# Supplementary material for: Heinz-resistant tomato cultivars exhibit a lignin-based resistance to field dodder (Cuscuta campestris) parasitism
Source: Plant Physiol. 2022 Jan 31;189(1):129–51. doi: 10.1093/plphys/kiac024 (PMC9070836; doi:10.1093/plphys/kiac024)
Supplement: kiac024_Supplementary_Data [file kiac024_supplementary_data.zip]

Archive with 2 entries (2 files):
- Supplemental data sets.xlsx
- Supplemental Figures_v5_accepted.pdf
