# Supplementary material for: Heinz-resistant tomato cultivars exhibit a lignin-based resistance to field dodder (Cuscuta campestris) parasitism
Source: Plant Physiol. 2022 Jan 31;189(1):129–51. doi: 10.1093/plphys/kiac024 (PMC9070836; doi:10.1093/plphys/kiac024)
Supplement: kiac024_Supplementary_Data [file kiac024_supplementary_data.zip › Supplemental data sets.xlsx]

## Sheet: Data Set S1
Supplemental Data Set S1 . DEG list of time-course RNA-Seq data.
Name	Chromosome	Region	Max group mean	Log₂ fold change	Fold change	P-value	FDR p-value	Bonferroni	Largest fold change
Solyc00g006800.3	SL3.0ch00	5777063..5780686	19.8597	-1.17496	-2.25786	8.42515e-06	0.000266903	0.293861	1 vs. 4
Solyc00g006805.1	SL3.0ch00	complement(5777548..5780749)	136.295	-0.725132	-1.65305	0.000479393	0.00786858	1	3 vs. 4
Solyc00g009020.3	SL3.0ch00	7795999..7799803	131.372	-0.860524	-1.8157	5.42487e-05	0.00131948	1	1 vs. 4
Solyc00g009080.3	SL3.0ch00	7831232..7831705	55.2664	-0.945721	-1.92615	0.00100647	0.0144108	1	0 vs. 4
Solyc00g009141.1	SL3.0ch00	complement(7896240..7897016)	18.188	-1.26382	-2.4013	7.3457e-06	0.000236139	0.256211	1 vs. 4
Solyc00g013180.1	SL3.0ch00	complement(9743121..9744467)	83.7019	1.60789	3.04806	3.93459e-05	0.0010076	1	0 vs. 4
Solyc00g017210.2	SL3.0ch00	10509427..10510907	0.66805	-5.24657	-37.9642	0.00192257	0.0240867	1	0 vs. 4
Solyc00g030520.3	SL3.0ch00	complement(11655864..11657277)	19.9681	-1.07814	-2.11131	3.10584e-05	0.000820049	1	0 vs. 4
Solyc00g047700.3	SL3.0ch00	complement(12575869..12579094)	234.68	-0.767781	-1.70265	0.000631059	0.00990135	1	0 vs. 4
Solyc00g048510.3	SL3.0ch00	12616042..12617057	47.2796	-2.51265	-5.70669	2.00423e-11	2.24777e-09	6.99055e-07	3 vs. 4
Solyc00g071180.3	SL3.0ch00	complement(13643689..13651920)	0.536278	-3.57425	-11.9112	0.000704825	0.0107965	1	2 vs. 4
Solyc00g080750.3	SL3.0ch00	complement(14047598..14049269)	13.4968	-2.69199	-6.46204	2.75335e-13	3.98482e-11	9.60342e-09	1 vs. 4
Solyc00g095465.1	SL3.0ch00	14633844..14635923	0.240914	-4.34903	-20.3792	0.00240302	0.0285668	1	3 vs. 4
Solyc00g100880.3	SL3.0ch00	14823532..14824981	2.75897	-3.54738	-11.6915	2.92098e-06	0.000106682	0.101881	0 vs. 4
Solyc00g117450.2	SL3.0ch00	complement(15410043..15410790)	2.37353	-3.43988	-10.8519	1.69142e-05	0.000486357	0.589951	2 vs. 4
Solyc00g128870.3	SL3.0ch00	15773535..15774823	23.4955	-1.01031	-2.01435	0.00430582	0.0445209	1	0 vs. 4
Solyc00g136565.1	SL3.0ch00	16070948..16074068	16.6353	1.67908	3.20224	0.000577851	0.00918217	1	3 vs. 4
Solyc00g140060.3	SL3.0ch00	complement(16135135..16137850)	7.3785	1.88336	3.68933	0.000406758	0.0069038	1	0 vs. 4
Solyc00g145170.2	SL3.0ch00	16297401..16298401	3.12683	-3.76938	-13.6363	0.00206708	0.0254223	1	1 vs. 4
Solyc00g147577.1	SL3.0ch00	complement(16446689..16449035)	3.78768	7.09433	136.649	9.83637e-06	0.000304692	0.343083	0 vs. 4
Solyc00g157080.2	SL3.0ch00	16663034..16665258	0.555752	5.08004	33.8254	0.0058679	0.056027	1	0 vs. 3
Solyc00g160780.2	SL3.0ch00	16774424..16775550	52.8775	1.49747	2.82346	5.97027e-06	0.000198132	0.208237	3 vs. 4
Solyc00g164680.2	SL3.0ch00	16889527..16892168	1.81335	-5.93963	-61.3772	8.609e-06	0.000271495	0.300273	3 vs. 4
Solyc00g170210.3	SL3.0ch00	complement(17051148..17052994)	0.542922	2.98571	7.92113	0.00916905	0.0785188	1	2 vs. 4
Solyc00g171810.3	SL3.0ch00	complement(17096534..17098009)	78.4368	2.25236	4.76461	6.30935e-05	0.00150698	1	0 vs. 4
Solyc00g174340.2	SL3.0ch00	complement(17166163..17168117)	105.121	-8.17911	-289.84	0	0	0	0 vs. 4
Solyc00g203660.2	SL3.0ch00	complement(17976547..17977333)	52.3451	2.06031	4.17076	3.06349e-06	0.000111304	0.106851	0 vs. 4
Solyc00g272810.1	SL3.0ch00	complement(19687509..19688234)	44.1802	-1.90475	-3.74444	4.79404e-06	0.000163772	0.167211	0 vs. 4
Solyc00g282510.2	SL3.0ch00	19910569..19912317	2.9167	-8.07668	-269.974	0	0	0	3 vs. 4
Solyc00g322635.1	SL3.0ch00	20795649..20797619	25.6503	-1.56513	-2.95905	0.0117621	0.0943366	1	2 vs. 4
Solyc01g005010.3	SL3.0ch01	23062..26037	6.84285	1.1637	2.24032	0.000326773	0.00577734	1	0 vs. 4
Solyc01g005030.3	SL3.0ch01	46062..61589	2.49957	0.687119	1.61007	0.00540892	0.0528684	1	0 vs. 2
Solyc01g005100.3	SL3.0ch01	complement(91751..97452)	6.81786	1.08131	2.11596	0.00193059	0.0241286	1	3 vs. 4
Solyc01g005120.3	SL3.0ch01	complement(104207..107325)	14.1084	0.818541	1.76362	0.0100977	0.0843179	1	0 vs. 4
Solyc01g005160.3	SL3.0ch01	137971..139251	0.666348	-5.4398	-43.4052	3.88809e-07	1.81786e-05	0.0135613	1 vs. 4
Solyc01g005220.3	SL3.0ch01	173567..180781	0.558262	-2.47176	-5.5472	0.000129683	0.00271014	1	3 vs. 4
Solyc01g005240.3	SL3.0ch01	185555..191705	10.5095	-1.38485	-2.61145	2.81559e-07	1.36275e-05	0.00982051	0 vs. 4
Solyc01g005290.3	SL3.0ch01	complement(209137..209394)	78.1682	0.797061	1.73756	0.00387167	0.0410705	1	0 vs. 4
Solyc01g005305.1	SL3.0ch01	complement(218549..220138)	0.660714	-4.3321	-20.1415	0.00490607	0.0492004	1	0 vs. 3
Solyc01g005470.3	SL3.0ch01	complement(322539..324960)	52.8734	-1.7129	-3.27818	3.31509e-10	2.94967e-08	1.15627e-05	1 vs. 4
Solyc01g005540.3	SL3.0ch01	complement(359779..370504)	3.12099	-1.08586	-2.12263	0.00378178	0.0402639	1	0 vs. 3
Solyc01g005550.3	SL3.0ch01	382343..385475	86.8414	1.02897	2.04057	1.31841e-05	0.000395059	0.459849	0 vs. 4
Solyc01g005570.3	SL3.0ch01	complement(400722..403017)	68.4226	0.881905	1.84281	0.000448202	0.0074563	1	0 vs. 4
Solyc01g005575.1	SL3.0ch01	complement(407272..409305)	87.6147	0.917056	1.88826	0.0111671	0.0907919	1	0 vs. 2
Solyc01g005590.2	SL3.0ch01	416887..417304	156.483	1.08809	2.12592	0.00260938	0.0302971	1	0 vs. 4
Solyc01g005690.3	SL3.0ch01	complement(478644..480426)	5.86793	1.36829	2.58165	0.00317165	0.0351455	1	0 vs. 2
Solyc01g005755.1	SL3.0ch01	496501..499119	12.3576	-2.11707	-4.33812	4.88153e-11	5.15948e-09	1.70263e-06	2 vs. 4
Solyc01g005775.1	SL3.0ch01	501852..505114	1.61052	-1.64894	-3.13603	6.58994e-05	0.00156189	1	0 vs. 4
Solyc01g005830.3	SL3.0ch01	564882..571160	30.9794	0.803918	1.74584	0.00707727	0.0644344	1	2 vs. 4
Solyc01g005865.1	SL3.0ch01	complement(581112..583904)	1.16868	-4.87076	-29.258	7.43008e-05	0.0017231	1	2 vs. 4
Solyc01g006020.3	SL3.0ch01	complement(678843..681793)	54.7177	1.01639	2.02285	0.00240476	0.0285731	1	0 vs. 4
Solyc01g006040.3	SL3.0ch01	complement(712452..726948)	2.73451	0.996001	1.99446	0.00555369	0.0539574	1	0 vs. 4
Solyc01g006090.3	SL3.0ch01	753737..755322	8.7698	-1.4547	-2.74099	9.29629e-06	0.000290542	0.324245	0 vs. 4
Solyc01g006100.3	SL3.0ch01	complement(756262..764489)	6.13872	1.24747	2.37425	0.003642	0.039098	1	3 vs. 4
Solyc01g006130.3	SL3.0ch01	785063..789383	28.768	0.682481	1.6049	0.00723175	0.0655159	1	3 vs. 4
Solyc01g006160.3	SL3.0ch01	complement(805837..807962)	1802.87	-1.40939	-2.65624	1.47839e-06	5.9134e-05	0.0515649	0 vs. 4
Solyc01g006170.3	SL3.0ch01	complement(808930..811277)	30.9986	-1.649	-3.13617	2.8759e-09	2.0985e-07	0.000100308	0 vs. 4
Solyc01g006190.3	SL3.0ch01	complement(819074..822480)	22.1212	-0.813878	-1.75793	0.00501178	0.0499445	1	0 vs. 4
Solyc01g006300.3	SL3.0ch01	complement(888483..891334)	73.3536	-2.12467	-4.36103	0.00013521	0.00279881	1	3 vs. 4
Solyc01g006320.3	SL3.0ch01	903446..904121	3.16134	-1.93341	-3.81956	0.00668304	0.0618625	1	0 vs. 4
Solyc01g006370.3	SL3.0ch01	complement(983202..1005282)	12.6832	-0.753418	-1.68578	2.15894e-05	0.000601707	0.753017	1 vs. 2
Solyc01g006380.2	SL3.0ch01	1012479..1014082	1.07146	-5.53415	-46.3389	4.73274e-11	5.01742e-09	1.65073e-06	0 vs. 4
Solyc01g006390.2	SL3.0ch01	complement(1016905..1018236)	89.454	-9.476	-712.133	0	0	0	1 vs. 4
Solyc01g006400.3	SL3.0ch01	complement(1020863..1022356)	924.283	-3.33189	-10.0693	1.11022e-16	2.49829e-14	3.87235e-12	0 vs. 4
Solyc01g006410.3	SL3.0ch01	complement(1024549..1025244)	3.60867	-6.52776	-92.2683	7.91922e-13	1.06236e-10	2.76215e-08	0 vs. 4
Solyc01g006540.3	SL3.0ch01	1113465..1123469	12.6033	1.15573	2.22797	0.00193145	0.0241286	1	0 vs. 4
Solyc01g006545.1	SL3.0ch01	complement(1124145..1126682)	0.599046	-5.59732	-48.413	1.20864e-07	6.38731e-06	0.00421562	3 vs. 4
Solyc01g006690.3	SL3.0ch01	complement(1266897..1270429)	5.42496	1.06221	2.08813	0.00451135	0.0461171	1	0 vs. 4
Solyc01g006780.3	SL3.0ch01	complement(1359437..1360056)	5.07424	1.99788	3.99412	0.0003345	0.00589204	1	1 vs. 2
Solyc01g006790.2	SL3.0ch01	1360219..1360949	17.2226	2.39258	5.25096	0.000127299	0.00266831	1	0 vs. 2
Solyc01g006825.1	SL3.0ch01	1390401..1391912	70.4303	0.972053	1.96163	0.000800293	0.0119431	1	0 vs. 3
Solyc01g006830.3	SL3.0ch01	complement(1399076..1404011)	59.7031	0.781011	1.71833	0.005664	0.0548276	1	0 vs. 4
Solyc01g006950.3	SL3.0ch01	complement(1515155..1517487)	6.67044	-3.83491	-14.27	0	0	0	0 vs. 4
Solyc01g007010.3	SL3.0ch01	1567452..1572335	1.15024	-2.99157	-7.9534	0.000122774	0.00258589	1	2 vs. 4
Solyc01g007020.3	SL3.0ch01	complement(1576500..1577252)	8.83737	-1.75724	-3.3805	9.26743e-05	0.00207604	1	3 vs. 4
Solyc01g007030.3	SL3.0ch01	complement(1582086..1582763)	19.2118	-5.72821	-53.0107	7.94644e-08	4.35792e-06	0.00277164	2 vs. 4
Solyc01g007220.3	SL3.0ch01	1799709..1800344	23.6311	-1.15664	-2.22938	0.000579072	0.00919738	1	2 vs. 4
Solyc01g007740.3	SL3.0ch01	complement(1839751..1843784)	7.68246	-1.60065	-3.03281	1.2487e-05	0.000375462	0.435536	0 vs. 4
Solyc01g007770.2	SL3.0ch01	1862635..1863361	11.962	-1.45208	-2.73603	0.000437202	0.00731726	1	3 vs. 4
Solyc01g007910.3	SL3.0ch01	2040541..2048274	77.0879	-1.24645	-2.37257	6.47652e-10	5.41713e-08	2.25894e-05	0 vs. 4
Solyc01g008090.3	SL3.0ch01	complement(2155674..2163677)	1560.63	-1.48321	-2.7957	5.86827e-10	4.98004e-08	2.04679e-05	0 vs. 4
Solyc01g008180.3	SL3.0ch01	complement(2262320..2269228)	11.7379	0.645399	1.56417	0.012552	0.0988934	1	0 vs. 4
Solyc01g008280.3	SL3.0ch01	2326183..2329658	6.32537	-1.05976	-2.08458	0.00341685	0.0370458	1	0 vs. 4
Solyc01g008290.3	SL3.0ch01	2331218..2339467	13.8616	-0.858682	-1.81338	0.000509593	0.00827858	1	3 vs. 4
Solyc01g008340.3	SL3.0ch01	2397669..2405412	17.6346	-0.883739	-1.84515	5.02054e-05	0.00123492	1	0 vs. 4
Solyc01g008460.3	SL3.0ch01	complement(2476607..2481622)	13.9884	-0.79247	-1.73204	0.00195007	0.0242656	1	3 vs. 4
Solyc01g008560.3	SL3.0ch01	complement(2590640..2598580)	8.35197	-1.1671	-2.24559	0.00874002	0.0756622	1	2 vs. 4
Solyc01g008790.3	SL3.0ch01	2760221..2768519	3.02404	1.33208	2.51765	0.000425438	0.00716507	1	0 vs. 4
Solyc01g008820.3	SL3.0ch01	2778261..2784205	47.7513	-0.785434	-1.72361	0.00046547	0.00768163	1	0 vs. 4
Solyc01g008910.2	SL3.0ch01	2870029..2871920	1.76147	1.78289	3.44115	0.0127224	0.0998303	1	2 vs. 4
Solyc01g008930.4	SL3.0ch01	complement(2882883..2890200)	8.87244	0.922809	1.8958	0.00197093	0.0244902	1	3 vs. 4
Solyc01g008950.3	SL3.0ch01	complement(2894686..2897502)	217.998	-0.621073	-1.53802	0.00814544	0.0717527	1	2 vs. 4
Solyc01g009080.3	SL3.0ch01	3024793..3027789	19.3806	1.38614	2.61378	0.000356028	0.00621516	1	0 vs. 2
Solyc01g009100.3	SL3.0ch01	3046068..3049607	336.475	-1.10407	-2.1496	2.78117e-06	0.000102152	0.0970043	0 vs. 4
Solyc01g009160.2	SL3.0ch01	complement(3106221..3107370)	22.135	-1.61377	-3.0605	0.000747819	0.011311	1	3 vs. 4
Solyc01g009330.1	SL3.0ch01	complement(3449009..3450289)	1.61417	-6.73175	-106.282	4.64073e-14	7.70781e-12	1.61864e-09	0 vs. 4
Solyc01g009520.3	SL3.0ch01	3714708..3718066	502.731	-0.902389	-1.86916	4.30522e-05	0.001089	1	0 vs. 4
Solyc01g009580.2	SL3.0ch01	3762292..3764615	0.353414	-4.69912	-25.9762	0.00094177	0.0136525	1	3 vs. 4
Solyc01g009810.3	SL3.0ch01	4185117..4189144	2.54605	-3.76788	-13.6221	1.72004e-11	1.95834e-09	5.99931e-07	0 vs. 4
Solyc01g009820.3	SL3.0ch01	complement(4193880..4200804)	6.51141	-0.755095	-1.68774	0.00182329	0.0231759	1	1 vs. 4
Solyc01g009845.1	SL3.0ch01	4303093..4309896	145.454	-1.669	-3.17993	7.8948e-11	8.14682e-09	2.75363e-06	0 vs. 4
Solyc01g009860.3	SL3.0ch01	complement(4316069..4318203)	20.0533	-1.11444	-2.16511	0.000533481	0.00859856	1	3 vs. 4
Solyc01g010000.3	SL3.0ch01	complement(4548281..4551904)	4.27606	-1.29856	-2.45984	0.00852028	0.0741835	1	3 vs. 4
Solyc01g010020.3	SL3.0ch01	complement(4593805..4594290)	18.147	-1.21279	-2.31785	0.00321368	0.0354658	1	2 vs. 4
Solyc01g010030.3	SL3.0ch01	complement(4595128..4607332)	3.05531	0.882899	1.84408	0.00691566	0.0634767	1	2 vs. 4
Solyc01g010060.2	SL3.0ch01	complement(4623523..4624224)	10.9529	-2.25764	-4.7821	0.000108018	0.00235621	1	2 vs. 4
Solyc01g010135.1	SL3.0ch01	4805181..4809815	5.55947	1.37108	2.58665	6.01536e-07	2.71072e-05	0.020981	3 vs. 4
Solyc01g010150.3	SL3.0ch01	4875000..4879663	11.3683	-1.6151	-3.06332	2.06051e-07	1.02086e-05	0.00718684	3 vs. 4
Solyc01g010220.3	SL3.0ch01	4939361..4940192	36.9674	-0.68022	-1.60238	0.0104745	0.086576	1	3 vs. 4
Solyc01g010540.3	SL3.0ch01	5497777..5500679	176.047	-0.968477	-1.95677	3.35476e-05	0.000878459	1	0 vs. 4
Solyc01g010640.3	SL3.0ch01	5589679..5590631	36.7833	0.899242	1.86509	0.00234015	0.0280199	1	1 vs. 4
Solyc01g010650.3	SL3.0ch01	complement(5598793..5604422)	14.3141	-0.741052	-1.67139	0.00543067	0.0530146	1	0 vs. 4
Solyc01g010750.3	SL3.0ch01	complement(5726468..5731640)	244.931	0.767525	1.70235	0.0022704	0.0273066	1	0 vs. 4
Solyc01g010780.3	SL3.0ch01	complement(5774785..5781530)	12.8616	0.6739	1.59538	0.00577345	0.0554874	1	2 vs. 4
Solyc01g010937.1	SL3.0ch01	6416524..6422425	2.07319	2.34263	5.07227	0.00164964	0.0214294	1	3 vs. 4
Solyc01g010970.3	SL3.0ch01	6567740..6572078	3.48646	1.06261	2.0887	0.010178	0.0847916	1	0 vs. 4
Solyc01g011000.3	SL3.0ch01	complement(6802630..6805801)	683.061	-0.704269	-1.62932	0.00279242	0.0319963	1	0 vs. 4
Solyc01g011010.3	SL3.0ch01	6821432..6827907	41.9636	-1.31464	-2.48741	6.64377e-07	2.96707e-05	0.0231728	0 vs. 4
Solyc01g011091.1	SL3.0ch01	7549994..7578119	0.597436	1.27005	2.41169	0.00635082	0.059553	1	0 vs. 4
Solyc01g014245.1	SL3.0ch01	11866760..11869056	28.8707	-1.02768	-2.03875	0.00414809	0.0432918	1	0 vs. 2
Solyc01g014840.3	SL3.0ch01	complement(15504164..15510115)	0.987601	-1.36302	-2.57222	0.0100146	0.0837048	1	3 vs. 4
Solyc01g015000.3	SL3.0ch01	16519351..16523149	1.08012	5.72262	52.8057	0.00758362	0.0678957	1	0 vs. 1
Solyc01g015020.3	SL3.0ch01	16536416..16540986	10.0511	0.692406	1.61598	0.00652231	0.0606482	1	0 vs. 4
Solyc01g016360.2	SL3.0ch01	complement(19002921..19004683)	2.74306	-7.51804	-183.298	0	0	0	2 vs. 4
Solyc01g016470.3	SL3.0ch01	complement(20052680..20053774)	706.81	-1.59072	-3.01201	6.18925e-10	5.20276e-08	2.15875e-05	0 vs. 4
Solyc01g017087.1	SL3.0ch01	complement(23792044..23792739)	5.26082	2.49071	5.62055	0.0017002	0.0219147	1	1 vs. 4
Solyc01g017220.1	SL3.0ch01	complement(23812415..23812705)	1053.21	1.24975	2.37799	0.000209782	0.00400055	1	1 vs. 2
Solyc01g020150.3	SL3.0ch01	27722864..27723103	1.28109	-4.25052	-19.0342	0.0027002	0.0311545	1	3 vs. 4
Solyc01g020200.1	SL3.0ch01	27789944..27790535	14.8041	1.5433	2.9146	0.0097964	0.0822949	1	0 vs. 2
Solyc01g021600.3	SL3.0ch01	31992639..31998048	2.45143	-3.12482	-8.72295	4.3421e-06	0.000150695	0.151448	0 vs. 4
Solyc01g022740.3	SL3.0ch01	complement(32747281..32752774)	2.62555	0.935228	1.91219	0.00912217	0.0782134	1	0 vs. 4
Solyc01g044520.2	SL3.0ch01	44094015..44096731	1.25518	-6.41692	-85.4445	1.48548e-13	2.26253e-11	5.1812e-09	3 vs. 4
Solyc01g044540.1	SL3.0ch01	44231542..44231694	5.36409	-3.39608	-10.5274	0.0002642	0.00486024	1	1 vs. 4
Solyc01g049770.3	SL3.0ch01	46290759..46291246	22.5997	0.799364	1.74033	0.0041045	0.0428754	1	2 vs. 4
Solyc01g049960.3	SL3.0ch01	complement(47608976..47627525)	54.7243	-1.03072	-2.04304	4.35193e-06	0.000150886	0.151791	0 vs. 4
Solyc01g056370.3	SL3.0ch01	complement(53870729..53873236)	22.6851	-1.26844	-2.40901	5.68191e-06	0.000190557	0.198179	1 vs. 4
Solyc01g056850.3	SL3.0ch01	complement(56980456..56987295)	26.1634	-1.62564	-3.08578	2.77527e-09	2.03359e-07	9.67987e-05	3 vs. 4
Solyc01g056940.3	SL3.0ch01	57596505..57597260	936.379	-1.21877	-2.32747	1.95893e-07	9.74689e-06	0.00683257	0 vs. 4
Solyc01g057200.3	SL3.0ch01	complement(59693301..59695973)	2.31139	1.0879	2.12564	0.00436609	0.0449351	1	1 vs. 4
Solyc01g057310.3	SL3.0ch01	complement(60462925..60470836)	3.33519	1.27994	2.4283	2.72571e-05	0.000734131	0.950699	0 vs. 4
Solyc01g057460.3	SL3.0ch01	60981002..60983603	114.395	-0.982466	-1.97584	3.57498e-06	0.000126977	0.124692	3 vs. 4
Solyc01g058280.3	SL3.0ch01	complement(65883415..65887053)	50.2902	-0.622196	-1.53922	0.00708259	0.064466	1	0 vs. 4
Solyc01g058410.1	SL3.0ch01	complement(66428730..66431468)	4.43329	2.47213	5.54861	0.000708135	0.0108282	1	1 vs. 4
Solyc01g058720.3	SL3.0ch01	complement(67909933..67920333)	91.5947	-3.11184	-8.64483	0	0	0	0 vs. 4
Solyc01g058730.3	SL3.0ch01	complement(67940226..67948782)	17.2367	0.666971	1.58774	0.00614593	0.058172	1	0 vs. 2
Solyc01g059860.3	SL3.0ch01	complement(68840852..68849616)	10.1651	0.989425	1.98539	9.80543e-05	0.00217559	1	2 vs. 4
Solyc01g059870.4	SL3.0ch01	complement(68878387..68885698)	6.39231	0.806555	1.74903	0.00137008	0.0184823	1	0 vs. 4
Solyc01g059965.1	SL3.0ch01	69321663..69323709	16.3021	-10.2279	-1199.26	0	0	0	0 vs. 4
Solyc01g060130.3	SL3.0ch01	69612435..69614558	21.9738	-1.05972	-2.08453	0.000326807	0.00577734	1	3 vs. 4
Solyc01g065500.3	SL3.0ch01	complement(71556354..71559332)	4.6712	-1.06234	-2.08832	7.63569e-05	0.00176608	1	1 vs. 4
Solyc01g065540.3	SL3.0ch01	complement(71619262..71627549)	5.75839	1.03914	2.05501	0.000207871	0.00397278	1	0 vs. 4
Solyc01g065680.2	SL3.0ch01	72054628..72055080	21.9904	2.04549	4.12813	0.000188567	0.00365524	1	0 vs. 4
Solyc01g066040.2	SL3.0ch01	72765908..72766357	7.21431	2.03485	4.09781	0.00967825	0.081617	1	1 vs. 3
Solyc01g066260.2	SL3.0ch01	complement(73519719..73520260)	7.60471	-1.70358	-3.25708	0.00218792	0.0265419	1	2 vs. 4
Solyc01g066430.3	SL3.0ch01	complement(74130134..74131036)	11.7219	-2.16188	-4.47499	1.55473e-05	0.00045265	0.542275	3 vs. 4
Solyc01g066590.3	SL3.0ch01	complement(74502363..74506122)	103.322	0.532546	1.44648	0.0115614	0.0931295	1	1 vs. 4
Solyc01g066690.3	SL3.0ch01	74671874..74682105	19.4496	-0.668342	-1.58925	0.00871648	0.0755725	1	3 vs. 4
Solyc01g066840.3	SL3.0ch01	74869729..74871617	1738.72	-0.776463	-1.71293	0.000484188	0.00792863	1	0 vs. 4
Solyc01g066860.3	SL3.0ch01	complement(74878208..74879014)	166.075	0.751902	1.68401	0.00199558	0.0247386	1	0 vs. 4
Solyc01g066865.1	SL3.0ch01	74878316..74878785	7.34229	6.56089	94.4114	2.24505e-07	1.10445e-05	0.00783053	1 vs. 3
Solyc01g066880.3	SL3.0ch01	complement(74935808..74937288)	42.3554	1.00006	2.00008	0.000347016	0.00608831	1	0 vs. 4
Solyc01g066910.3	SL3.0ch01	74993866..74994171	25.4776	-2.21913	-4.65613	0.00134943	0.0182926	1	0 vs. 4
Solyc01g067000.3	SL3.0ch01	complement(75151497..75152441)	12.9607	-1.25265	-2.38279	9.22895e-05	0.00207007	1	2 vs. 4
Solyc01g067010.3	SL3.0ch01	75164881..75166353	5.02453	-1.41829	-2.67269	0.0010548	0.014992	1	3 vs. 4
Solyc01g067020.3	SL3.0ch01	complement(75167847..75172116)	0.704927	-2.55839	-5.89048	0.000516469	0.00837857	1	2 vs. 4
Solyc01g067300.3	SL3.0ch01	complement(75531346..75539137)	4.60172	-2.84698	-7.19491	5.12779e-12	6.12507e-10	1.78852e-07	0 vs. 4
Solyc01g067290.2	SL3.0ch01	75531415..75533022	11.6466	1.50928	2.84669	0.000577655	0.00918217	1	1 vs. 4
Solyc01g067295.1	SL3.0ch01	complement(75555547..75556255)	376.982	0.984733	1.97895	0.00305894	0.0342513	1	0 vs. 4
Solyc01g067390.3	SL3.0ch01	75679304..75690235	14.0251	0.59563	1.51113	0.00567801	0.0549052	1	0 vs. 4
Solyc01g067400.3	SL3.0ch01	complement(75690682..75701486)	26.025	0.644168	1.56284	0.00529028	0.0520061	1	0 vs. 4
Solyc01g067440.3	SL3.0ch01	complement(75930482..75931096)	13.9992	1.59161	3.01385	0.00832652	0.0729701	1	1 vs. 3
Solyc01g067510.3	SL3.0ch01	76052826..76055931	20.0777	1.08748	2.12503	0.000976001	0.0140503	1	2 vs. 4
Solyc01g067640.3	SL3.0ch01	76321748..76327528	7.84536	0.856128	1.81017	0.000322722	0.00572254	1	2 vs. 4
Solyc01g067680.3	SL3.0ch01	complement(76371460..76375015)	32.5086	1.0732	2.1041	0.000156061	0.00315185	1	0 vs. 4
Solyc01g067740.3	SL3.0ch01	76493970..76499506	863.254	-0.609188	-1.5254	0.00178997	0.0228522	1	0 vs. 4
Solyc09g064400.2	SL3.0ch01	complement(76555113..76555244)	4.75834	3.06045	8.3423	0.00431868	0.0446157	1	1 vs. 4
Solyc01g067940.2	SL3.0ch01	complement(76752988..76753985)	50.1263	-0.959581	-1.94474	9.18896e-06	0.000287962	0.320502	3 vs. 4
Solyc01g068050.3	SL3.0ch01	76889993..76894449	7.6465	-0.694311	-1.61811	0.0112123	0.0910747	1	0 vs. 4
Solyc01g068065.1	SL3.0ch01	complement(76898963..76900854)	33.9446	-0.70449	-1.62957	0.00667941	0.0618452	1	1 vs. 4
Solyc01g068210.3	SL3.0ch01	77115619..77129225	18.9174	0.673183	1.59459	0.00250345	0.0294694	1	0 vs. 4
Solyc01g068270.3	SL3.0ch01	77219326..77223387	2.06897	-1.465	-2.76063	0.00185798	0.023497	1	1 vs. 4
Solyc01g068280.3	SL3.0ch01	complement(77224059..77238224)	6.3109	0.97479	1.96536	0.00377424	0.0402328	1	2 vs. 4
Solyc01g068460.3	SL3.0ch01	complement(77511158..77514073)	19.0657	2.85901	7.25517	5.57603e-11	5.85802e-09	1.94486e-06	0 vs. 4
Solyc01g068490.3	SL3.0ch01	77547922..77551022	0.402341	-3.81754	-14.0991	0.000328661	0.00580424	1	3 vs. 4
Solyc01g068530.3	SL3.0ch01	complement(77566708..77567160)	1107.32	-1.32908	-2.51243	9.52238e-08	5.14135e-06	0.00332131	0 vs. 4
Solyc01g068560.3	SL3.0ch01	complement(77582465..77589204)	66.1863	0.712377	1.6385	0.00889597	0.0767267	1	1 vs. 4
Solyc01g079130.2	SL3.0ch01	78068846..78071994	0.666114	2.4262	5.37476	0.00843754	0.0736653	1	2 vs. 4
Solyc01g079140.2	SL3.0ch01	78084330..78084900	3.89831	-2.24901	-4.75358	0.000238376	0.00445808	1	0 vs. 4
Solyc01g079200.3	SL3.0ch01	complement(78143255..78146506)	10.0599	-1.44728	-2.72693	0.00883336	0.076281	1	3 vs. 4
Solyc01g079260.3	SL3.0ch01	78215921..78218540	17.4491	-1.60991	-3.05232	2.52627e-08	1.5192e-06	0.000881137	3 vs. 4
Solyc01g079300.3	SL3.0ch01	complement(78238773..78241850)	0.887546	-4.20331	-18.4214	3.89368e-08	2.25594e-06	0.00135808	3 vs. 4
Solyc01g079420.3	SL3.0ch01	78356032..78358593	1289.67	-0.667664	-1.5885	0.0105292	0.0869158	1	2 vs. 4
Solyc01g079470.3	SL3.0ch01	78377114..78377488	59.6913	1.15605	2.22847	0.0126172	0.099235	1	3 vs. 4
Solyc01g079530.3	SL3.0ch01	complement(78452143..78454782)	44.3575	0.932118	1.90808	0.00261026	0.0302972	1	0 vs. 3
Solyc01g079570.3	SL3.0ch01	78501015..78506919	10.7137	1.03035	2.04252	0.00613206	0.0580775	1	0 vs. 4
Solyc01g079610.3	SL3.0ch01	complement(78573033..78579326)	59.4116	-1.01285	-2.01789	2.65881e-08	1.58796e-06	0.000927366	1 vs. 4
Solyc01g079660.2	SL3.0ch01	complement(78644450..78645386)	6.73372	8.41251	340.735	3.51949e-10	3.08433e-08	1.22756e-05	1 vs. 3
Solyc01g079830.3	SL3.0ch01	complement(78813904..78815775)	54.4765	1.43548	2.70473	0.00157846	0.0207051	1	3 vs. 4
Solyc01g079850.3	SL3.0ch01	complement(78835718..78840518)	3.35936	0.936458	1.91382	0.00519576	0.051367	1	0 vs. 4
Solyc01g079870.3	SL3.0ch01	complement(78863400..78866653)	18.8663	-1.01581	-2.02203	4.41251e-05	0.00110882	1	0 vs. 4
Solyc01g079940.3	SL3.0ch01	complement(78950261..78952701)	7.24553	-1.707	-3.26482	6.39801e-06	0.000209733	0.223156	3 vs. 4
Solyc01g080070.3	SL3.0ch01	complement(79076735..79079067)	6.44165	-0.933873	-1.9104	0.0058519	0.0559623	1	1 vs. 3
Solyc01g080130.2	SL3.0ch01	complement(79137783..79140332)	36.9548	0.92708	1.90142	0.00183142	0.0232362	1	0 vs. 4
Solyc01g080220.3	SL3.0ch01	79287547..79289964	8.8661	-1.04503	-2.06341	0.00313292	0.0348596	1	2 vs. 4
Solyc01g080415.1	SL3.0ch01	complement(79510581..79511868)	35.3935	-0.65095	-1.5702	0.00767732	0.0685729	1	0 vs. 4
Solyc01g080430.3	SL3.0ch01	79520146..79525772	11.2286	0.695379	1.61931	0.00249323	0.029359	1	0 vs. 2
Solyc01g080460.3	SL3.0ch01	79549820..79558232	29.5354	1.32468	2.50477	0.00837464	0.0732279	1	0 vs. 4
Solyc01g080570.3	SL3.0ch01	complement(79662022..79669163)	0.845741	-5.43237	-43.1823	1.32228e-13	2.0317e-11	4.61197e-09	0 vs. 4
Solyc01g080600.3	SL3.0ch01	79693479..79693889	109.995	-1.13067	-2.18961	0.00962283	0.0813069	1	0 vs. 3
Solyc01g080800.3	SL3.0ch01	complement(79931898..79933414)	1.57226	-2.901	-7.46944	0.00224823	0.0270961	1	1 vs. 4
Solyc01g080830.3	SL3.0ch01	79979062..79981701	8.35693	-0.839633	-1.78959	0.00135086	0.0183048	1	0 vs. 4
Solyc01g081060.3	SL3.0ch01	80242850..80246028	33.8912	1.0194	2.02707	0.00044846	0.0074563	1	0 vs. 2
Solyc01g081300.3	SL3.0ch01	80388954..80395934	6.87898	-1.18071	-2.26688	5.14239e-05	0.00125956	1	0 vs. 4
Solyc01g081320.3	SL3.0ch01	complement(80396582..80400875)	0.897419	-2.52008	-5.73613	0.0074514	0.067053	1	2 vs. 3
Solyc01g081390.3	SL3.0ch01	80456207..80457475	21.6168	-0.903083	-1.87006	0.000682704	0.0105363	1	1 vs. 4
Solyc01g081570.3	SL3.0ch01	80619622..80623531	146.735	0.703776	1.62876	0.00539381	0.0527716	1	0 vs. 4
Solyc01g073695.1	SL3.0ch01	80954516..80956511	0.152096	-4.03982	-16.4478	0.00648299	0.0604277	1	3 vs. 4
Solyc01g073700.3	SL3.0ch01	complement(80954729..80956511)	6.7043	1.43301	2.7001	0.000786648	0.011791	1	1 vs. 4
Solyc01g073730.3	SL3.0ch01	complement(80982655..80987627)	13.6652	1.00509	2.00707	0.00774836	0.0691013	1	0 vs. 3
Solyc01g073750.3	SL3.0ch01	81002721..81032266	2.30364	1.61608	3.0654	0.000130606	0.00272453	1	0 vs. 4
Solyc01g073820.3	SL3.0ch01	complement(81057583..81058530)	2.86347	-2.77064	-6.8241	1.55188e-05	0.000452196	0.541279	0 vs. 4
Solyc01g073840.1	SL3.0ch01	complement(81068262..81069641)	0.220192	4.34017	20.2545	0.00403844	0.0423502	1	2 vs. 3
Solyc01g073890.3	SL3.0ch01	81096088..81104284	2.27846	-2.96268	-7.79571	2.49072e-09	1.83278e-07	8.6874e-05	3 vs. 4
Solyc01g073940.3	SL3.0ch01	complement(81159818..81168251)	6.62183	0.740115	1.67031	0.0112624	0.0914174	1	0 vs. 4
Solyc01g073950.3	SL3.0ch01	81180679..81184976	19.056	0.627326	1.5447	0.0110813	0.0902626	1	0 vs. 3
Solyc01g074010.3	SL3.0ch01	complement(81214993..81222780)	54.1466	-0.915192	-1.88582	0.00605531	0.0575172	1	0 vs. 4
Solyc01g086650.3	SL3.0ch01	complement(81498518..81503084)	8.0974	1.10928	2.15739	0.0054387	0.0530768	1	1 vs. 3
Solyc01g086660.2	SL3.0ch01	complement(81505692..81506158)	15.7483	-2.75403	-6.74599	9.10383e-15	1.66247e-12	3.17532e-10	1 vs. 4
Solyc01g086670.3	SL3.0ch01	complement(81508861..81509474)	16.6472	-4.91759	-30.2232	0	0	0	0 vs. 4
Solyc01g086680.3	SL3.0ch01	81518596..81520179	1.22447	-4.07457	-16.8487	0.000142113	0.00291402	1	1 vs. 4
Solyc01g086730.3	SL3.0ch01	81560471..81561514	0.901998	-2.56707	-5.92605	0.00340216	0.036921	1	0 vs. 4
Solyc01g086800.3	SL3.0ch01	complement(81624726..81625136)	148.096	-1.32059	-2.49769	0.0072717	0.0657923	1	0 vs. 3
Solyc01g086820.3	SL3.0ch01	complement(81639844..81640254)	191.138	-1.3637	-2.57344	0.00995146	0.0833723	1	0 vs. 3
Solyc01g086845.1	SL3.0ch01	81646795..81647645	11.9873	-1.73362	-3.32561	0.00128568	0.0176271	1	1 vs. 4
Solyc01g086893.1	SL3.0ch01	complement(81688712..81689326)	3.95285	2.25786	4.78282	0.00354701	0.0382312	1	0 vs. 2
Solyc01g086960.3	SL3.0ch01	complement(81750348..81750914)	129.108	-1.16086	-2.2359	9.11808e-08	4.93834e-06	0.00318029	2 vs. 4
Solyc01g086970.3	SL3.0ch01	complement(81762778..81767133)	43.5081	-0.794913	-1.73497	0.0122325	0.0971003	1	0 vs. 4
Solyc01g087020.2	SL3.0ch01	81817982..81818603	275.687	-0.800611	-1.74184	0.00334078	0.036459	1	3 vs. 4
Solyc01g087080.3	SL3.0ch01	81891288..81895536	5.38286	1.08385	2.11969	0.0116789	0.0937811	1	3 vs. 4
Solyc01g087120.3	SL3.0ch01	81915104..81920630	347.926	-0.598619	-1.51427	0.0111209	0.0905005	1	0 vs. 4
Solyc01g087180.3	SL3.0ch01	complement(81995360..81997040)	2.01672	-6.07353	-67.3466	7.25765e-06	0.000233955	0.25314	2 vs. 4
Solyc01g087450.3	SL3.0ch01	82283932..82300259	0.548335	-1.63813	-3.11261	0.00216998	0.0263624	1	0 vs. 4
Solyc01g087490.3	SL3.0ch01	82304263..82320267	4.94598	1.31013	2.47964	6.66383e-07	2.97222e-05	0.0232428	0 vs. 2
Solyc01g087540.3	SL3.0ch01	82357181..82359651	141.727	-1.89383	-3.7162	0	0	0	2 vs. 4
Solyc01g087570.2	SL3.0ch01	complement(82396948..82397495)	119.693	-1.80187	-3.48672	9.4369e-15	1.71432e-12	3.29149e-10	0 vs. 4
Solyc01g087580.3	SL3.0ch01	complement(82404066..82404440)	50.3114	-2.81003	-7.01299	8.4345e-05	0.00191903	1	0 vs. 4
Solyc01g087630.2	SL3.0ch01	complement(82453854..82459189)	387.734	-0.867163	-1.82407	1.34117e-05	0.000401533	0.467786	0 vs. 4
Solyc01g087780.2	SL3.0ch01	82558705..82561534	4.38784	1.52671	2.88128	0.00101098	0.0144576	1	0 vs. 4
Solyc01g087790.2	SL3.0ch01	82563724..82566379	0.948034	1.57189	2.97294	0.00429736	0.0444638	1	0 vs. 4
Solyc01g087810.2	SL3.0ch01	82571871..82574409	0.684899	-3.14289	-8.83295	0.000699571	0.0107396	1	0 vs. 4
Solyc01g087820.2	SL3.0ch01	82577802..82580412	1.74168	-2.9659	-7.81315	3.30517e-06	0.00011848	0.115281	3 vs. 4
Solyc01g087850.2	SL3.0ch01	82594921..82598028	49.2072	-1.43655	-2.70673	3.97171e-05	0.00101487	1	3 vs. 4
Solyc01g087880.3	SL3.0ch01	82627242..82630010	94.9165	-1.24077	-2.36324	2.83999e-07	1.36872e-05	0.00990561	0 vs. 4
Solyc01g087980.3	SL3.0ch01	82703704..82704951	10.3172	-1.31633	-2.49032	0.00868571	0.0753791	1	2 vs. 4
Solyc01g088005.1	SL3.0ch01	complement(82721603..82723369)	10.1071	2.17122	4.50404	0.000846443	0.0124917	1	0 vs. 4
Solyc01g088040.3	SL3.0ch01	82763872..82764239	303.997	-1.06228	-2.08823	1.28038e-07	6.7358e-06	0.00446584	0 vs. 4
Solyc01g088100.3	SL3.0ch01	82835419..82840057	64.0914	1.58188	2.9936	1.18711e-05	0.000359419	0.41405	0 vs. 4
Solyc01g088160.3	SL3.0ch01	complement(82885341..82888151)	0.881425	-2.31157	-4.96421	0.0046239	0.0470014	1	3 vs. 4
Solyc01g088250.3	SL3.0ch01	82938587..82941678	26.0867	0.781032	1.71836	0.00678409	0.0625158	1	0 vs. 4
Solyc01g088490.3	SL3.0ch01	complement(83147984..83148985)	0.469889	-2.15711	-4.46021	0.010992	0.0898503	1	1 vs. 4
Solyc01g088540.1	SL3.0ch01	83201082..83201735	0.449855	-3.96283	-15.593	0.0110364	0.0900657	1	2 vs. 4
Solyc01g088560.3	SL3.0ch01	complement(83208469..83213794)	55.7222	-0.81092	-1.75433	0.00313326	0.0348596	1	0 vs. 4
Solyc01g088630.2	SL3.0ch01	complement(83257567..83267098)	0.651314	-2.67776	-6.3986	0.00352377	0.038016	1	2 vs. 3
Solyc01g088770.3	SL3.0ch01	complement(83392723..83394716)	46.8147	-0.839142	-1.78899	9.33885e-05	0.00208801	1	1 vs. 4
Solyc01g089850.3	SL3.0ch01	complement(83448980..83451559)	52.3289	0.955508	1.93926	8.52963e-05	0.00193688	1	1 vs. 4
Solyc01g089970.3	SL3.0ch01	83560254..83561548	3123.49	-1.52164	-2.87117	1.88208e-09	1.42707e-07	6.56452e-05	0 vs. 4
Solyc01g089980.3	SL3.0ch01	complement(83562284..83569699)	32.2119	0.926263	1.90035	0.00300872	0.0338519	1	3 vs. 4
Solyc01g090180.3	SL3.0ch01	complement(83681665..83682483)	9.25938	-1.25256	-2.38263	0.00157608	0.0206818	1	0 vs. 4
Solyc01g090210.3	SL3.0ch01	83729366..83735149	1.49614	-1.68051	-3.20542	9.47358e-06	0.00029529	0.330429	1 vs. 4
Solyc01g090225.1	SL3.0ch01	complement(83734120..83744465)	8.96318	1.01731	2.02414	0.000305799	0.00545574	1	0 vs. 4
Solyc01g090270.3	SL3.0ch01	complement(83803704..83809238)	28.0547	0.971253	1.96054	6.55586e-05	0.00155764	1	2 vs. 4
Solyc01g090300.3	SL3.0ch01	83839127..83848011	3.11732	-5.73318	-53.1937	1.1139e-10	1.09441e-08	3.88517e-06	0 vs. 4
Solyc01g090340.2	SL3.0ch01	complement(83900998..83901985)	9.56435	1.25387	2.38481	0.0118949	0.0950258	1	1 vs. 4
Solyc01g090560.3	SL3.0ch01	84103764..84104588	17.9539	-1.89899	-3.72953	1.14571e-06	4.76865e-05	0.0399613	2 vs. 4
Solyc01g090690.3	SL3.0ch01	84202680..84213507	9.30775	-0.889478	-1.85251	0.000434457	0.0072853	1	1 vs. 4
Solyc01g090740.3	SL3.0ch01	complement(84255190..84257529)	12.6391	0.992413	1.98951	0.0081375	0.07171	1	0 vs. 2
Solyc01g090800.3	SL3.0ch01	84383736..84387288	13.4254	0.941759	1.92087	0.0111736	0.0908238	1	3 vs. 4
Solyc01g090810.4	SL3.0ch01	84396605..84398495	11.3999	-9.40978	-680.183	0	0	0	0 vs. 4
Solyc01g090860.3	SL3.0ch01	84444690..84463233	2.47771	1.65022	3.13882	0.00021551	0.00409411	1	0 vs. 4
Solyc01g090870.1	SL3.0ch01	84464671..84465195	6.5755	-7.66633	-203.14	3.45817e-06	0.00012371	0.120618	3 vs. 4
Solyc01g091050.3	SL3.0ch01	complement(84642836..84645695)	17.7777	1.73261	3.32328	1.70933e-06	6.69133e-05	0.0596198	0 vs. 2
Solyc01g091070.3	SL3.0ch01	84661062..84675504	12.4322	-0.609323	-1.52554	0.0126089	0.0992295	1	0 vs. 4
Solyc01g091170.3	SL3.0ch01	84738089..84740661	3.68158	-2.81291	-7.02699	1.4989e-05	0.00044081	0.5228	1 vs. 4
Solyc01g091165.1	SL3.0ch01	complement(84740123..84741005)	14.8116	-5.57928	-47.8113	1.56098e-09	1.21802e-07	5.44455e-05	1 vs. 4
Solyc01g091190.3	SL3.0ch01	84751008..84757878	33.393	-1.63052	-3.09624	2.22045e-16	4.9017e-14	7.74469e-12	3 vs. 4
Solyc01g091220.3	SL3.0ch01	complement(84773603..84775594)	178.813	-1.51914	-2.8662	4.05122e-08	2.33558e-06	0.00141302	0 vs. 4
Solyc01g091230.3	SL3.0ch01	84781639..84784938	5.84051	1.08901	2.12728	0.00944198	0.0801397	1	3 vs. 4
Solyc01g091280.3	SL3.0ch01	complement(84805022..84810648)	15.978	-0.796659	-1.73707	0.00075747	0.0114371	1	0 vs. 4
Solyc01g091310.3	SL3.0ch01	84825741..84835598	10.7338	-0.868433	-1.82568	0.000644251	0.0100675	1	2 vs. 4
Solyc01g091320.3	SL3.0ch01	complement(84836299..84839609)	309.098	1.94473	3.84965	0.000377409	0.00649979	1	0 vs. 4
Solyc01g091360.3	SL3.0ch01	84874869..84878357	11.8104	-2.71937	-6.58584	0	0	0	0 vs. 4
Solyc01g091370.3	SL3.0ch01	complement(84878231..84882234)	1.29581	-1.82756	-3.54936	0.00212119	0.0259415	1	1 vs. 4
Solyc01g091465.1	SL3.0ch01	84958821..84959396	7.91556	-2.25422	-4.77075	5.69397e-05	0.00137725	1	0 vs. 4
Solyc01g091490.3	SL3.0ch01	complement(84995182..84996727)	4.14537	-1.93382	-3.82065	0.00131803	0.0179506	1	2 vs. 4
Solyc01g091590.3	SL3.0ch01	85058373..85059155	19.4167	-9.63282	-793.901	2.77556e-15	5.46942e-13	9.68087e-11	3 vs. 4
Solyc01g094000.3	SL3.0ch01	complement(85445934..85456728)	16.0969	0.590398	1.50566	0.00583754	0.05592	1	1 vs. 4
Solyc01g094020.3	SL3.0ch01	complement(85465954..85468008)	50.0036	1.78087	3.43634	9.59639e-07	4.09685e-05	0.0334713	0 vs. 4
Solyc01g094030.3	SL3.0ch01	complement(85472866..85485876)	28.3674	0.5699	1.48442	0.00641609	0.0599161	1	3 vs. 4
Solyc01g094040.3	SL3.0ch01	complement(85487166..85489626)	61.1415	-1.81645	-3.52214	0	0	0	3 vs. 4
Solyc01g094170.3	SL3.0ch01	complement(85616616..85622084)	32.3093	1.07064	2.10036	0.00126397	0.0173567	1	0 vs. 4
Solyc01g094237.1	SL3.0ch01	85665659..85689159	1.86827	-1.297	-2.45717	5.33418e-05	0.00130196	1	0 vs. 4
Solyc01g094290.3	SL3.0ch01	complement(85695186..85705934)	5.93659	1.01452	2.02024	0.00538909	0.0527514	1	1 vs. 4
Solyc01g094420.3	SL3.0ch01	85792135..85796118	6.75611	0.788439	1.7272	0.0027437	0.0315183	1	0 vs. 4
Solyc01g094530.3	SL3.0ch01	complement(85837298..85847022)	8.28638	-1.10118	-2.1453	0.000235782	0.00441667	1	0 vs. 4
Solyc01g094560.3	SL3.0ch01	complement(85862988..85865354)	65.3108	-1.89426	-3.71732	6.41709e-13	8.77732e-11	2.23822e-08	0 vs. 4
Solyc01g094630.3	SL3.0ch01	85939172..85956590	7.15666	0.823466	1.76965	0.00016658	0.00332008	1	0 vs. 4
Solyc01g094640.3	SL3.0ch01	complement(85950422..85958267)	5.16809	1.2287	2.34356	0.000188427	0.00365524	1	0 vs. 4
Solyc01g094670.3	SL3.0ch01	complement(85988301..85991165)	0.20413	-4.55988	-23.5863	0.0013933	0.0187199	1	3 vs. 4
Solyc01g094690.3	SL3.0ch01	86011826..86014616	521.613	0.986137	1.98087	0.00140978	0.0188674	1	0 vs. 4
Solyc01g094800.3	SL3.0ch01	86082930..86095277	1.34727	1.58983	3.01013	6.86389e-05	0.00161107	1	0 vs. 4
Solyc01g094890.3	SL3.0ch01	complement(86166885..86174418)	23.9648	1.23953	2.36122	0.00329604	0.0360836	1	0 vs. 3
Solyc01g094950.3	SL3.0ch01	86227745..86230204	254.977	0.615889	1.5325	0.0057081	0.055028	1	0 vs. 3
Solyc01g094960.3	SL3.0ch01	86232632..86240402	17.2386	-0.95616	-1.94014	9.28048e-06	0.00029034	0.323694	3 vs. 4
Solyc01g095000.3	SL3.0ch01	complement(86250311..86251821)	7.72185	0.966715	1.95439	0.00253326	0.0296901	1	0 vs. 4
Solyc01g095080.3	SL3.0ch01	complement(86328345..86331529)	4.63709	-7.27097	-154.447	0	0	0	0 vs. 4
Solyc01g095140.3	SL3.0ch01	86397518..86398199	129.023	-3.11994	-8.69352	3.77196e-08	2.19636e-06	0.00131562	0 vs. 4
Solyc01g095150.3	SL3.0ch01	86400397..86401924	306.638	-1.21081	-2.31467	0.000228386	0.00429196	1	3 vs. 4
Solyc01g095300.3	SL3.0ch01	86486836..86502875	2.63728	1.16151	2.23692	0.00186576	0.0235782	1	0 vs. 4
Solyc01g095320.3	SL3.0ch01	86504563..86509039	6.632	2.40983	5.31412	1.13116e-08	7.43006e-07	0.000394536	0 vs. 4
Solyc01g095330.2	SL3.0ch01	complement(86507524..86508906)	9.41896	1.41935	2.67465	0.00738084	0.0665554	1	2 vs. 4
Solyc01g095490.3	SL3.0ch01	86607518..86612312	20.3623	-0.624824	-1.54202	0.00300858	0.0338519	1	0 vs. 4
Solyc01g095530.2	SL3.0ch01	complement(86637406..86637952)	11209.4	0.999912	1.99988	0.0110469	0.0901088	1	1 vs. 4
Solyc01g095570.3	SL3.0ch01	complement(86651153..86656019)	7.44783	-1.66309	-3.16693	5.46276e-06	0.000184092	0.190536	0 vs. 4
Solyc01g095630.3	SL3.0ch01	complement(86714902..86717110)	36.3293	-1.62089	-3.07565	0.00147811	0.0195952	1	0 vs. 4
Solyc01g095640.2	SL3.0ch01	complement(86730208..86731776)	6.16112	1.34434	2.53914	0.00259825	0.0301878	1	0 vs. 4
Solyc01g095740.3	SL3.0ch01	complement(86810208..86828846)	1.82095	0.909808	1.8788	0.0113871	0.0921511	1	2 vs. 4
Solyc01g095960.3	SL3.0ch01	86950313..86953223	5.54891	-6.46473	-88.3237	3.44291e-11	3.74098e-09	1.20085e-06	0 vs. 4
Solyc01g095970.3	SL3.0ch01	complement(86957029..86966021)	13.0684	-0.660381	-1.5805	0.00711132	0.06466	1	1 vs. 4
Solyc01g096010.3	SL3.0ch01	complement(86983044..86988974)	1.95847	1.27114	2.41353	0.00700925	0.0640324	1	0 vs. 2
Solyc01g096050.3	SL3.0ch01	complement(87008898..87019753)	12.5392	-1.41713	-2.67053	3.1722e-06	0.000114656	0.110643	3 vs. 4
Solyc01g096060.3	SL3.0ch01	87033872..87040159	1.56555	-1.22154	-2.33196	0.000208914	0.00398617	1	0 vs. 4
Solyc01g096090.3	SL3.0ch01	complement(87069036..87078039)	122.554	-0.835251	-1.78417	1.04354e-05	0.000321533	0.363975	0 vs. 4
Solyc01g096110.3	SL3.0ch01	complement(87081288..87101971)	2.42743	0.682234	1.60462	0.00446108	0.0456969	1	0 vs. 4
Solyc01g096220.3	SL3.0ch01	87189631..87191858	203.328	0.757368	1.6904	0.00879299	0.0760453	1	1 vs. 4
Solyc01g096250.2	SL3.0ch01	87210406..87211629	56.6874	1.17721	2.2614	5.03995e-06	0.000171334	0.175788	0 vs. 4
Solyc01g096270.3	SL3.0ch01	87220316..87226022	137.736	-0.623623	-1.54074	0.00393683	0.0416225	1	1 vs. 4
Solyc01g096290.3	SL3.0ch01	87255246..87258013	295.207	-0.906031	-1.87388	2.75502e-05	0.000741453	0.960924	1 vs. 4
Solyc01g096320.3	SL3.0ch01	complement(87265672..87266918)	15.8118	-3.32004	-9.98692	2.85842e-11	3.12536e-09	9.9699e-07	1 vs. 4
Solyc01g096360.3	SL3.0ch01	87315356..87319879	11.3115	0.901097	1.86749	0.00114595	0.0160456	1	1 vs. 4
Solyc01g096390.3	SL3.0ch01	87351367..87374506	3.59795	0.79137	1.73072	0.0030925	0.0345415	1	0 vs. 4
Solyc01g096450.3	SL3.0ch01	87419111..87422329	208.361	0.960082	1.94542	0.0092017	0.0786633	1	1 vs. 4
Solyc01g096475.1	SL3.0ch01	87435477..87438867	35.4603	0.832411	1.78066	0.00419213	0.0435687	1	1 vs. 4
Solyc01g096510.2	SL3.0ch01	complement(87471531..87472284)	3.45236	-3.90106	-14.9395	1.63972e-06	6.45505e-05	0.0571917	0 vs. 4
Solyc01g096520.3	SL3.0ch01	87475562..87480462	100.16	-0.749397	-1.68109	0.00466846	0.0473615	1	0 vs. 4
Solyc01g096550.3	SL3.0ch01	87506118..87526249	1.04395	-1.36354	-2.57316	0.000546613	0.0087697	1	0 vs. 4
Solyc01g096590.3	SL3.0ch01	complement(87532948..87534986)	941.12	-2.35158	-5.10384	1.77636e-15	3.60218e-13	6.19576e-11	0 vs. 4
Solyc01g096670.3	SL3.0ch01	87576615..87579622	31.8629	-0.874453	-1.83331	0.0118092	0.0945576	1	3 vs. 4
Solyc01g096700.3	SL3.0ch01	complement(87593441..87597592)	55.5633	1.15671	2.22949	0.00028972	0.0052277	1	0 vs. 2
Solyc01g096710.3	SL3.0ch01	complement(87597613..87608692)	8.85892	-0.786066	-1.72437	0.0114086	0.0922608	1	1 vs. 4
Solyc01g096720.3	SL3.0ch01	complement(87609845..87612824)	0.441334	-3.15256	-8.89234	0.000254151	0.00470517	1	1 vs. 4
Solyc01g096740.3	SL3.0ch01	complement(87613005..87633782)	1.63238	-1.62191	-3.07783	0.000112966	0.00243429	1	1 vs. 4
Solyc01g096760.3	SL3.0ch01	complement(87656247..87660661)	21.6299	-0.959919	-1.9452	4.65885e-06	0.000159937	0.162496	0 vs. 4
Solyc01g096780.3	SL3.0ch01	87661930..87670185	8.09253	1.11353	2.16374	0.01262	0.099235	1	0 vs. 4
Solyc01g096850.3	SL3.0ch01	complement(87719343..87727018)	2.80084	0.838932	1.78873	0.0056842	0.0549176	1	3 vs. 4
Solyc01g096880.3	SL3.0ch01	complement(87749005..87752415)	125.888	0.854682	1.80836	0.0109809	0.0898017	1	0 vs. 4
Solyc01g096930.3	SL3.0ch01	87807414..87814182	1.20076	-1.52507	-2.87801	0.000329369	0.00580792	1	2 vs. 4
Solyc01g096980.2	SL3.0ch01	complement(87843370..87846986)	0.563195	-5.56009	-47.1794	6.76413e-05	0.00159733	1	0 vs. 3
Solyc01g097020.3	SL3.0ch01	complement(87874912..87878940)	167.761	-0.64952	-1.56865	0.0036445	0.0391127	1	0 vs. 4
Solyc01g097150.3	SL3.0ch01	complement(87977453..87981180)	6.60234	0.906058	1.87392	0.00194013	0.0241851	1	0 vs. 4
Solyc01g097190.3	SL3.0ch01	88000291..88025314	5.61086	-0.971806	-1.96129	0.000324377	0.00574313	1	3 vs. 4
Solyc01g097240.3	SL3.0ch01	complement(88037596..88038180)	55.6958	-3.48017	-11.1593	0	0	0	2 vs. 4
Solyc01g097270.3	SL3.0ch01	complement(88055015..88059535)	339.405	-4.04418	-16.4976	0	0	0	0 vs. 4
Solyc01g097300.3	SL3.0ch01	88076242..88080494	117.299	-0.885002	-1.84677	0.000147285	0.00300594	1	0 vs. 4
Solyc01g097340.3	SL3.0ch01	88113763..88117102	70.1242	0.766909	1.70162	0.00988953	0.0829399	1	1 vs. 4
Solyc01g097350.3	SL3.0ch01	complement(88119044..88123487)	38.5104	-0.792278	-1.73181	2.78347e-05	0.000747956	0.970847	3 vs. 4
Solyc01g097450.3	SL3.0ch01	88180739..88186997	29.5534	-0.791816	-1.73125	0.000171733	0.0033953	1	0 vs. 4
Solyc01g097760.3	SL3.0ch01	88349791..88352066	409.679	-1.19156	-2.28399	1.07772e-06	4.51259e-05	0.0375899	0 vs. 4
Solyc01g097770.3	SL3.0ch01	complement(88354267..88367318)	14.8341	1.21498	2.32138	2.30979e-06	8.69073e-05	0.0805631	1 vs. 4
Solyc01g097840.3	SL3.0ch01	88418969..88423028	8.49764	0.660617	1.58076	0.0061616	0.0582729	1	0 vs. 4
Solyc01g097950.3	SL3.0ch01	88474287..88490040	4.69022	-0.84848	-1.8006	0.00221924	0.0268394	1	1 vs. 4
Solyc01g098000.3	SL3.0ch01	88513419..88516035	420.963	-1.42207	-2.6797	2.78905e-08	1.66006e-06	0.000972794	0 vs. 4
Solyc01g098040.3	SL3.0ch01	complement(88523479..88526341)	61.1246	1.03174	2.04448	2.09277e-05	0.000586296	0.729938	0 vs. 4
Solyc01g098080.3	SL3.0ch01	complement(88551799..88556480)	4.33296	0.804103	1.74606	0.00255195	0.0298797	1	1 vs. 4
Solyc01g098100.2	SL3.0ch01	88576838..88577627	157.298	-1.38035	-2.60332	2.0208e-07	1.00404e-05	0.00704836	0 vs. 4
Solyc01g098110.3	SL3.0ch01	88579600..88597876	5.30514	1.27876	2.4263	2.38614e-06	8.93945e-05	0.0832263	0 vs. 4
Solyc01g098130.2	SL3.0ch01	complement(88597304..88597953)	94.6104	0.864553	1.82078	0.000506334	0.00822945	1	0 vs. 3
Solyc01g098140.3	SL3.0ch01	88599037..88602150	1.39127	-3.13992	-8.81478	5.54617e-07	2.51227e-05	0.0193445	3 vs. 4
Solyc01g098230.3	SL3.0ch01	88681182..88689305	7.63074	-1.0635	-2.09	8.54914e-06	0.000270095	0.298185	1 vs. 4
Solyc01g098390.3	SL3.0ch01	88792147..88794981	13.2074	0.772023	1.70766	0.0105846	0.0872247	1	0 vs. 4
Solyc01g098440.2	SL3.0ch01	complement(88833953..88839905)	0.362227	-1.90839	-3.75391	0.0105309	0.0869158	1	2 vs. 4
Solyc01g098590.3	SL3.0ch01	88948288..88949616	22.1346	-4.7297	-26.5327	0	0	0	0 vs. 4
Solyc01g098630.3	SL3.0ch01	complement(88961192..88969809)	8.51955	-0.738361	-1.66828	0.0108722	0.0890171	1	0 vs. 4
Solyc01g098645.1	SL3.0ch01	complement(88972237..88975814)	19.9947	1.04916	2.06933	6.5103e-05	0.00154787	1	0 vs. 4
Solyc01g098700.3	SL3.0ch01	88994535..89006516	18.841	0.820996	1.76663	0.00204681	0.0252318	1	0 vs. 4
Solyc01g098780.3	SL3.0ch01	complement(89086058..89089483)	69.8451	-1.40972	-2.65685	4.82947e-14	7.90831e-12	1.68447e-09	1 vs. 4
Solyc01g098840.3	SL3.0ch01	89115228..89121671	12.0734	-0.848578	-1.80073	4.6422e-05	0.00115242	1	3 vs. 4
Solyc01g098910.3	SL3.0ch01	complement(89152887..89157371)	25.8163	-1.54653	-2.92114	2.55249e-06	9.46102e-05	0.0890282	3 vs. 4
Solyc01g099080.3	SL3.0ch01	complement(89278891..89279837)	0.643475	-3.43524	-10.8171	0.00529171	0.0520061	1	0 vs. 2
Solyc01g099090.3	SL3.0ch01	complement(89280036..89288229)	10.3653	1.05333	2.07531	4.02878e-05	0.00102644	1	0 vs. 4
Solyc01g099100.3	SL3.0ch01	89292422..89313011	3.49946	-0.560386	-1.47466	0.0117654	0.0943366	1	1 vs. 4
Solyc01g099260.3	SL3.0ch01	89419161..89423072	24.9682	1.30299	2.46739	0.000470428	0.00774696	1	0 vs. 4
Solyc01g099520.3	SL3.0ch01	complement(89618271..89618615)	139.745	-1.00955	-2.01329	0.00231543	0.0277429	1	3 vs. 4
Solyc01g099600.3	SL3.0ch01	complement(89667590..89669478)	41.5688	1.14794	2.21597	0.000379089	0.00651663	1	0 vs. 4
Solyc01g099630.3	SL3.0ch01	complement(89687521..89690337)	1923.84	1.1595	2.2338	0.00468287	0.0474532	1	0 vs. 4
Solyc01g099670.3	SL3.0ch01	complement(89720012..89722271)	1214.77	-1.30864	-2.47707	3.00422e-08	1.776e-06	0.00104784	0 vs. 4
Solyc01g099800.3	SL3.0ch01	complement(89825577..89826380)	16.4639	-1.23188	-2.34873	0.00192159	0.024083	1	0 vs. 4
Solyc01g099830.3	SL3.0ch01	89837863..89839744	849.458	-1.28458	-2.43611	3.36018e-07	1.59455e-05	0.01172	0 vs. 4
Solyc01g099850.3	SL3.0ch01	89865995..89870488	14.0234	-1.27933	-2.42726	1.86974e-06	7.25414e-05	0.0652147	1 vs. 4
Solyc01g099870.2	SL3.0ch01	complement(89880392..89885215)	28.2687	1.34905	2.54744	0.000116637	0.0024907	1	3 vs. 4
Solyc01g099900.3	SL3.0ch01	89897574..89906278	1203.22	-0.760208	-1.69373	0.00620848	0.058608	1	0 vs. 4
Solyc01g100010.3	SL3.0ch01	complement(89957452..89968203)	10.7694	-1.15669	-2.22945	0.00398957	0.0419748	1	2 vs. 4
Solyc01g100060.3	SL3.0ch01	90038338..90041538	15.2761	-1.05516	-2.07794	0.00491299	0.0492414	1	2 vs. 4
Solyc01g100080.3	SL3.0ch01	90044187..90048479	10.3267	-0.923451	-1.89665	0.000181088	0.00354046	1	0 vs. 4
Solyc01g100100.3	SL3.0ch01	complement(90062265..90062564)	12.2591	-3.96712	-15.6395	6.33943e-08	3.51304e-06	0.00221113	0 vs. 4
Solyc01g100120.3	SL3.0ch01	complement(90085715..90095959)	1.41346	1.78115	3.43701	2.28906e-05	0.000631647	0.798401	0 vs. 4
Solyc01g100130.3	SL3.0ch01	90101487..90108551	12.1169	0.74456	1.67546	0.00339823	0.0368898	1	0 vs. 4
Solyc01g100140.3	SL3.0ch01	complement(90106174..90109257)	11.3575	-0.913591	-1.88373	0.000271088	0.0049608	1	1 vs. 4
Solyc01g100200.3	SL3.0ch01	complement(90137052..90139052)	5.95144	-2.16839	-4.49522	0.000194692	0.00374967	1	2 vs. 4
Solyc01g100300.3	SL3.0ch01	complement(90256673..90257427)	1.34696	5.92576	60.79	0.000132504	0.00275423	1	1 vs. 3
Solyc01g100310.2	SL3.0ch01	90256691..90258073	75.8351	1.34351	2.53767	2.04084e-05	0.000575444	0.711824	0 vs. 4
Solyc01g100430.3	SL3.0ch01	complement(90333187..90335989)	6.72268	-2.63043	-6.19212	3.87811e-05	0.000996791	1	0 vs. 4
Solyc01g100500.3	SL3.0ch01	complement(90381594..90386495)	39.5155	0.667006	1.58777	0.00287764	0.0327362	1	0 vs. 4
Solyc01g100530.3	SL3.0ch01	complement(90410580..90422272)	5.97359	0.962591	1.94881	0.000291574	0.00524874	1	3 vs. 4
Solyc01g100540.3	SL3.0ch01	complement(90425239..90429786)	3.29781	0.9213	1.89382	0.0118593	0.0947846	1	0 vs. 4
Solyc01g100690.3	SL3.0ch01	90538325..90550138	13.6716	1.45999	2.75107	0.000113496	0.00244097	1	0 vs. 4
Solyc01g100700.3	SL3.0ch01	complement(90538976..90545827)	19.2854	-0.754958	-1.68758	0.00396479	0.0418294	1	0 vs. 4
Solyc01g100730.3	SL3.0ch01	90565223..90584426	2.66343	-0.873475	-1.83207	0.00638503	0.0596827	1	0 vs. 4
Solyc01g100770.2	SL3.0ch01	90594584..90595351	28.5715	1.88096	3.6832	0.000376775	0.00649286	1	0 vs. 2
Solyc01g100840.3	SL3.0ch01	complement(90631136..90636099)	88.8741	-0.727543	-1.65582	0.00090832	0.0132836	1	0 vs. 4
Solyc01g100860.3	SL3.0ch01	complement(90641404..90650565)	728.578	-0.783219	-1.72097	0.000179191	0.00351716	1	0 vs. 4
Solyc01g101000.3	SL3.0ch01	complement(90740088..90747254)	28.589	-0.685637	-1.60841	0.00891676	0.076868	1	0 vs. 4
Solyc01g101030.3	SL3.0ch01	complement(90762986..90772599)	3.92352	1.20332	2.30269	0.00628649	0.0591334	1	1 vs. 4
Solyc01g101100.3	SL3.0ch01	complement(90823728..90829283)	41.0645	0.844927	1.79617	8.56736e-06	0.000270426	0.298821	1 vs. 4
Solyc01g101160.2	SL3.0ch01	90879102..90880606	36.5893	0.686612	1.6095	0.00894988	0.0771344	1	1 vs. 4
Solyc01g102285.1	SL3.0ch01	complement(90975231..90976560)	181.427	-12.7465	-6871.77	2.45444e-10	2.25286e-08	8.56085e-06	0 vs. 4
Solyc01g102310.3	SL3.0ch01	complement(91005215..91008775)	107.959	1.58547	3.00106	2.29504e-07	1.1227e-05	0.00800487	0 vs. 4
Solyc01g102350.3	SL3.0ch01	complement(91057118..91062557)	64.5382	-0.86399	-1.82007	0.00117992	0.0164093	1	3 vs. 4
Solyc01g102510.3	SL3.0ch01	complement(91173006..91184569)	4.44407	1.00393	2.00546	0.000446795	0.00744566	1	0 vs. 3
Solyc01g102585.1	SL3.0ch01	complement(91239929..91246955)	3.74376	-1.33391	-2.52085	0.00010923	0.00237078	1	1 vs. 4
Solyc01g102720.3	SL3.0ch01	complement(91331152..91332841)	45.8033	1.06401	2.09074	0.00919212	0.0786585	1	0 vs. 4
Solyc01g102770.1	SL3.0ch01	complement(91372661..91372849)	51.1048	2.13693	4.39825	4.32587e-05	0.00109335	1	0 vs. 4
Solyc01g102810.3	SL3.0ch01	91388836..91395300	9.14039	0.862077	1.81765	0.000223039	0.00421646	1	0 vs. 4
Solyc01g102830.3	SL3.0ch01	91404478..91407699	359.593	-0.619263	-1.53609	0.00580345	0.0557013	1	0 vs. 4
Solyc01g102840.3	SL3.0ch01	91408051..91413209	6.92943	1.54556	2.91918	0.00419366	0.0435687	1	1 vs. 2
Solyc01g103030.3	SL3.0ch01	complement(91573973..91578496)	20.762	1.02997	2.04198	0.00187753	0.0236787	1	0 vs. 4
Solyc01g103050.3	SL3.0ch01	91610827..91618031	16.5019	0.665513	1.58613	0.00879857	0.0760747	1	0 vs. 4
Solyc01g103060.3	SL3.0ch01	91620436..91621258	1.20729	-3.1214	-8.70233	0.0115909	0.0933026	1	1 vs. 2
Solyc01g103220.3	SL3.0ch01	91741144..91746360	444.938	-1.14565	-2.21245	5.02189e-09	3.54572e-07	0.000175159	0 vs. 4
Solyc01g103245.1	SL3.0ch01	91778579..91784793	7.04173	2.02473	4.06916	0.000186545	0.00362479	1	0 vs. 4
Solyc01g103310.3	SL3.0ch01	91797599..91821405	2.98842	1.5564	2.94119	0.00015221	0.00309018	1	0 vs. 4
Solyc01g103330.3	SL3.0ch01	complement(91846408..91847011)	18.8922	2.46668	5.52772	5.36609e-05	0.00130701	1	0 vs. 4
Solyc01g103360.3	SL3.0ch01	91865453..91866342	7.62664	-1.80433	-3.49267	0.00391938	0.0414506	1	1 vs. 4
Solyc01g103410.3	SL3.0ch01	complement(91885790..91899954)	9.36088	1.02656	2.03716	0.000126107	0.0026497	1	0 vs. 2
Solyc01g103470.2	SL3.0ch01	complement(91949067..91950106)	14.8343	-0.903166	-1.87017	0.0113984	0.0922208	1	2 vs. 4
Solyc01g103510.3	SL3.0ch01	complement(91978081..91981591)	72.5356	-1.67239	-3.18741	1.89383e-06	7.33129e-05	0.0660549	0 vs. 4
Solyc01g103530.3	SL3.0ch01	92000445..92005559	10.5623	1.29423	2.45246	2.04261e-05	0.000575479	0.712443	1 vs. 4
Solyc01g103650.3	SL3.0ch01	92076383..92082983	6.90093	-3.12528	-8.72575	1.11022e-16	2.49829e-14	3.87235e-12	0 vs. 4
Solyc01g103770.3	SL3.0ch01	complement(92173899..92176234)	10.7334	-1.27876	-2.4263	0.00169725	0.0218848	1	1 vs. 4
Solyc01g103780.3	SL3.0ch01	complement(92182291..92184156)	36.3137	1.16872	2.24811	0.000119133	0.00252751	1	0 vs. 4
Solyc01g103800.3	SL3.0ch01	complement(92199596..92201581)	607.716	-1.03486	-2.04891	1.629e-05	0.000470736	0.568179	0 vs. 4
Solyc01g103868.1	SL3.0ch01	complement(92279954..92283937)	0.689313	3.99172	15.9085	0.00387559	0.0410871	1	0 vs. 4
Solyc01g103980.3	SL3.0ch01	92348885..92352949	1.40047	-4.39837	-21.0883	0.00106239	0.0150678	1	2 vs. 3
Solyc01g104015.1	SL3.0ch01	92384831..92387516	76.7622	-0.675706	-1.59738	0.0031282	0.0348275	1	3 vs. 4
Solyc01g104160.3	SL3.0ch01	complement(92521137..92525678)	93.6593	0.960794	1.94638	0.000878075	0.0128861	1	0 vs. 4
Solyc01g104270.3	SL3.0ch01	92593553..92599322	20.776	0.698289	1.62258	0.00140103	0.0187948	1	1 vs. 4
Solyc01g104500.2	SL3.0ch01	complement(92860477..92861871)	42.6995	0.627197	1.54456	0.00457618	0.0466976	1	0 vs. 4
Solyc01g104590.3	SL3.0ch01	complement(92935612..92939455)	275.735	-1.20786	-2.30995	4.12837e-06	0.00014385	0.143993	0 vs. 4
Solyc01g104600.3	SL3.0ch01	92942773..92946758	19.8214	-1.53389	-2.89566	1.51059e-05	0.000442493	0.526878	0 vs. 4
Solyc01g104685.1	SL3.0ch01	complement(92994027..93002019)	189.658	-1.74385	-3.34928	1.7237e-11	1.95834e-09	6.01209e-07	0 vs. 4
Solyc01g104700.3	SL3.0ch01	complement(93005303..93008329)	187.377	-0.852408	-1.80551	0.000533093	0.00859627	1	0 vs. 4
Solyc01g104720.3	SL3.0ch01	complement(93012628..93013363)	233.043	-1.11495	-2.16587	0.000106131	0.00233255	1	2 vs. 4
Solyc01g104740.3	SL3.0ch01	93020068..93020508	10.7073	-1.93207	-3.81602	4.85517e-08	2.76254e-06	0.00169344	0 vs. 4
Solyc01g104775.1	SL3.0ch01	complement(93031546..93034082)	101.16	-1.36908	-2.58306	7.9217e-09	5.3325e-07	0.000276301	1 vs. 4
Solyc01g104780.3	SL3.0ch01	complement(93042229..93042867)	27.3575	-1.08762	-2.12523	0.0124555	0.0983329	1	1 vs. 4
Solyc01g104910.3	SL3.0ch01	complement(93119035..93123953)	18.9392	1.03765	2.05288	8.33263e-05	0.00189957	1	1 vs. 4
Solyc01g105040.3	SL3.0ch01	complement(93221193..93225871)	47.37	1.28112	2.43028	5.59802e-05	0.00135593	1	3 vs. 4
Solyc01g105100.3	SL3.0ch01	complement(93259584..93269215)	25.4786	-0.619928	-1.5368	0.0119647	0.0953648	1	3 vs. 4
Solyc01g105130.3	SL3.0ch01	93295505..93298982	39.8683	-0.618001	-1.53475	0.00203572	0.0251252	1	1 vs. 4
Solyc01g105165.1	SL3.0ch01	complement(93339648..93342146)	7.01839	-1.69286	-3.23298	2.18222e-05	0.000606483	0.761136	0 vs. 4
Solyc01g105280.3	SL3.0ch01	93401882..93406248	17.5211	-0.869776	-1.82738	0.00722485	0.0654874	1	0 vs. 4
Solyc01g105300.3	SL3.0ch01	complement(93410841..93412388)	17.4644	-0.891829	-1.85553	0.0029971	0.033754	1	0 vs. 4
Solyc01g105310.3	SL3.0ch01	complement(93415951..93417934)	17.6951	-1.18765	-2.27781	0.00178717	0.0228248	1	3 vs. 4
Solyc01g105360.3	SL3.0ch01	complement(93446931..93450762)	2.73516	1.4236	2.68254	0.000968812	0.0139749	1	0 vs. 4
Solyc01g105370.3	SL3.0ch01	complement(93452160..93468164)	4.59268	-1.39267	-2.62564	2.30253e-05	0.00063486	0.803098	0 vs. 4
Solyc01g105410.3	SL3.0ch01	93482095..93482919	57.2426	-1.7783	-3.43023	4.66167e-07	2.1394e-05	0.0162594	3 vs. 4
Solyc01g105450.3	SL3.0ch01	complement(93510125..93514791)	4.72278	-6.44403	-87.0653	1.11022e-16	2.49829e-14	3.87235e-12	0 vs. 4
Solyc01g105497.1	SL3.0ch01	complement(93540734..93542725)	1.17571	3.1757	9.03611	0.000586004	0.00930325	1	1 vs. 2
Solyc01g105700.3	SL3.0ch01	complement(93665638..93670585)	13.0798	1.14841	2.2167	1.70599e-05	0.000489336	0.595032	2 vs. 4
Solyc01g105720.2	SL3.0ch01	93681396..93683299	72.6683	1.0553	2.07815	0.00119536	0.0165974	1	2 vs. 4
Solyc01g105770.2	SL3.0ch01	complement(93713424..93714930)	3.3363	-2.65628	-6.30404	0.00165469	0.021487	1	0 vs. 2
Solyc01g105850.3	SL3.0ch01	93772706..93774795	1.09479	2.1664	4.48901	0.00715604	0.0650157	1	1 vs. 4
Solyc01g105970.3	SL3.0ch01	complement(93846474..93869195)	20.8606	-0.85122	-1.80403	3.98154e-05	0.00101589	1	2 vs. 4
Solyc01g105990.3	SL3.0ch01	93877899..93888451	19.2062	0.813185	1.75709	0.00168035	0.0217392	1	2 vs. 4
Solyc01g106100.2	SL3.0ch01	complement(93977847..93979250)	5.28001	3.2824	9.72972	0.00220756	0.026726	1	0 vs. 4
Solyc01g106210.3	SL3.0ch01	94051785..94055696	39.3264	-0.838747	-1.7885	0.00241726	0.0287067	1	3 vs. 4
Solyc01g106260.3	SL3.0ch01	94110267..94115884	20.129	-0.674137	-1.59564	0.0113404	0.0918794	1	3 vs. 4
Solyc01g106470.3	SL3.0ch01	94252722..94255297	0.623847	2.71907	6.5845	0.000117198	0.00249863	1	1 vs. 2
Solyc01g106500.3	SL3.0ch01	94264836..94267952	3.16174	-1.88567	-3.69524	1.61919e-07	8.20631e-06	0.00564756	1 vs. 4
Solyc01g106585.1	SL3.0ch01	94305631..94306156	10.2194	6.78644	110.388	2.00432e-05	0.000566062	0.699087	1 vs. 4
Solyc01g106630.2	SL3.0ch01	complement(94321306..94324378)	15.9887	-7.49433	-180.31	0	0	0	1 vs. 4
Solyc01g106680.3	SL3.0ch01	94349300..94354133	65.3875	0.876892	1.83641	0.000833242	0.0123304	1	0 vs. 4
Solyc01g106910.3	SL3.0ch01	complement(94514944..94516451)	8.61276	1.44521	2.72302	0.0058007	0.0556902	1	3 vs. 4
Solyc01g107050.3	SL3.0ch01	complement(94609942..94610762)	2.76946	-6.8562	-115.857	1.22125e-15	2.53547e-13	4.25958e-11	0 vs. 4
Solyc01g107090.2	SL3.0ch01	complement(94623935..94624640)	38.7704	-1.46925	-2.76877	0.00291758	0.0330505	1	3 vs. 4
Solyc01g107170.2	SL3.0ch01	94682307..94683605	4.51105	-2.02973	-4.0833	2.37114e-06	8.89279e-05	0.0827029	2 vs. 4
Solyc01g107250.3	SL3.0ch01	complement(94757965..94760550)	33.2906	-0.648576	-1.56762	0.0124189	0.0981111	1	2 vs. 4
Solyc01g107390.3	SL3.0ch01	complement(94843134..94845241)	2.6	-3.0648	-8.36754	5.74277e-10	4.88542e-08	2.00302e-05	3 vs. 4
Solyc01g107450.3	SL3.0ch01	complement(94896738..94900889)	218.003	-0.739473	-1.66957	0.00473671	0.0478874	1	0 vs. 4
Solyc01g107550.3	SL3.0ch01	complement(94944262..94950825)	18.443	-0.967585	-1.95556	1.03347e-06	4.35342e-05	0.0360463	0 vs. 4
Solyc01g107620.3	SL3.0ch01	95005054..95006435	3.51532	-1.5964	-3.02387	0.00700379	0.0639993	1	1 vs. 4
Solyc01g107730.3	SL3.0ch01	complement(95073210..95075164)	16.9617	1.41379	2.66436	5.74837e-09	3.97024e-07	0.000200497	0 vs. 4
Solyc01g107740.3	SL3.0ch01	complement(95077190..95082372)	2.51671	-0.945422	-1.92575	0.00570166	0.0549815	1	3 vs. 4
Solyc01g107780.3	SL3.0ch01	complement(95097166..95099678)	0.798112	-6.26567	-76.9406	8.48255e-12	9.96171e-10	2.95863e-07	0 vs. 4
Solyc01g107810.3	SL3.0ch01	complement(95122572..95128641)	22.4458	-3.47347	-11.1076	0	0	0	2 vs. 4
Solyc01g107830.3	SL3.0ch01	complement(95140226..95141744)	0.809335	-5.91305	-60.2568	2.14243e-09	1.59671e-07	7.47259e-05	0 vs. 4
Solyc01g107870.3	SL3.0ch01	95154887..95164463	375.363	0.846082	1.79761	0.00327263	0.03598	1	0 vs. 4
Solyc01g107890.3	SL3.0ch01	95174795..95179526	26.6838	0.984101	1.97808	0.0101787	0.0847916	1	0 vs. 4
Solyc01g107900.3	SL3.0ch01	complement(95179613..95185077)	5.71986	-1.17345	-2.25551	0.000609487	0.00962785	1	2 vs. 4
Solyc01g108020.3	SL3.0ch01	complement(95290995..95295331)	38.25	-0.951605	-1.93402	0.0123764	0.0978412	1	1 vs. 4
Solyc01g108070.3	SL3.0ch01	95329061..95333719	9.40862	0.631204	1.54886	0.00845242	0.0737399	1	0 vs. 4
Solyc01g108360.3	SL3.0ch01	95592188..95593039	3.08237	-2.27299	-4.83322	0.000157668	0.00318062	1	3 vs. 4
Solyc01g108390.3	SL3.0ch01	complement(95600041..95600581)	190.61	-0.931728	-1.90756	0.000382811	0.00656444	1	0 vs. 4
Solyc01g108440.2	SL3.0ch01	complement(95664658..95665943)	5.66608	-2.63905	-6.22921	2.27256e-11	2.51634e-09	7.92646e-07	3 vs. 4
Solyc01g108460.2	SL3.0ch01	complement(95672553..95697258)	15.1281	-1.8937	-3.71586	1.9984e-15	4.00588e-13	6.97022e-11	1 vs. 4
Solyc01g108510.3	SL3.0ch01	complement(95704810..95714052)	8.67761	0.702723	1.62757	0.00863802	0.0750026	1	2 vs. 4
Solyc01g108520.2	SL3.0ch01	95720156..95721103	0.964523	2.43753	5.41714	0.007479	0.067232	1	0 vs. 4
Solyc01g108630.3	SL3.0ch01	95772954..95776932	21.0357	1.55383	2.93596	0.00234284	0.0280425	1	1 vs. 4
Solyc01g108670.3	SL3.0ch01	complement(95790876..95807333)	3.59297	1.38209	2.60646	0.000393175	0.00672234	1	0 vs. 4
Solyc01g108710.3	SL3.0ch01	95844216..95844647	11.1728	8.16463	286.946	1.72372e-07	8.70065e-06	0.00601215	1 vs. 3
Solyc01g109040.3	SL3.0ch01	96023435..96024471	219.184	1.0073	2.01015	0.00200587	0.0248271	1	1 vs. 4
Solyc01g109070.2	SL3.0ch01	96029801..96030416	81.8981	-1.48767	-2.80436	1.00141e-10	1.01535e-08	3.49281e-06	0 vs. 4
Solyc01g109130.3	SL3.0ch01	96088865..96094651	21.3224	-0.774691	-1.71082	0.00135876	0.0183834	1	1 vs. 4
Solyc01g109140.3	SL3.0ch01	96106946..96108624	2.31647	-3.78068	-13.7435	2.72551e-06	0.00010049	0.0950631	1 vs. 4
Solyc01g109170.3	SL3.0ch01	96129879..96133945	38.5469	1.16578	2.24354	0.00616776	0.0583149	1	1 vs. 3
Solyc01g109220.3	SL3.0ch01	96145582..96145910	148.375	-1.79862	-3.47888	9.65894e-15	1.74557e-12	3.36894e-10	0 vs. 4
Solyc01g109320.3	SL3.0ch01	complement(96211281..96213628)	2.1962	-4.31615	-19.9201	7.73496e-09	5.21833e-07	0.000269788	0 vs. 4
Solyc01g109390.3	SL3.0ch01	96276380..96276694	7.24113	-1.79231	-3.46369	0.00322911	0.0355855	1	1 vs. 4
Solyc01g109410.3	SL3.0ch01	complement(96285486..96297439)	19.1385	-1.40515	-2.64846	2.14083e-10	2.00188e-08	7.46702e-06	0 vs. 4
Solyc01g109460.3	SL3.0ch01	96321032..96324236	24.1993	-1.13966	-2.2033	2.39204e-05	0.000653652	0.834319	3 vs. 4
Solyc01g109470.3	SL3.0ch01	complement(96325970..96327478)	12.8703	1.21458	2.32073	0.00532936	0.0523024	1	0 vs. 4
Solyc01g109480.3	SL3.0ch01	96335496..96336344	40.3674	0.983455	1.97719	0.00113483	0.0159346	1	0 vs. 4
Solyc01g109500.3	SL3.0ch01	complement(96340925..96342459)	55.0899	1.12531	2.18149	0.00143078	0.0190693	1	1 vs. 4
Solyc01g109510.3	SL3.0ch01	96352561..96362541	9.81892	0.773292	1.70917	0.00118217	0.016434	1	0 vs. 2
Solyc01g109570.3	SL3.0ch01	complement(96384528..96396548)	16.7643	-0.642203	-1.56071	0.00191192	0.0239988	1	0 vs. 4
Solyc01g109600.3	SL3.0ch01	96412245..96423533	12.1815	0.840545	1.79073	0.0100103	0.0836884	1	0 vs. 4
Solyc01g109650.3	SL3.0ch01	complement(96446862..96453598)	2.69862	1.87296	3.66284	0.00359155	0.0386515	1	0 vs. 4
Solyc01g109680.3	SL3.0ch01	complement(96488177..96490167)	32.337	-0.717232	-1.64403	0.00091083	0.0133147	1	1 vs. 4
Solyc01g109700.3	SL3.0ch01	96509269..96512434	24.1317	1.04354	2.06128	0.00303722	0.0340628	1	0 vs. 4
Solyc01g109710.3	SL3.0ch01	complement(96514932..96517857)	104.703	-2.64768	-6.26657	0	0	0	1 vs. 4
Solyc01g109720.3	SL3.0ch01	complement(96519271..96521952)	4.82029	-3.05679	-8.32116	6.37268e-13	8.77376e-11	2.22273e-08	3 vs. 4
Solyc01g109760.2	SL3.0ch01	96534551..96536599	3.35898	-0.921412	-1.89397	0.00726787	0.0657923	1	1 vs. 4
Solyc01g109790.3	SL3.0ch01	complement(96549062..96555534)	31.1973	0.802485	1.7441	0.00628185	0.0591057	1	0 vs. 4
Solyc01g109810.2	SL3.0ch01	96583393..96584444	9.73806	1.36141	2.56936	0.00726826	0.0657923	1	0 vs. 4
Solyc01g109880.3	SL3.0ch01	96638668..96639159	65.8241	0.861912	1.81745	0.00944334	0.0801397	1	0 vs. 2
Solyc01g109940.3	SL3.0ch01	complement(96680945..96686279)	78.5989	-0.669972	-1.59104	0.00337504	0.036705	1	0 vs. 4
Solyc01g109980.3	SL3.0ch01	complement(96704545..96716610)	3.35891	0.741375	1.67177	0.00169389	0.0218549	1	0 vs. 4
Solyc01g110180.3	SL3.0ch01	96858208..96863711	0.198869	-2.85005	-7.21027	0.00482191	0.0485939	1	1 vs. 2
Solyc01g110280.3	SL3.0ch01	complement(96908660..96915274)	2.8928	-1.30134	-2.46457	0.00177114	0.0226699	1	0 vs. 3
Solyc01g110310.3	SL3.0ch01	96960535..96962073	59.5511	0.812199	1.75589	0.00758343	0.0678957	1	2 vs. 4
Solyc01g110380.3	SL3.0ch01	97014372..97021005	4.75495	-0.802081	-1.74361	0.00856492	0.0744792	1	1 vs. 4
Solyc01g110520.3	SL3.0ch01	complement(97107416..97109149)	14.5187	-1.05954	-2.08426	0.000634589	0.00995227	1	1 vs. 4
Solyc01g110540.3	SL3.0ch01	97116509..97118760	2074.54	-1.79838	-3.47828	1.00063e-08	6.63514e-07	0.000349008	0 vs. 4
Solyc01g110600.2	SL3.0ch01	97165885..97167470	23.3895	1.83125	3.55844	2.00061e-05	0.000565472	0.697792	3 vs. 4
Solyc01g110610.3	SL3.0ch01	97173845..97180533	1.18991	-4.64252	-24.9769	0.008446	0.0737208	1	2 vs. 3
Solyc01g110660.3	SL3.0ch01	complement(97207703..97208293)	45.3712	1.18561	2.27459	0.0020227	0.0249999	1	1 vs. 4
Solyc01g110680.3	SL3.0ch01	complement(97212766..97215231)	30.6895	1.21137	2.31557	0.00144221	0.0191776	1	1 vs. 4
Solyc01g110780.1	SL3.0ch01	complement(97259001..97259261)	12.3861	2.12052	4.34851	0.00311509	0.0347239	1	1 vs. 4
Solyc01g110830.3	SL3.0ch01	complement(97276612..97276911)	3.71719	-4.79393	-27.7407	1.29879e-08	8.42017e-07	0.000453005	0 vs. 4
Solyc01g110843.1	SL3.0ch01	complement(97280515..97280817)	16.7888	-1.78666	-3.45015	0.000334738	0.00589204	1	2 vs. 4
Solyc01g111020.3	SL3.0ch01	complement(97338885..97354556)	4.05214	0.891028	1.8545	0.00026622	0.0048871	1	0 vs. 4
Solyc01g111060.3	SL3.0ch01	97369096..97375462	53.1314	-0.701323	-1.62599	0.00240519	0.0285731	1	0 vs. 4
Solyc01g111140.3	SL3.0ch01	97420201..97430878	83.5804	-0.991947	-1.98887	1.29268e-07	6.78034e-06	0.00450875	3 vs. 4
Solyc01g111145.1	SL3.0ch01	97433463..97435689	153.918	1.20232	2.30109	0.00137031	0.0184823	1	1 vs. 4
Solyc01g111170.3	SL3.0ch01	97436698..97437213	3844.34	-0.644951	-1.56369	0.00721364	0.0654028	1	0 vs. 4
Solyc01g111230.3	SL3.0ch01	97466218..97466862	3.06279	-2.68874	-6.4475	0.00419092	0.0435687	1	1 vs. 4
Solyc01g111250.3	SL3.0ch01	97477781..97478877	6.28024	-4.80327	-27.9208	0	0	0	3 vs. 4
Solyc01g111260.2	SL3.0ch01	97481450..97483006	86.1306	1.03906	2.05489	0.00438094	0.0450613	1	0 vs. 4
Solyc01g111275.1	SL3.0ch01	complement(97497957..97501999)	21.3166	-1.41724	-2.67074	0.00016855	0.00334977	1	0 vs. 2
Solyc01g111310.3	SL3.0ch01	complement(97505714..97509268)	12.966	0.818724	1.76384	0.00540977	0.0528684	1	3 vs. 4
Solyc01g111350.3	SL3.0ch01	complement(97535337..97539668)	6.47803	-3.10813	-8.62264	4.44965e-10	3.83208e-08	1.55199e-05	0 vs. 4
Solyc01g111430.2	SL3.0ch01	complement(97591742..97594119)	0.754708	1.53269	2.89326	0.00528465	0.051966	1	1 vs. 3
Solyc01g111560.3	SL3.0ch01	97701924..97707257	159.565	0.953547	1.93663	0.000519975	0.00841978	1	0 vs. 4
Solyc01g111570.3	SL3.0ch01	97712137..97716385	98.4085	1.28513	2.43704	0.00161151	0.0210045	1	0 vs. 4
Solyc01g111580.3	SL3.0ch01	97721096..97728536	7.746	-0.724504	-1.65233	0.00816723	0.0718811	1	0 vs. 4
Solyc01g111590.3	SL3.0ch01	complement(97725521..97729226)	17.5006	0.809276	1.75233	0.0046152	0.0469585	1	0 vs. 4
Solyc01g111620.3	SL3.0ch01	complement(97753190..97756969)	31.5413	-1.17132	-2.25218	9.46952e-06	0.00029529	0.330287	3 vs. 4
Solyc01g111660.3	SL3.0ch01	97779722..97781067	537.566	0.80427	1.74626	0.0089951	0.0774093	1	3 vs. 4
Solyc01g111670.3	SL3.0ch01	97782607..97783904	19.319	-1.59354	-3.0179	6.89263e-09	4.68632e-07	0.000240408	0 vs. 4
Solyc01g111740.3	SL3.0ch01	97840903..97848351	11.6611	0.799397	1.74037	0.000555468	0.00888316	1	0 vs. 4
Solyc01g111750.3	SL3.0ch01	complement(97845268..97859185)	2.44028	-1.48542	-2.79998	0.000529649	0.00855657	1	0 vs. 4
Solyc01g111900.3	SL3.0ch01	complement(97978499..97980550)	11.8092	-0.803305	-1.74509	0.0119365	0.095227	1	1 vs. 3
Solyc01g111980.3	SL3.0ch01	complement(98029399..98033033)	83.0669	-1.71075	-3.2733	0.00496506	0.0496065	1	3 vs. 4
Solyc01g111990.3	SL3.0ch01	98036950..98045908	2.07505	0.916006	1.88688	0.00933145	0.0794997	1	3 vs. 4
Solyc01g112020.3	SL3.0ch01	complement(98058452..98064835)	25.5674	-0.868658	-1.82596	0.00222765	0.0269038	1	0 vs. 4
Solyc01g112080.3	SL3.0ch01	98103732..98105483	33.5257	0.830856	1.77874	0.0038354	0.0407477	1	2 vs. 4
Solyc01g112220.3	SL3.0ch01	complement(98183751..98186238)	6.37999	-1.93167	-3.81496	2.69877e-07	1.31101e-05	0.00941304	1 vs. 4
Solyc01g112380.2	SL3.0ch01	98369045..98369701	1.48269	-3.41354	-10.6556	0.00309301	0.0345415	1	0 vs. 3
Solyc02g043950.1	SL3.0ch02	408115..408287	278.441	2.5093	5.69343	1.32805e-06	5.41135e-05	0.0463212	1 vs. 4
Solyc02g055565.1	SL3.0ch02	2236519..2240831	16.6826	-0.903572	-1.87069	0.00568569	0.0549176	1	0 vs. 4
Solyc02g050287.1	SL3.0ch02	4959215..4961616	17.9137	0.642514	1.56105	0.0103613	0.085845	1	2 vs. 4
Solyc02g005110.3	SL3.0ch02	6644099..6646717	4.09555	1.35564	2.5591	0.000107549	0.0023489	1	0 vs. 4
Solyc02g005115.1	SL3.0ch02	6646168..6646717	55.4535	0.767987	1.70289	0.00288158	0.0327704	1	2 vs. 4
Solyc02g005290.3	SL3.0ch02	complement(7843571..7857382)	13.9465	0.638452	1.55666	0.00171388	0.0220747	1	0 vs. 4
Solyc02g005310.2	SL3.0ch02	complement(8036292..8052184)	1.4398	2.07781	4.22166	0.00051716	0.00838588	1	0 vs. 4
Solyc02g005480.3	SL3.0ch02	9264867..9277699	16.0827	-0.774177	-1.71021	0.00326102	0.0358918	1	0 vs. 4
Solyc02g011845.1	SL3.0ch02	complement(14145349..14145561)	6.96918	6.345	81.2899	0.00094901	0.0137347	1	1 vs. 3
Solyc02g011873.1	SL3.0ch02	complement(14153764..14155455)	0.746912	4.82462	28.3371	0.000273852	0.00500026	1	0 vs. 4
Solyc02g011985.1	SL3.0ch02	14177788..14179076	97.0573	1.01085	2.0151	2.05496e-06	7.86773e-05	0.071675	0 vs. 4
Solyc02g014030.2	SL3.0ch02	15290983..15294372	1.40329	-2.47598	-5.56344	6.70252e-07	2.98566e-05	0.0233777	3 vs. 4
Solyc02g014150.3	SL3.0ch02	15678472..15691486	42.7596	0.706573	1.63192	0.00851339	0.074142	1	1 vs. 4
Solyc02g014310.3	SL3.0ch02	complement(16213019..16217902)	218.295	-0.938671	-1.91676	0.00136355	0.0184338	1	0 vs. 4
Solyc02g020910.3	SL3.0ch02	20790397..20826568	27.8047	0.890515	1.85384	4.50762e-05	0.00112623	1	0 vs. 4
Solyc02g020940.3	SL3.0ch02	20865183..20866928	16.1286	0.814846	1.75911	0.00106146	0.0150678	1	1 vs. 4
Solyc02g021260.2	SL3.0ch02	22877343..22887276	1.37527	1.36312	2.5724	2.79913e-05	0.000750429	0.976308	3 vs. 4
Solyc02g021400.2	SL3.0ch02	23095711..23097355	2438.36	-2.02469	-4.06905	3.84137e-14	6.4415e-12	1.33983e-09	0 vs. 4
Solyc02g021420.3	SL3.0ch02	complement(23110043..23134980)	11.2204	0.752302	1.68448	0.00271744	0.0312675	1	2 vs. 4
Solyc02g021590.3	SL3.0ch02	23722503..23729046	6.54385	0.809406	1.75249	0.00290135	0.0329308	1	0 vs. 4
Solyc02g022850.1	SL3.0ch02	complement(24692534..24694159)	4.19028	-1.38883	-2.61867	0.00318693	0.0352655	1	1 vs. 4
Solyc02g030137.1	SL3.0ch02	complement(25682368..25687601)	0.116617	-4.13407	-17.5581	0.00789761	0.0701632	1	0 vs. 4
Solyc02g030170.3	SL3.0ch02	complement(25733241..25735670)	428.665	0.791621	1.73102	0.00134054	0.0181862	1	0 vs. 4
Solyc02g030210.3	SL3.0ch02	25787777..25804520	20.2459	0.94885	1.93033	0.000834918	0.0123499	1	0 vs. 4
Solyc02g030230.3	SL3.0ch02	complement(25810281..25815520)	6.31174	-0.739382	-1.66946	0.00585122	0.0559623	1	1 vs. 3
Solyc02g031710.3	SL3.0ch02	complement(27255185..27256647)	16.4134	-1.1718	-2.25292	0.000421916	0.00711951	1	3 vs. 4
Solyc02g031970.1	SL3.0ch02	complement(27708463..27709110)	25.5368	-0.835835	-1.78489	0.00416886	0.0434176	1	1 vs. 4
Solyc02g031990.1	SL3.0ch02	27743970..27744518	1.05139	-4.95249	-30.9634	0.000167755	0.00333778	1	1 vs. 4
Solyc02g032330.3	SL3.0ch02	28698740..28724874	21.7088	0.547099	1.46114	0.0117926	0.0944681	1	2 vs. 4
Solyc02g032950.3	SL3.0ch02	complement(29971480..29973794)	2.37582	-3.13991	-8.81472	2.58384e-10	2.35921e-08	9.01218e-06	0 vs. 4
Solyc02g036240.1	SL3.0ch02	complement(30870326..30870739)	0.725443	-3.94387	-15.3894	0.00165915	0.0215209	1	3 vs. 4
Solyc02g036350.3	SL3.0ch02	31052614..31054844	39.7855	-1.81052	-3.50769	1.56846e-05	0.000455507	0.547064	2 vs. 4
Solyc02g036470.3	SL3.0ch02	complement(31283289..31291077)	1.89698	-1.2267	-2.34032	0.000352397	0.00616103	1	2 vs. 3
Solyc02g036480.1	SL3.0ch02	complement(31317822..31318592)	10.6181	-3.74172	-13.3773	9.99201e-16	2.08689e-13	3.48511e-11	2 vs. 4
Solyc02g037495.1	SL3.0ch02	31443231..31444883	2.59641	-1.70391	-3.25783	0.00168937	0.0218316	1	2 vs. 4
Solyc02g037530.3	SL3.0ch02	31525940..31537730	29.4617	0.833275	1.78173	0.00551233	0.0536452	1	3 vs. 4
Solyc02g038750.3	SL3.0ch02	complement(31989088..31995229)	34.2706	-0.756618	-1.68953	0.00523163	0.0516163	1	0 vs. 4
Solyc02g061760.3	SL3.0ch02	complement(33824665..33827193)	0.368404	2.58052	5.98155	0.00580046	0.0556902	1	0 vs. 1
Solyc02g061770.3	SL3.0ch02	33833702..33835354	0.811908	-3.54447	-11.6679	0.00222155	0.0268488	1	2 vs. 4
Solyc02g061955.1	SL3.0ch02	34037701..34038010	8.59015	1.45224	2.73632	0.0125619	0.0989493	1	3 vs. 4
Solyc02g062110.3	SL3.0ch02	complement(34222901..34250277)	4.16149	-0.869042	-1.82645	0.001313	0.0179171	1	1 vs. 4
Solyc02g062240.3	SL3.0ch02	complement(34390618..34396889)	74.0971	-0.640293	-1.55865	0.00546481	0.0532571	1	0 vs. 4
Solyc02g062310.1	SL3.0ch02	34447361..34447759	0.631914	-3.9725	-15.6979	0.00771821	0.0688853	1	3 vs. 4
Solyc02g062320.3	SL3.0ch02	34483188..34484391	1.66448	-6.53004	-92.4143	1.89044e-11	2.12699e-09	6.59368e-07	3 vs. 4
Solyc02g062340.3	SL3.0ch02	complement(34493787..34496137)	57.9772	1.14448	2.21067	0.00143354	0.0190987	1	1 vs. 4
Solyc02g062355.1	SL3.0ch02	complement(34510986..34511332)	6.5281	-6.76276	-108.591	1.11022e-16	2.49829e-14	3.87235e-12	3 vs. 4
Solyc02g062375.1	SL3.0ch02	34523206..34526601	5.59302	-1.32561	-2.50639	9.92857e-07	4.20776e-05	0.0346298	1 vs. 4
Solyc02g062463.1	SL3.0ch02	34618154..34619599	8.92814	-0.836263	-1.78542	0.00270835	0.0312073	1	1 vs. 4
Solyc02g062530.3	SL3.0ch02	complement(34766119..34768103)	61.973	-0.991086	-1.98768	3.53714e-05	0.000919314	1	0 vs. 4
Solyc02g062550.3	SL3.0ch02	complement(34820696..34822701)	4.11306	-3.00539	-8.02993	8.35526e-11	8.57127e-09	2.91423e-06	2 vs. 4
Solyc02g062600.3	SL3.0ch02	complement(34861864..34870236)	32.3688	-0.640504	-1.55887	0.00211304	0.0258509	1	0 vs. 4
Solyc02g062910.2	SL3.0ch02	complement(35390262..35394549)	3.26675	-0.972228	-1.96187	0.00698276	0.0638572	1	2 vs. 4
Solyc02g063020.2	SL3.0ch02	35588201..35590648	1.2046	-3.87213	-14.6429	8.74318e-10	7.15853e-08	3.04953e-05	0 vs. 4
Solyc02g063030.3	SL3.0ch02	complement(35595007..35597192)	26.653	1.66562	3.1725	6.41974e-07	2.87438e-05	0.0223914	0 vs. 4
Solyc02g063085.1	SL3.0ch02	35696108..35701177	18.1671	-1.56159	-2.95179	1.61244e-09	1.25372e-07	5.62404e-05	0 vs. 4
Solyc02g063250.3	SL3.0ch02	35850081..35852822	3.7249	-1.28926	-2.44403	0.000500424	0.00814859	1	0 vs. 4
Solyc02g063280.3	SL3.0ch02	35899418..35901844	43.7697	-1.04745	-2.06687	0.00025275	0.00468419	1	0 vs. 4
Solyc02g063360.3	SL3.0ch02	complement(35971691..35982091)	11.9537	-1.7951	-3.47039	1.9509e-08	1.21293e-06	0.000680455	3 vs. 4
Solyc02g063450.3	SL3.0ch02	complement(36087659..36093959)	30.9903	0.802062	1.74359	0.0122265	0.0970745	1	3 vs. 4
Solyc02g063480.2	SL3.0ch02	36108718..36110335	3.667	-4.36229	-20.5674	1.25532e-09	9.99641e-08	4.37843e-05	1 vs. 4
Solyc02g063510.1	SL3.0ch02	36152789..36153781	1.35885	-2.33736	-5.05377	0.000266882	0.00489263	1	0 vs. 4
Solyc02g063520.3	SL3.0ch02	36162030..36163596	15.7809	-1.05541	-2.07831	0.00555569	0.0539619	1	1 vs. 4
Solyc02g063541.1	SL3.0ch02	36184689..36186291	0.478127	5.2053	36.8937	0.00484898	0.0487774	1	1 vs. 2
Solyc02g063546.1	SL3.0ch02	complement(36203121..36208739)	0.582861	6.23243	75.188	0.00418417	0.0435251	1	1 vs. 3
Solyc02g064550.3	SL3.0ch02	complement(36235130..36242720)	16.3067	0.600997	1.51676	0.010589	0.0872302	1	0 vs. 4
Solyc02g064560.1	SL3.0ch02	complement(36243573..36244607)	0.270187	-4.04686	-16.5282	0.00222937	0.0269143	1	3 vs. 4
Solyc02g064570.2	SL3.0ch02	complement(36245592..36248298)	1.67904	-6.33718	-80.8501	5.66932e-11	5.93815e-09	1.9774e-06	0 vs. 4
Solyc02g064580.3	SL3.0ch02	36254152..36262977	6.64499	-0.835428	-1.78439	0.00492607	0.04933	1	0 vs. 2
Solyc02g064670.1	SL3.0ch02	36317955..36318395	607.813	-1.19746	-2.29336	1.50496e-06	5.98535e-05	0.0524916	0 vs. 4
Solyc02g064680.3	SL3.0ch02	36322659..36328948	24.5144	-1.84993	-3.60482	0.000122006	0.00257281	1	3 vs. 4
Solyc02g064720.3	SL3.0ch02	complement(36393418..36397552)	18.8613	1.36488	2.57556	0.000322187	0.00571596	1	1 vs. 4
Solyc02g064750.3	SL3.0ch02	36417018..36422461	33.9794	-0.745865	-1.67698	2.0883e-05	0.000585983	0.728376	1 vs. 4
Solyc02g064830.3	SL3.0ch02	complement(36524739..36526903)	2.10293	-4.47368	-22.2184	1.40973e-07	7.29526e-06	0.00491701	0 vs. 4
Solyc02g064950.3	SL3.0ch02	complement(36614270..36625852)	15.0177	1.04395	2.06187	5.36628e-08	3.02376e-06	0.00187171	0 vs. 4
Solyc02g064955.1	SL3.0ch02	complement(36616075..36616977)	1.16416	-6.00059	-64.0261	9.10051e-07	3.93329e-05	0.0317417	3 vs. 4
Solyc02g065170.3	SL3.0ch02	36900128..36904587	68.7686	-0.784667	-1.72269	0.00725635	0.0657217	1	0 vs. 1
Solyc02g065190.3	SL3.0ch02	complement(36919601..36922095)	12.6475	-5.72383	-52.8498	0	0	0	2 vs. 4
Solyc02g065230.3	SL3.0ch02	36970080..36972668	1.08854	1.58356	2.99709	0.00941502	0.0800029	1	3 vs. 4
Solyc02g065400.3	SL3.0ch02	37141474..37144354	398.514	0.767811	1.70268	0.0105858	0.0872247	1	0 vs. 4
Solyc02g065530.3	SL3.0ch02	complement(37259368..37261476)	3.04646	-1.18117	-2.26761	0.000643135	0.0100637	1	1 vs. 4
Solyc02g065560.1	SL3.0ch02	37287761..37289926	0.792535	-1.71794	-3.28967	0.00091581	0.0133707	1	0 vs. 4
Solyc02g065590.3	SL3.0ch02	complement(37308808..37321623)	27.2428	-0.812502	-1.75625	6.74555e-05	0.00159402	1	1 vs. 4
Solyc02g065650.1	SL3.0ch02	complement(37374581..37375774)	5.8357	-1.2904	-2.44596	0.000745191	0.0112761	1	2 vs. 4
Solyc02g065790.3	SL3.0ch02	37495368..37503139	7.02845	1.00693	2.00963	0.00636215	0.0596039	1	0 vs. 4
Solyc02g066950.3	SL3.0ch02	37766883..37770061	9.82404	1.00684	2.00951	0.0101273	0.0845249	1	0 vs. 4
Solyc02g066955.1	SL3.0ch02	37770121..37780615	20.1064	0.745434	1.67648	0.000716471	0.0109221	1	0 vs. 4
Solyc02g067010.3	SL3.0ch02	complement(37818235..37826297)	1.32165	0.942943	1.92245	0.0108483	0.0888837	1	0 vs. 4
Solyc02g067050.3	SL3.0ch02	37859656..37861522	23.5149	-2.12745	-4.36944	1.51048e-07	7.73629e-06	0.00526842	3 vs. 4
Solyc02g067080.3	SL3.0ch02	complement(37877282..37878724)	53.1904	-0.85238	-1.80548	8.15656e-05	0.00186384	1	0 vs. 4
Solyc02g067320.2	SL3.0ch02	complement(38088322..38095466)	7.27802	1.55094	2.93007	0.00303073	0.0340009	1	0 vs. 2
Solyc02g067520.3	SL3.0ch02	complement(38256677..38258414)	58.7353	-0.685127	-1.60784	0.00983968	0.0826187	1	0 vs. 4
Solyc02g067530.3	SL3.0ch02	38264080..38268802	29.4525	-0.84064	-1.79085	6.38735e-06	0.000209733	0.222784	3 vs. 4
Solyc02g067610.1	SL3.0ch02	38316483..38316806	17.667	-2.53065	-5.77831	0.000208443	0.00397936	1	3 vs. 4
Solyc02g067630.3	SL3.0ch02	38331776..38333766	3.42044	-8.2317	-300.6	0	0	0	3 vs. 4
Solyc02g067640.3	SL3.0ch02	38337384..38339130	3.81962	-8.15731	-285.492	0	0	0	0 vs. 4
Solyc02g067670.3	SL3.0ch02	38370484..38380239	4.8333	0.64497	1.56371	0.00448223	0.0458731	1	0 vs. 4
Solyc02g067750.3	SL3.0ch02	complement(38430301..38432844)	3.09694	-7.76554	-217.601	0	0	0	3 vs. 4
Solyc02g067920.3	SL3.0ch02	38568449..38569806	8.79041	-1.15336	-2.22431	0.000928362	0.0135008	1	0 vs. 4
Solyc02g068050.3	SL3.0ch02	complement(38662714..38667661)	10.5665	1.01655	2.02307	8.09538e-05	0.00185275	1	3 vs. 4
Solyc02g068075.1	SL3.0ch02	38691591..38694381	16.3222	-2.87926	-7.35771	6.94855e-06	0.00022545	0.242358	0 vs. 4
Solyc02g068080.3	SL3.0ch02	complement(38693397..38697509)	3.37384	-1.49838	-2.82526	0.00285867	0.0325866	1	0 vs. 4
Solyc02g068100.3	SL3.0ch02	38713911..38719110	3.15607	-0.885814	-1.84781	0.00344561	0.0372775	1	1 vs. 4
Solyc02g068150.3	SL3.0ch02	38756313..38758650	97.3332	-1.75479	-3.37478	8.87357e-12	1.03512e-09	3.09501e-07	0 vs. 4
Solyc02g068260.2	SL3.0ch02	complement(38814716..38815561)	10.7471	1.4825	2.79433	1.97424e-05	0.000558926	0.688596	0 vs. 4
Solyc02g068340.3	SL3.0ch02	complement(38867286..38877131)	13.6062	1.08427	2.12031	1.47564e-05	0.00043507	0.514688	0 vs. 4
Solyc02g068560.3	SL3.0ch02	complement(39080540..39097943)	3.3243	0.739581	1.66969	0.00334631	0.0364821	1	0 vs. 4
Solyc02g068580.1	SL3.0ch02	39110744..39112150	2.97164	-3.92031	-15.1402	0.000141593	0.00290679	1	0 vs. 4
Solyc02g068640.3	SL3.0ch02	39162572..39170102	35.0243	-0.771743	-1.70733	0.00331679	0.036265	1	0 vs. 4
Solyc02g068650.2	SL3.0ch02	complement(39172565..39173820)	14.9433	-0.728053	-1.6564	0.00796695	0.0705456	1	0 vs. 4
Solyc02g068670.2	SL3.0ch02	39185486..39189048	0.2356	-3.76264	-13.5728	3.11856e-05	0.000822165	1	0 vs. 4
Solyc02g068680.1	SL3.0ch02	39192315..39193700	1.25562	-3.4773	-11.1371	1.39931e-06	5.66857e-05	0.0488064	3 vs. 4
Solyc02g068720.3	SL3.0ch02	complement(39207903..39226379)	2.09682	1.44693	2.72627	0.000602079	0.00952377	1	0 vs. 2
Solyc02g068750.1	SL3.0ch02	39246460..39247500	6.94271	-1.26428	-2.40208	0.00093353	0.0135556	1	0 vs. 4
Solyc02g068760.3	SL3.0ch02	complement(39248074..39252404)	0.988887	2.71296	6.55664	0.000262487	0.0048364	1	3 vs. 4
Solyc02g068770.3	SL3.0ch02	39254745..39258382	91.2806	-0.564828	-1.47921	0.00693128	0.0635866	1	0 vs. 4
Solyc02g068780.3	SL3.0ch02	39262599..39272179	3.07159	1.36799	2.5811	0.00131021	0.0178931	1	0 vs. 4
Solyc02g068830.2	SL3.0ch02	complement(39310776..39314317)	2.41492	-1.5727	-2.97461	0.00181108	0.0230711	1	1 vs. 3
Solyc02g068910.3	SL3.0ch02	39361988..39371103	19.2154	0.718061	1.64497	0.00337703	0.0367053	1	0 vs. 4
Solyc02g069010.3	SL3.0ch02	39527979..39543123	9.01894	-0.609079	-1.52529	0.00758398	0.0678957	1	0 vs. 3
Solyc02g069060.3	SL3.0ch02	complement(39575337..39603479)	18.8694	-1.05563	-2.07863	0.00125382	0.0172445	1	3 vs. 4
Solyc02g069180.3	SL3.0ch02	39703238..39704929	46.1026	0.893349	1.85748	0.0036838	0.0394738	1	0 vs. 2
Solyc02g069250.3	SL3.0ch02	complement(39755884..39757969)	8.14141	-1.95886	-3.88755	1.18062e-07	6.24868e-06	0.00411788	1 vs. 4
Solyc02g069330.1	SL3.0ch02	complement(39822673..39823185)	1.06589	-4.84843	-28.8086	9.20461e-05	0.00206759	1	1 vs. 4
Solyc02g069340.3	SL3.0ch02	39824343..39837025	4.31147	-1.22121	-2.33142	3.87494e-05	0.00099671	1	1 vs. 4
Solyc02g069380.3	SL3.0ch02	complement(39857918..39865920)	10.8633	-0.67373	-1.59519	0.00915058	0.0783992	1	0 vs. 4
Solyc02g069420.3	SL3.0ch02	39887918..39890149	0.422493	-2.02638	-4.0738	0.00571083	0.055028	1	0 vs. 4
Solyc02g069450.3	SL3.0ch02	complement(39904842..39906558)	46.6959	1.01777	2.02479	0.00757036	0.0678434	1	3 vs. 4
Solyc02g069455.1	SL3.0ch02	39905795..39909292	417.067	1.08324	2.11879	0.000179702	0.00352521	1	1 vs. 4
Solyc02g069490.3	SL3.0ch02	complement(39925287..39928562)	164.885	1.62434	3.08301	0.00255196	0.0298797	1	0 vs. 4
Solyc02g069510.1	SL3.0ch02	complement(39952963..39953508)	37.0075	1.42484	2.68485	0.000479067	0.00786694	1	0 vs. 4
Solyc02g069580.3	SL3.0ch02	complement(39990839..39999962)	7.00348	-1.08075	-2.11514	6.03541e-06	0.000199724	0.210509	0 vs. 4
Solyc02g069620.3	SL3.0ch02	complement(40025451..40028161)	11.9776	1.01253	2.01745	0.000587849	0.00932564	1	3 vs. 4
Solyc02g069630.3	SL3.0ch02	40033045..40040991	4.69663	0.844796	1.79601	0.00637258	0.0596585	1	3 vs. 4
Solyc02g069770.3	SL3.0ch02	40155460..40164810	13.6064	-1.12395	-2.17943	2.59269e-05	0.00070319	0.904303	0 vs. 4
Solyc02g069800.1	SL3.0ch02	complement(40193271..40194278)	79.5666	-0.891249	-1.85478	0.00719085	0.0652586	1	2 vs. 4
Solyc02g069840.3	SL3.0ch02	40236296..40240347	141.055	-0.612599	-1.52901	0.0107572	0.0883655	1	0 vs. 4
Solyc02g069850.3	SL3.0ch02	40241060..40245169	264.168	-1.19926	-2.29622	1.49796e-06	5.97113e-05	0.0522474	0 vs. 4
Solyc02g069925.1	SL3.0ch02	40273485..40277679	3.4738	0.967174	1.95501	0.0081133	0.0715147	1	3 vs. 4
Solyc02g070020.1	SL3.0ch02	complement(40377628..40379067)	1.5889	-3.34895	-10.1891	2.32792e-06	8.7401e-05	0.0811955	3 vs. 4
Solyc02g070060.2	SL3.0ch02	complement(40469178..40474351)	0.125666	4.47092	22.1758	0.00389531	0.0412336	1	0 vs. 3
Solyc02g070200.2	SL3.0ch02	complement(40535736..40540853)	1.78502	-7.3705	-165.479	0	0	0	0 vs. 4
Solyc02g070260.3	SL3.0ch02	40587924..40615883	10.7969	0.973891	1.96413	3.36269e-05	0.000879875	1	1 vs. 4
Solyc02g070310.3	SL3.0ch02	complement(40660556..40662617)	974.94	-0.793298	-1.73303	0.000543273	0.00872815	1	0 vs. 4
Solyc02g070330.3	SL3.0ch02	40667271..40683638	260.877	-1.34769	-2.54504	1.01034e-07	5.41315e-06	0.00352396	0 vs. 4
Solyc02g070490.3	SL3.0ch02	complement(40779760..40793252)	4.55071	1.05196	2.07335	0.000681077	0.0105158	1	1 vs. 4
Solyc02g070510.3	SL3.0ch02	40805105..40810898	84.7185	-0.591933	-1.50726	0.00557496	0.0540887	1	0 vs. 4
Solyc02g070540.3	SL3.0ch02	40854922..40857657	137.154	0.585664	1.50073	0.0123572	0.0978001	1	1 vs. 4
Solyc02g070560.3	SL3.0ch02	40866407..40874705	210.378	-0.85728	-1.81162	0.000293983	0.00528276	1	0 vs. 4
Solyc02g070640.3	SL3.0ch02	40899155..40909451	101.023	-1.65553	-3.15039	1.10954e-10	1.09441e-08	3.86996e-06	0 vs. 4
Solyc02g070810.3	SL3.0ch02	complement(40972351..40984188)	18.8017	1.04057	2.05704	0.00208947	0.0256344	1	3 vs. 4
Solyc02g071130.3	SL3.0ch02	complement(41178986..41180342)	9.53244	-2.26433	-4.80431	4.22009e-06	0.000146899	0.147192	3 vs. 4
Solyc02g071160.3	SL3.0ch02	41221246..41222367	25.2769	-0.7644	-1.69866	0.00343447	0.0372072	1	0 vs. 4
Solyc02g071220.3	SL3.0ch02	complement(41260568..41261898)	23.6372	1.24737	2.37408	0.00207502	0.025493	1	1 vs. 4
Solyc02g071260.3	SL3.0ch02	41313227..41318886	4.40641	0.88967	1.85275	0.00199616	0.0247386	1	0 vs. 4
Solyc02g071285.1	SL3.0ch02	41349200..41352965	26.6655	-1.19642	-2.29171	6.21875e-07	2.79515e-05	0.0216904	1 vs. 4
Solyc02g071320.3	SL3.0ch02	complement(41359573..41365282)	39.0036	0.91091	1.88023	0.00623147	0.0587743	1	0 vs. 4
Solyc02g071350.3	SL3.0ch02	41398879..41406530	0.342068	2.41636	5.33821	0.00216884	0.0263624	1	0 vs. 4
Solyc02g071365.1	SL3.0ch02	complement(41435165..41456286)	0.261629	-1.84977	-3.60442	0.00583422	0.05592	1	0 vs. 4
Solyc02g071510.3	SL3.0ch02	complement(41479308..41484446)	7.42628	-0.872097	-1.83032	0.00113812	0.0159744	1	0 vs. 4
Solyc02g071570.3	SL3.0ch02	41540090..41543202	0.358252	-4.17232	-18.0299	0.00400437	0.0420635	1	0 vs. 3
Solyc02g071860.3	SL3.0ch02	complement(41774159..41784057)	3.86022	0.94987	1.9317	0.00243823	0.0288734	1	3 vs. 4
Solyc02g071880.3	SL3.0ch02	complement(41810868..41824571)	6.39805	0.698784	1.62314	0.0078947	0.0701552	1	2 vs. 4
Solyc02g072090.2	SL3.0ch02	complement(41931915..41941119)	4.5029	0.782497	1.72011	0.00814964	0.0717626	1	2 vs. 4
Solyc02g072130.3	SL3.0ch02	41975622..41980515	122.662	-0.647878	-1.56686	0.00166359	0.0215623	1	1 vs. 4
Solyc02g072150.3	SL3.0ch02	complement(41998514..42004874)	9.38522	0.72043	1.64767	0.0025086	0.0295101	1	1 vs. 3
Solyc02g072240.3	SL3.0ch02	42117172..42121668	14.58	-1.46328	-2.75735	0.00141098	0.0188702	1	1 vs. 4
Solyc02g072300.3	SL3.0ch02	42154403..42159245	1.9619	-1.50162	-2.83161	0.00596794	0.0568249	1	1 vs. 4
Solyc02g072570.2	SL3.0ch02	complement(42302804..42303556)	4.43853	-3.89889	-14.917	1.11242e-06	4.64671e-05	0.0388	3 vs. 4
Solyc02g073571.1	SL3.0ch02	complement(42317378..42319336)	0.853351	3.28162	9.72449	0.00441225	0.0453031	1	0 vs. 4
Solyc02g073574.1	SL3.0ch02	42325921..42330341	3.86932	1.37543	2.59445	6.77435e-05	0.00159866	1	1 vs. 4
Solyc02g073576.1	SL3.0ch02	complement(42329446..42330159)	16.5504	1.14207	2.20697	0.0019973	0.0247386	1	2 vs. 4
Solyc02g076640.1	SL3.0ch02	42367657..42367920	5.3144	-4.28431	-19.4853	6.20415e-06	0.000204725	0.216395	0 vs. 4
Solyc02g076660.3	SL3.0ch02	complement(42367861..42374100)	6.21894	-0.823793	-1.77005	0.00248365	0.0292963	1	3 vs. 4
Solyc02g076650.1	SL3.0ch02	42367994..42368164	41.2307	-8.54177	-372.673	3.12257e-09	2.26429e-07	0.000108912	0 vs. 4
Solyc02g076680.3	SL3.0ch02	complement(42390861..42395710)	2.66709	-1.10075	-2.14467	0.000654507	0.0101868	1	2 vs. 4
Solyc02g076690.3	SL3.0ch02	complement(42400685..42403399)	43.8053	0.846996	1.79875	0.00423058	0.043877	1	0 vs. 4
Solyc02g076710.3	SL3.0ch02	complement(42408905..42411647)	0.745562	-1.95729	-3.88332	0.0117385	0.0941865	1	0 vs. 4
Solyc02g076730.2	SL3.0ch02	complement(42422321..42423492)	97.0787	0.80412	1.74608	0.000523002	0.00846094	1	2 vs. 4
Solyc02g076790.3	SL3.0ch02	complement(42471634..42475190)	28.2052	-0.860463	-1.81562	0.00118752	0.0165018	1	0 vs. 4
Solyc02g076820.3	SL3.0ch02	42509195..42515047	51.0711	1.20113	2.2992	7.86969e-06	0.000251592	0.274487	0 vs. 4
Solyc02g076840.3	SL3.0ch02	42526950..42538396	4.27145	0.808768	1.75172	4.4723e-05	0.00112061	1	1 vs. 4
Solyc02g076890.1	SL3.0ch02	42573802..42574212	1.20556	-4.71965	-26.3486	0.000108875	0.00236453	1	3 vs. 4
Solyc02g076980.4	SL3.0ch02	42633972..42635414	15.2798	-1.64611	-3.12988	0.000222322	0.0042052	1	2 vs. 4
Solyc02g077040.4	SL3.0ch02	42680237..42682103	11.4393	-2.27079	-4.82587	1.49472e-10	1.44818e-08	5.21345e-06	0 vs. 4
Solyc02g077060.2	SL3.0ch02	42690055..42690534	2.39063	-4.53345	-23.1582	3.47e-10	3.05631e-08	1.2103e-05	3 vs. 4
Solyc02g077280.3	SL3.0ch02	complement(42831747..42838487)	7.74322	0.921437	1.894	0.000443952	0.00740182	1	2 vs. 4
Solyc02g077370.1	SL3.0ch02	complement(42890880..42891365)	24.9773	-5.70967	-52.3339	1.33227e-15	2.73342e-13	4.64682e-11	2 vs. 4
Solyc02g077410.3	SL3.0ch02	complement(42920860..42925357)	172.858	-0.61896	-1.53577	0.00153691	0.0202363	1	3 vs. 4
Solyc02g077430.3	SL3.0ch02	complement(42941909..42943255)	7.33218	-2.3361	-5.04936	0.000105755	0.00232575	1	3 vs. 4
Solyc02g077440.3	SL3.0ch02	42947990..42951018	47.6497	-0.5414	-1.45538	0.00415271	0.0433271	1	1 vs. 4
Solyc02g077470.3	SL3.0ch02	complement(42965223..42973203)	13.232	-1.64418	-3.12571	1.23128e-10	1.1996e-08	4.29458e-06	2 vs. 4
Solyc02g077520.3	SL3.0ch02	42985528..42987767	0.345685	-4.52204	-22.9758	9.66501e-06	0.000300451	0.337106	3 vs. 4
Solyc02g077600.3	SL3.0ch02	43053191..43062673	3.1644	1.05478	2.0774	0.00308229	0.0344994	1	3 vs. 4
Solyc02g077610.3	SL3.0ch02	complement(43057491..43068010)	3.0523	1.11371	2.16402	0.00136146	0.0184127	1	1 vs. 4
Solyc02g077615.1	SL3.0ch02	43070265..43072114	0.950576	4.57683	23.8651	0.00611508	0.0579587	1	0 vs. 2
Solyc02g077630.3	SL3.0ch02	complement(43076110..43080151)	16.7945	0.824967	1.77149	0.000929477	0.013508	1	0 vs. 4
Solyc02g077660.3	SL3.0ch02	43112860..43126838	5.92743	0.943756	1.92353	0.00435456	0.0448561	1	0 vs. 4
Solyc02g077680.3	SL3.0ch02	43135013..43147294	1.96155	-0.970705	-1.9598	0.00728081	0.0658577	1	0 vs. 3
Solyc02g077710.1	SL3.0ch02	43162005..43163033	89.6995	-1.2233	-2.3348	1.75778e-06	6.84259e-05	0.0613096	2 vs. 4
Solyc02g077730.3	SL3.0ch02	43175705..43178369	44.9781	-0.942688	-1.92211	0.000484094	0.00792863	1	0 vs. 4
Solyc02g077760.2	SL3.0ch02	43187913..43188247	103.798	0.905651	1.87339	0.000671304	0.0103972	1	1 vs. 4
Solyc02g077780.3	SL3.0ch02	complement(43193698..43202116)	5.7204	-1.0822	-2.11726	0.00131166	0.0179058	1	2 vs. 4
Solyc02g077910.3	SL3.0ch02	43305814..43308775	14.5818	-0.836707	-1.78597	0.000150017	0.00305456	1	0 vs. 3
Solyc02g078015.1	SL3.0ch02	complement(43392037..43394171)	3.27227	-1.57376	-2.9768	0.0117649	0.0943366	1	0 vs. 4
Solyc02g078030.2	SL3.0ch02	complement(43410859..43411359)	27.0166	-1.03026	-2.04239	3.92603e-05	0.00100658	1	1 vs. 4
Solyc02g078040.3	SL3.0ch02	complement(43420458..43426490)	218.443	0.976495	1.96768	0.000225325	0.00425277	1	2 vs. 4
Solyc02g078120.2	SL3.0ch02	complement(43461045..43466022)	20.8095	-0.719142	-1.6462	0.000751684	0.0113566	1	0 vs. 4
Solyc02g078200.3	SL3.0ch02	43524368..43528259	28.3918	-0.7592	-1.69255	0.00213388	0.0260294	1	0 vs. 4
Solyc02g078210.3	SL3.0ch02	43533904..43543218	46.6882	1.1102	2.15876	0.000188919	0.00365524	1	0 vs. 4
Solyc02g078230.2	SL3.0ch02	complement(43543302..43556400)	3.49315	0.804911	1.74704	0.000224462	0.00423878	1	0 vs. 4
Solyc02g078240.3	SL3.0ch02	43561343..43564478	13.5302	0.800961	1.74226	0.00529688	0.0520422	1	1 vs. 2
Solyc02g078390.3	SL3.0ch02	complement(43654388..43665978)	4.93045	-1.42744	-2.68968	2.37908e-05	0.000651846	0.8298	1 vs. 4
Solyc02g078410.1	SL3.0ch02	complement(43674258..43674746)	31.9725	-0.654115	-1.57365	0.0102718	0.0853224	1	3 vs. 4
Solyc02g078480.3	SL3.0ch02	complement(43711963..43713982)	35.0728	-1.61827	-3.07007	8.67181e-10	7.1168e-08	3.02464e-05	3 vs. 4
Solyc02g078720.3	SL3.0ch02	43954524..43959296	10.0024	1.09096	2.13015	0.00454995	0.0464571	1	2 vs. 4
Solyc02g078830.3	SL3.0ch02	44043641..44055391	9.46354	-1.02625	-2.03672	1.00003e-05	0.000308947	0.348801	0 vs. 4
Solyc02g078910.3	SL3.0ch02	complement(44094018..44096006)	2.75268	-1.44162	-2.71626	0.00562563	0.0545349	1	0 vs. 4
Solyc02g079130.3	SL3.0ch02	complement(44293153..44298103)	27.097	-0.761349	-1.69508	0.00381898	0.0405981	1	2 vs. 4
Solyc02g079170.3	SL3.0ch02	44337085..44343054	27.4655	-4.25205	-19.0543	0	0	0	1 vs. 4
Solyc02g079180.1	SL3.0ch02	complement(44343707..44345042)	0.661283	-2.48864	-5.6125	0.00209504	0.0256847	1	0 vs. 4
Solyc02g079280.3	SL3.0ch02	44444898..44446421	3.07353	-2.22187	-4.66499	2.28399e-05	0.000630746	0.796632	3 vs. 4
Solyc02g079290.3	SL3.0ch02	44460468..44461817	2.41025	-1.74048	-3.34147	0.00120765	0.0167348	1	2 vs. 4
Solyc02g079440.2	SL3.0ch02	complement(44557797..44559562)	8.13127	-6.36565	-82.4614	0	0	0	2 vs. 4
Solyc02g079460.2	SL3.0ch02	44564468..44569552	0.295779	-5.5609	-47.2061	4.63992e-05	0.00115242	1	0 vs. 4
Solyc02g079510.3	SL3.0ch02	complement(44599751..44602184)	12.2082	-3.21579	-9.2907	0	0	0	3 vs. 4
Solyc02g079570.3	SL3.0ch02	44648156..44651783	8.48903	-1.75518	-3.37568	8.63554e-12	1.01073e-09	3.01199e-07	2 vs. 4
Solyc02g079590.3	SL3.0ch02	44671521..44681973	1.73272	-1.47409	-2.77809	9.08811e-07	3.93281e-05	0.0316984	3 vs. 4
Solyc02g079720.1	SL3.0ch02	44735383..44735706	1.39163	-3.22973	-9.38092	0.0090756	0.0779482	1	1 vs. 4
Solyc02g079740.1	SL3.0ch02	44741285..44742400	5.55007	-0.981792	-1.97492	0.00169263	0.0218549	1	0 vs. 4
Solyc02g079780.1	SL3.0ch02	44786083..44787060	57.8378	0.840012	1.79006	0.00836087	0.0731703	1	0 vs. 3
Solyc02g079840.2	SL3.0ch02	44808048..44815962	0.0399164	-4.03427	-16.3846	0.0086348	0.0749933	1	0 vs. 4
Solyc02g079880.3	SL3.0ch02	complement(44830768..44836699)	1.63369	1.34776	2.54516	0.00545695	0.0531953	1	0 vs. 3
Solyc02g079950.3	SL3.0ch02	complement(44884038..44886831)	317.925	0.955416	1.93914	0.00101798	0.0145397	1	0 vs. 4
Solyc02g080050.2	SL3.0ch02	complement(44908346..44957593)	1.42468	-2.3721	-5.17692	1.33227e-15	2.73342e-13	4.64682e-11	0 vs. 4
Solyc02g080120.2	SL3.0ch02	44987225..44992098	6.56056	1.4857	2.80053	0.0118501	0.0947846	1	3 vs. 4
Solyc02g080130.3	SL3.0ch02	44994562..44999251	29.2965	-0.577357	-1.49211	0.00250696	0.0295007	1	1 vs. 4
Solyc02g080150.2	SL3.0ch02	45013639..45014617	8.82299	-1.78539	-3.44712	0.000573071	0.00913953	1	0 vs. 4
Solyc02g080400.2	SL3.0ch02	45183100..45196141	1.24684	1.44714	2.72667	0.000860027	0.012673	1	3 vs. 4
Solyc02g080520.3	SL3.0ch02	complement(45286413..45288925)	3.9922	1.72838	3.31355	0.000643841	0.0100657	1	0 vs. 4
Solyc02g080530.3	SL3.0ch02	complement(45294816..45296528)	1054.87	0.933803	1.91031	0.00139831	0.0187702	1	1 vs. 4
Solyc02g080570.3	SL3.0ch02	45311873..45330626	4.15027	0.817296	1.7621	0.00288412	0.0327885	1	0 vs. 4
Solyc02g080610.3	SL3.0ch02	complement(45346925..45348244)	65.2802	0.754135	1.68662	0.00775904	0.0691789	1	0 vs. 4
Solyc02g080615.1	SL3.0ch02	complement(45346925..45351869)	4.66789	-0.95419	-1.93749	0.00199705	0.0247386	1	0 vs. 3
Solyc02g080635.1	SL3.0ch02	45373437..45374224	8.70714	1.54415	2.91633	0.00142865	0.0190564	1	0 vs. 2
Solyc02g080790.3	SL3.0ch02	complement(45471221..45473114)	1.03783	-1.83864	-3.57673	0.0105498	0.0870102	1	2 vs. 4
Solyc02g080820.3	SL3.0ch02	45497524..45502084	39.0543	-0.638218	-1.55641	0.0072932	0.0659301	1	0 vs. 4
Solyc02g080890.3	SL3.0ch02	complement(45546667..45549047)	2.07661	-3.04597	-8.25903	9.2749e-09	6.2092e-07	0.000323499	3 vs. 4
Solyc02g081040.3	SL3.0ch02	complement(45659302..45664512)	1.93996	-2.85082	-7.2141	5.22186e-09	3.67946e-07	0.000182133	1 vs. 4
Solyc02g081140.3	SL3.0ch02	complement(45759864..45763399)	50.6369	-0.752555	-1.68477	0.00572498	0.0551302	1	3 vs. 4
Solyc02g081290.3	SL3.0ch02	45868151..45870177	0.630066	3.202	9.20232	0.000806678	0.0120086	1	0 vs. 4
Solyc02g081320.3	SL3.0ch02	complement(45878344..45885862)	11.8836	-0.792456	-1.73202	0.00138814	0.0186722	1	0 vs. 4
Solyc02g081330.4	SL3.0ch02	45890294..45894388	7.9849	0.722602	1.65016	0.00587095	0.0560408	1	0 vs. 4
Solyc02g081340.3	SL3.0ch02	45895912..45900117	21.2868	2.13099	4.38018	2.10692e-06	8.01389e-05	0.0734873	1 vs. 4
Solyc02g081390.3	SL3.0ch02	complement(45929669..45944446)	37.0363	-0.725875	-1.6539	0.00389176	0.0412085	1	0 vs. 4
Solyc02g081440.3	SL3.0ch02	45960177..45967932	38.7388	-1.11667	-2.16846	1.29273e-07	6.78034e-06	0.00450893	0 vs. 4
Solyc02g081530.1	SL3.0ch02	46013786..46015009	2.9468	2.14207	4.41396	0.00181024	0.0230688	1	0 vs. 4
Solyc02g081550.3	SL3.0ch02	46018164..46026278	1.99735	-0.901148	-1.86755	0.00786054	0.0699051	1	3 vs. 4
Solyc02g081700.1	SL3.0ch02	46112367..46113113	95.9286	-0.741569	-1.67199	0.000422816	0.00712779	1	1 vs. 4
Solyc02g081730.3	SL3.0ch02	46117115..46124317	24.7379	0.727434	1.65569	0.00553034	0.0537605	1	2 vs. 4
Solyc02g081770.1	SL3.0ch02	complement(46146777..46148114)	5.67095	1.15931	2.2335	0.00385277	0.0408949	1	2 vs. 4
Solyc02g082000.3	SL3.0ch02	complement(46299384..46302128)	1227.32	-0.893842	-1.85812	0.000177464	0.00348719	1	0 vs. 4
Solyc02g082020.3	SL3.0ch02	complement(46308505..46311352)	48.7505	-0.777615	-1.71429	0.00269286	0.0310904	1	0 vs. 4
Solyc02g082120.3	SL3.0ch02	46397065..46399786	24.9615	1.02075	2.02897	9.21192e-05	0.00206759	1	0 vs. 4
Solyc02g082130.2	SL3.0ch02	complement(46407955..46409028)	89.7528	1.04016	2.05645	0.00304468	0.0341135	1	0 vs. 2
Solyc02g082190.3	SL3.0ch02	46445748..46451454	5.82646	-1.79958	-3.4812	4.89434e-07	2.2315e-05	0.017071	0 vs. 4
Solyc02g082200.3	SL3.0ch02	46452143..46453720	76.2282	-0.978792	-1.97081	2.8472e-05	0.000760977	0.993075	1 vs. 4
Solyc02g082260.3	SL3.0ch02	complement(46498898..46508848)	6.38764	1.69681	3.24184	0.000696951	0.0107169	1	0 vs. 4
Solyc02g082360.3	SL3.0ch02	46608722..46611865	5.17301	-1.37238	-2.58897	6.84101e-05	0.00160811	1	0 vs. 4
Solyc02g082410.3	SL3.0ch02	46656765..46660836	1.94171	-3.30078	-9.85451	3.29914e-12	4.05178e-10	1.15071e-07	3 vs. 4
Solyc02g082450.3	SL3.0ch02	46701957..46706268	2.65658	-3.41572	-10.6718	7.88258e-15	1.47025e-12	2.74937e-10	2 vs. 4
Solyc02g082500.1	SL3.0ch02	46749421..46749888	147.428	-1.87656	-3.67199	8.88178e-15	1.63909e-12	3.09788e-10	0 vs. 4
Solyc02g082510.1	SL3.0ch02	46754078..46755355	35.2014	-0.98369	-1.97752	0.000599735	0.009491	1	3 vs. 4
Solyc02g082520.2	SL3.0ch02	46756163..46757422	0.228433	-4.03025	-16.339	0.00114105	0.0159934	1	0 vs. 1
Solyc02g082670.3	SL3.0ch02	complement(46870653..46873288)	38.9268	-1.72835	-3.31348	4.15779e-13	5.87123e-11	1.45019e-08	1 vs. 4
Solyc02g082680.3	SL3.0ch02	complement(46879607..46883656)	15.8263	0.680416	1.6026	0.00328426	0.0360273	1	0 vs. 4
Solyc02g082740.1	SL3.0ch02	46945745..46946317	17.6813	-2.49676	-5.64418	8.71192e-13	1.15537e-10	3.03863e-08	1 vs. 4
Solyc02g082830.2	SL3.0ch02	47034569..47035561	52.8518	-0.967937	-1.95604	2.37649e-05	0.000651649	0.828897	0 vs. 4
Solyc02g082910.3	SL3.0ch02	complement(47096706..47101398)	1.46614	-5.67249	-51.0023	4.60698e-12	5.5601e-10	1.60687e-07	0 vs. 4
Solyc02g082920.3	SL3.0ch02	47106241..47107335	134.518	-4.08376	-16.9564	0	0	0	0 vs. 4
Solyc02g082950.3	SL3.0ch02	47116964..47121365	13.9355	1.49889	2.82625	0.00125114	0.0172144	1	0 vs. 3
Solyc02g082970.1	SL3.0ch02	47124047..47125456	2.86393	-1.49414	-2.81695	0.00481579	0.0485743	1	1 vs. 4
Solyc02g083190.1	SL3.0ch02	47236450..47237739	10.2963	0.975217	1.96594	0.00815756	0.0718141	1	1 vs. 4
Solyc02g083200.3	SL3.0ch02	complement(47241744..47243559)	211.028	1.2285	2.34324	2.65762e-05	0.000717455	0.926952	0 vs. 4
Solyc02g083260.3	SL3.0ch02	complement(47268234..47271756)	6.81185	-0.711742	-1.63778	0.00858939	0.0746547	1	0 vs. 4
Solyc02g083310.3	SL3.0ch02	complement(47318548..47323145)	63.8258	1.00331	2.00459	0.00626939	0.0590383	1	0 vs. 4
Solyc02g083340.3	SL3.0ch02	complement(47334200..47336415)	23.8437	0.842309	1.79292	0.000786653	0.011791	1	3 vs. 4
Solyc02g083360.1	SL3.0ch02	47358718..47359098	41.3421	-1.98068	-3.94678	6.05471e-12	7.20759e-10	2.11182e-07	2 vs. 4
Solyc02g083380.3	SL3.0ch02	47365088..47365675	142.606	1.27528	2.42046	0.000130969	0.00272884	1	0 vs. 4
Solyc02g083400.3	SL3.0ch02	47379058..47381061	16.8571	-0.78185	-1.71933	0.000703688	0.0107885	1	3 vs. 4
Solyc02g083460.3	SL3.0ch02	47413818..47417877	14.0584	-4.09835	-17.1288	5.66214e-14	9.18557e-12	1.9749e-09	1 vs. 4
Solyc02g083480.3	SL3.0ch02	47424105..47426048	14.2531	3.73768	13.3399	0.00080788	0.0120214	1	0 vs. 1
Solyc02g083527.1	SL3.0ch02	complement(47451315..47451919)	7.50285	-3.0348	-8.1953	0.000281963	0.0051142	1	3 vs. 4
Solyc02g083560.3	SL3.0ch02	47475674..47488580	3.39508	1.49847	2.82543	0.000295759	0.00530647	1	0 vs. 4
Solyc02g083590.3	SL3.0ch02	complement(47493104..47498324)	18.5142	-0.653201	-1.57265	0.00243824	0.0288734	1	3 vs. 4
Solyc02g083670.3	SL3.0ch02	complement(47536485..47542759)	5.6948	1.26309	2.4001	1.40241e-06	5.67454e-05	0.0489145	0 vs. 4
Solyc02g083740.2	SL3.0ch02	47585302..47596001	5.70171	0.849058	1.80132	0.000839285	0.0123987	1	2 vs. 4
Solyc02g083750.1	SL3.0ch02	complement(47594436..47595701)	3.57432	-7.82694	-227.062	7.32747e-13	9.906e-11	2.55575e-08	2 vs. 4
Solyc02g083880.3	SL3.0ch02	47692654..47693313	312.065	-1.51175	-2.85156	6.05752e-05	0.0014541	1	0 vs. 4
Solyc02g084033.1	SL3.0ch02	complement(47807552..47812708)	1.9442	1.51313	2.85428	0.0125467	0.0988812	1	0 vs. 2
Solyc02g084240.3	SL3.0ch02	47952694..47953856	115.992	-1.05067	-2.0715	0.005864	0.0560085	1	2 vs. 3
Solyc02g084610.1	SL3.0ch02	complement(48334153..48335400)	17.5308	0.86552	1.822	0.00799137	0.0707376	1	3 vs. 4
Solyc02g084650.3	SL3.0ch02	48380404..48381860	26.4259	-0.673	-1.59439	0.0116464	0.0936197	1	3 vs. 4
Solyc02g084710.3	SL3.0ch02	48453861..48455258	74.2034	-0.819337	-1.7646	0.00695053	0.0636437	1	0 vs. 4
Solyc02g084800.3	SL3.0ch02	complement(48512300..48531783)	0.396835	-5.93587	-61.2173	3.83091e-06	0.000134832	0.133618	3 vs. 4
Solyc02g084850.3	SL3.0ch02	complement(48563116..48564178)	28.7825	-2.71628	-6.57174	0.000449288	0.00746224	1	2 vs. 4
Solyc02g084860.1	SL3.0ch02	complement(48568822..48569256)	3.77155	-6.39879	-84.3776	0	0	0	0 vs. 4
Solyc02g084910.3	SL3.0ch02	complement(48594297..48605023)	2.72332	-1.08516	-2.12162	0.0020799	0.0255371	1	3 vs. 4
Solyc02g084980.3	SL3.0ch02	complement(48648845..48651237)	1.44145	1.53073	2.88932	0.00696855	0.0637441	1	0 vs. 4
Solyc02g084990.3	SL3.0ch02	complement(48656077..48659567)	112.799	0.922417	1.89529	0.00676119	0.0623707	1	0 vs. 2
Solyc02g085010.1	SL3.0ch02	complement(48681105..48681470)	14.9192	-1.8259	-3.54529	4.06839e-05	0.00103578	1	0 vs. 4
Solyc02g085020.3	SL3.0ch02	48689775..48691570	6.79713	1.89085	3.70854	0.00023656	0.0044265	1	3 vs. 4
Solyc02g085025.1	SL3.0ch02	48691680..48698549	0.391189	4.46495	22.0842	0.00166921	0.0216111	1	0 vs. 3
Solyc02g085030.3	SL3.0ch02	complement(48691987..48695785)	17.5524	1.22563	2.33858	7.05557e-06	0.000228497	0.246091	0 vs. 4
Solyc02g085035.1	SL3.0ch02	complement(48695874..48699441)	8.09695	2.15232	4.44544	1.17883e-06	4.8774e-05	0.0411165	0 vs. 4
Solyc02g085050.3	SL3.0ch02	complement(48709323..48712648)	33.7405	-0.744427	-1.67531	0.000826165	0.0122516	1	2 vs. 4
Solyc02g085210.1	SL3.0ch02	48818158..48818943	3.50525	-1.98295	-3.953	0.00651717	0.0606166	1	0 vs. 4
Solyc02g085230.3	SL3.0ch02	complement(48831603..48844442)	4.96546	-1.12758	-2.18492	0.000411308	0.00697085	1	0 vs. 4
Solyc02g085280.2	SL3.0ch02	complement(48865143..48876861)	17.3501	-0.834983	-1.78384	3.37582e-05	0.000881986	1	2 vs. 4
Solyc02g085310.3	SL3.0ch02	complement(48880289..48881487)	5.49345	-1.8875	-3.69994	0.00026659	0.00489132	1	3 vs. 4
Solyc02g085315.1	SL3.0ch02	complement(48881492..48884432)	3.88263	-1.591	-3.01257	0.00132921	0.0180818	1	0 vs. 4
Solyc02g085390.3	SL3.0ch02	complement(48947827..48955689)	8.08195	1.14612	2.21318	0.00323709	0.0356622	1	0 vs. 4
Solyc02g085495.1	SL3.0ch02	complement(49002456..49002696)	5.65253	6.03144	65.4101	0.000576258	0.00917777	1	3 vs. 4
Solyc02g085530.2	SL3.0ch02	complement(49019026..49019528)	1.23348	-3.37965	-10.4082	0.00631751	0.0593243	1	0 vs. 4
Solyc02g085600.1	SL3.0ch02	49067313..49068923	4.40379	-0.893988	-1.85831	0.010345	0.0857673	1	3 vs. 4
Solyc02g085610.3	SL3.0ch02	complement(49069500..49075075)	4.7365	-1.01377	-2.01918	0.00366712	0.0393434	1	0 vs. 4
Solyc02g085690.3	SL3.0ch02	complement(49144768..49149893)	20.8326	-1.15428	-2.22573	0.000987865	0.014191	1	0 vs. 4
Solyc02g085730.3	SL3.0ch02	49169184..49170468	301.074	-1.31288	-2.48437	1.78951e-07	9.00669e-06	0.00624164	0 vs. 4
Solyc02g085810.3	SL3.0ch02	49219816..49251358	4.71998	0.654998	1.57461	0.0126597	0.0994722	1	0 vs. 4
Solyc02g085940.3	SL3.0ch02	complement(49353027..49353695)	63.2755	-10.3078	-1267.56	0	0	0	0 vs. 3
Solyc02g086080.3	SL3.0ch02	49500602..49504537	7.92529	0.811158	1.75462	0.00493728	0.0494281	1	2 vs. 4
Solyc02g086130.3	SL3.0ch02	49534204..49539317	11.9322	0.83114	1.77909	0.00054187	0.00871364	1	0 vs. 4
Solyc02g086180.3	SL3.0ch02	49563327..49565967	45.7563	1.36849	2.582	0.00067192	0.0104021	1	3 vs. 4
Solyc02g086240.3	SL3.0ch02	49598960..49601981	453.504	-1.44923	-2.73062	3.79596e-08	2.20665e-06	0.00132399	0 vs. 4
Solyc02g086300.3	SL3.0ch02	complement(49632533..49634492)	29.4183	-1.40639	-2.65073	2.16271e-05	0.000601707	0.754332	3 vs. 4
Solyc02g086330.3	SL3.0ch02	complement(49646192..49654774)	0.181233	3.28768	9.76544	0.0110247	0.0900315	1	0 vs. 2
Solyc02g086380.1	SL3.0ch02	complement(49672687..49673115)	47.2498	-1.45605	-2.74356	0.000106628	0.00233757	1	3 vs. 4
Solyc02g086402.1	SL3.0ch02	complement(49694529..49700505)	0.699957	-3.41117	-10.6381	0.00271472	0.0312601	1	0 vs. 1
Solyc02g086430.3	SL3.0ch02	49733451..49736510	2.31581	1.95791	3.885	0.00472495	0.0477824	1	0 vs. 1
Solyc02g086460.3	SL3.0ch02	49761704..49779431	160.114	1.18187	2.26871	0.00242965	0.0288146	1	0 vs. 4
Solyc02g086480.1	SL3.0ch02	49794915..49795364	7.77519	-6.5146	-91.4304	3.18967e-13	4.55953e-11	1.11253e-08	0 vs. 4
Solyc02g086490.3	SL3.0ch02	49802677..49803470	2.81718	-3.70337	-13.0265	3.03762e-06	0.000110479	0.105949	0 vs. 4
Solyc02g086520.3	SL3.0ch02	complement(49826838..49832553)	23.5342	0.779415	1.71644	0.00257508	0.0300389	1	0 vs. 4
Solyc02g086530.3	SL3.0ch02	complement(49833791..49838823)	4.29119	-3.86217	-14.5422	0	0	0	3 vs. 4
Solyc02g086640.3	SL3.0ch02	49932794..49937179	0.260418	4.59732	24.2064	0.0115835	0.0932641	1	0 vs. 1
Solyc02g086645.1	SL3.0ch02	49934638..49937179	14.2688	-0.663183	-1.58357	0.00441506	0.0453187	1	3 vs. 4
Solyc02g086650.3	SL3.0ch02	49940409..49945542	29.2236	0.885513	1.84742	0.00444382	0.0455736	1	1 vs. 4
Solyc02g086760.1	SL3.0ch02	complement(50009214..50009882)	15.3517	1.55016	2.9285	4.49237e-06	0.000154985	0.156689	0 vs. 4
Solyc02g086780.3	SL3.0ch02	50034073..50036558	44.8466	-1.09747	-2.13979	2.84112e-07	1.36872e-05	0.00990953	0 vs. 4
Solyc02g086810.1	SL3.0ch02	50064092..50064913	34.3289	-0.763908	-1.69808	0.00902685	0.0776443	1	3 vs. 4
Solyc02g086840.3	SL3.0ch02	complement(50082043..50086030)	0.495448	-3.44187	-10.8669	0.000934848	0.0135691	1	3 vs. 4
Solyc02g086880.3	SL3.0ch02	50122391..50126777	71.212	-1.70992	-3.27143	1.8283e-10	1.72816e-08	6.37692e-06	1 vs. 4
Solyc02g087000.3	SL3.0ch02	50196535..50202739	5.38429	-1.78903	-3.45581	1.02898e-08	6.81022e-07	0.000358899	1 vs. 4
Solyc02g087010.2	SL3.0ch02	50204011..50207827	3.756	1.0171	2.02384	0.00182726	0.0231925	1	0 vs. 4
Solyc02g087070.3	SL3.0ch02	50236632..50250671	0.120264	-4.28897	-19.5483	0.000971977	0.0140031	1	0 vs. 4
Solyc02g087130.3	SL3.0ch02	50266629..50280270	6.71491	-1.03962	-2.05569	4.52284e-05	0.00112841	1	1 vs. 4
Solyc02g087160.3	SL3.0ch02	complement(50284198..50290450)	106.433	0.824795	1.77128	0.00332892	0.0363523	1	1 vs. 4
Solyc02g087210.3	SL3.0ch02	50312336..50313196	41.8873	-3.58891	-12.0329	5.99772e-11	6.26331e-09	2.09195e-06	0 vs. 4
Solyc02g087215.1	SL3.0ch02	complement(50312507..50313096)	7.53168	7.01994	129.781	3.99111e-07	1.85856e-05	0.0139206	1 vs. 3
Solyc02g087230.3	SL3.0ch02	complement(50318067..50324434)	46.6211	0.653093	1.57254	0.00242384	0.028775	1	3 vs. 4
Solyc02g087300.1	SL3.0ch02	50384990..50385898	101.121	-0.779321	-1.71632	0.00205415	0.0252811	1	0 vs. 4
Solyc02g087330.3	SL3.0ch02	complement(50402604..50404497)	347.804	-1.43462	-2.70311	2.90878e-14	4.92502e-12	1.01455e-09	0 vs. 4
Solyc02g087350.2	SL3.0ch02	complement(50413476..50414354)	9.80453	-8.81153	-449.298	1.77636e-14	3.11344e-12	6.19576e-10	3 vs. 4
Solyc02g087460.1	SL3.0ch02	50535549..50537354	2.44542	-3.10749	-8.61883	0.00192483	0.0240983	1	0 vs. 4
Solyc02g087540.2	SL3.0ch02	complement(50576674..50584938)	3.1977	-5.38264	-41.7193	1.35896e-08	8.77761e-07	0.000473991	2 vs. 4
Solyc02g087870.3	SL3.0ch02	complement(50774627..50782613)	11.8484	1.17934	2.26473	0.000259451	0.0047926	1	0 vs. 4
Solyc02g087935.1	SL3.0ch02	complement(50812286..50816056)	14.1763	-0.854925	-1.80866	7.21628e-05	0.00168246	1	0 vs. 4
Solyc02g087970.1	SL3.0ch02	50843161..50843433	10.2897	-7.25061	-152.283	3.52777e-06	0.000125556	0.123045	1 vs. 4
Solyc02g087980.3	SL3.0ch02	50848468..50859402	8.86254	1.24638	2.37246	0.00398891	0.0419748	1	0 vs. 4
Solyc02g088100.3	SL3.0ch02	complement(50926769..50928715)	399.009	0.900532	1.86675	0.0117806	0.0944157	1	0 vs. 4
Solyc02g088120.3	SL3.0ch02	50946617..50952289	4.60992	-0.655249	-1.57489	0.0118583	0.0947846	1	0 vs. 4
Solyc02g088200.3	SL3.0ch02	complement(51000880..51006448)	0.908741	-3.61141	-12.222	0.00115103	0.0160995	1	0 vs. 4
Solyc02g088390.3	SL3.0ch02	complement(51122717..51125123)	25.6139	-0.901695	-1.86826	0.00489529	0.0491254	1	1 vs. 4
Solyc02g088460.3	SL3.0ch02	complement(51182609..51185432)	38.655	-0.76784	-1.70272	0.000354719	0.00619541	1	1 vs. 4
Solyc02g088660.3	SL3.0ch02	complement(51311363..51313191)	17.8959	0.735617	1.66511	0.00034931	0.00611933	1	1 vs. 4
Solyc02g088690.3	SL3.0ch02	complement(51317208..51319965)	74.9177	-1.0662	-2.09392	2.18455e-06	8.27307e-05	0.076195	1 vs. 4
Solyc02g088680.1	SL3.0ch02	51317409..51317597	7.29509	-3.82305	-14.1531	1.61102e-05	0.000466699	0.561906	0 vs. 4
Solyc02g088740.1	SL3.0ch02	51361137..51361430	42.5049	-0.980089	-1.97259	0.00665609	0.061647	1	3 vs. 4
Solyc02g088790.3	SL3.0ch02	complement(51401944..51405258)	21.5196	-0.728558	-1.65698	0.00569188	0.0549176	1	3 vs. 4
Solyc02g088800.2	SL3.0ch02	complement(51405301..51408270)	12.2525	0.68634	1.6092	0.00201307	0.0248986	1	0 vs. 2
Solyc02g089040.3	SL3.0ch02	51572230..51579303	0.75451	2.63226	6.19998	0.000241577	0.00451069	1	0 vs. 2
Solyc02g089070.3	SL3.0ch02	51614066..51619601	44.4146	-1.05291	-2.07471	1.04822e-06	4.40491e-05	0.0365607	0 vs. 4
Solyc02g089090.3	SL3.0ch02	51627651..51630499	10.4603	-1.42908	-2.69276	2.79929e-10	2.52944e-08	9.76363e-06	2 vs. 4
Solyc02g089110.3	SL3.0ch02	complement(51637475..51641777)	17.0542	-1.50059	-2.82958	1.40377e-07	7.27521e-06	0.00489622	0 vs. 4
Solyc02g089130.3	SL3.0ch02	complement(51648657..51651059)	7.7877	0.986981	1.98203	0.0042494	0.044046	1	0 vs. 4
Solyc02g089280.3	SL3.0ch02	complement(51790506..51792692)	26.8807	-1.78952	-3.45699	3.3613e-10	2.9756e-08	1.17239e-05	0 vs. 4
Solyc02g089320.3	SL3.0ch02	51815727..51821350	6.91902	-0.971636	-1.96106	0.00162423	0.0211308	1	3 vs. 4
Solyc02g089360.3	SL3.0ch02	complement(51836957..51845635)	40.6422	0.776732	1.71325	0.00158518	0.0207466	1	0 vs. 4
Solyc02g089390.2	SL3.0ch02	51850816..51871714	1.39133	1.16548	2.24307	0.00473886	0.0478953	1	0 vs. 4
Solyc02g089470.1	SL3.0ch02	complement(51924008..51924313)	1.02006	-4.15274	-17.7869	0.00699929	0.0639917	1	0 vs. 1
Solyc02g089495.1	SL3.0ch02	51945460..51949531	0.886309	3.49116	11.2446	0.0118348	0.0947188	1	2 vs. 4
Solyc02g089550.3	SL3.0ch02	complement(51970568..51974558)	16.7275	0.898286	1.86385	0.00166862	0.0216111	1	3 vs. 4
Solyc02g089630.3	SL3.0ch02	complement(52017396..52019762)	0.940984	-2.24824	-4.75103	0.00719476	0.0652655	1	0 vs. 4
Solyc02g089650.3	SL3.0ch02	52042576..52045839	4.83563	1.05021	2.07083	0.00051855	0.00840451	1	0 vs. 4
Solyc02g089720.2	SL3.0ch02	52096047..52099444	4.31002	-1.0302	-2.0423	0.00326456	0.0359194	1	1 vs. 4
Solyc02g089800.3	SL3.0ch02	complement(52134187..52141765)	25.2988	0.858734	1.81345	8.81079e-05	0.00199423	1	0 vs. 4
Solyc02g089870.2	SL3.0ch02	52202145..52204152	25.1952	-0.902653	-1.8695	0.000449072	0.00746221	1	0 vs. 4
Solyc02g089920.2	SL3.0ch02	52221759..52227210	4.87622	-1.7225	-3.30009	0.000113948	0.00244879	1	3 vs. 4
Solyc02g089930.3	SL3.0ch02	complement(52236797..52244999)	2.36805	-1.30956	-2.47866	0.00378295	0.0402641	1	3 vs. 4
Solyc02g089970.3	SL3.0ch02	complement(52281494..52293158)	0.394218	-1.77467	-3.42161	0.0029133	0.0330264	1	0 vs. 4
Solyc07g032640.2	SL3.0ch02	complement(52336031..52337320)	274.665	0.800265	1.74142	0.00146711	0.0194715	1	0 vs. 4
Solyc02g090110.3	SL3.0ch02	complement(52367015..52373159)	4.88708	-2.23354	-4.70287	9.0565e-08	4.91262e-06	0.00315882	2 vs. 4
Solyc02g090190.1	SL3.0ch02	complement(52450375..52453164)	3.70158	0.930075	1.90537	0.0066288	0.0614256	1	0 vs. 4
Solyc02g090210.3	SL3.0ch02	52472256..52474604	0.259209	-4.51315	-22.8345	0.00167467	0.0216738	1	0 vs. 4
Solyc02g090420.2	SL3.0ch02	52619910..52623346	35.6341	-0.716654	-1.64337	0.00999349	0.0836283	1	0 vs. 4
Solyc02g090490.3	SL3.0ch02	complement(52653969..52656132)	21.2931	-1.56789	-2.96471	0.00302624	0.0339724	1	3 vs. 4
Solyc02g090510.3	SL3.0ch02	52688147..52693519	6.05043	0.623448	1.54055	0.00702352	0.0640956	1	0 vs. 4
Solyc02g090515.1	SL3.0ch02	52693154..52693471	38.6327	0.858881	1.81363	0.0127013	0.0997095	1	0 vs. 4
Solyc02g090670.3	SL3.0ch02	complement(52838356..52845203)	16.7866	1.02786	2.03899	0.00262349	0.0304204	1	0 vs. 2
Solyc02g090770.1	SL3.0ch02	complement(52918019..52918630)	0.666061	-3.45866	-10.9941	0.0100965	0.0843179	1	0 vs. 1
Solyc02g090820.3	SL3.0ch02	complement(52939910..52942863)	29.7523	-1.32525	-2.50576	2.51789e-05	0.000685036	0.878216	3 vs. 4
Solyc02g090970.1	SL3.0ch02	53061908..53062990	5.47791	-3.3585	-10.2567	7.59032e-07	3.33519e-05	0.0264743	0 vs. 4
Solyc02g090980.1	SL3.0ch02	53070222..53071289	0.626768	-4.09197	-17.0532	0.000531795	0.00858328	1	0 vs. 4
Solyc02g090990.1	SL3.0ch02	53078279..53079349	0.385732	-4.4284	-21.5318	0.000362481	0.00630831	1	1 vs. 4
Solyc02g091000.3	SL3.0ch02	complement(53084704..53086975)	9.538	-1.42341	-2.68218	3.28342e-05	0.000861719	1	3 vs. 4
Solyc02g091100.3	SL3.0ch02	complement(53152518..53156307)	27.9739	-0.768119	-1.70305	0.00261641	0.0303484	1	3 vs. 4
Solyc02g091250.1	SL3.0ch02	complement(53248152..53248544)	41.0864	-3.07848	-8.44725	9.42766e-07	4.05459e-05	0.0328827	0 vs. 4
Solyc02g091270.3	SL3.0ch02	53255257..53258842	6.82253	-0.939549	-1.91793	0.0104265	0.0862996	1	0 vs. 4
Solyc02g091300.3	SL3.0ch02	53273549..53274620	14.7611	1.3306	2.51507	3.07277e-06	0.000111524	0.107175	3 vs. 4
Solyc02g091390.3	SL3.0ch02	complement(53322436..53326575)	6.71848	-2.8656	-7.28838	8.99281e-15	1.65084e-12	3.1366e-10	2 vs. 4
Solyc02g091560.3	SL3.0ch02	53458875..53466153	30.0314	1.01726	2.02407	0.00121462	0.0168248	1	1 vs. 4
Solyc02g091650.3	SL3.0ch02	53530956..53535300	0.241232	-3.30877	-9.9092	0.00406194	0.0425274	1	0 vs. 4
Solyc02g091660.3	SL3.0ch02	complement(53539149..53543594)	10.6496	0.721541	1.64894	0.00113279	0.0159189	1	1 vs. 4
Solyc02g091690.3	SL3.0ch02	53564454..53566163	12.9847	1.2189	2.32769	0.000311584	0.0055476	1	3 vs. 4
Solyc02g091700.3	SL3.0ch02	complement(53573900..53576603)	63.7675	-1.29418	-2.45237	0.00526716	0.0518525	1	0 vs. 4
Solyc02g091710.3	SL3.0ch02	53594773..53597752	2.10929	0.937402	1.91508	0.00809637	0.0714558	1	1 vs. 2
Solyc02g091800.3	SL3.0ch02	53649747..53652236	0.245165	-3.37738	-10.3918	0.00728515	0.0658799	1	1 vs. 4
Solyc02g091840.3	SL3.0ch02	53708223..53728596	24.2293	0.943209	1.9228	3.94193e-05	0.00100873	1	1 vs. 4
Solyc02g091880.3	SL3.0ch02	53747891..53751067	425.169	-0.705294	-1.63048	0.000547748	0.00878387	1	3 vs. 4
Solyc02g091890.2	SL3.0ch02	complement(53752074..53759247)	32.997	0.748163	1.67965	0.0116367	0.0935632	1	0 vs. 2
Solyc02g091920.3	SL3.0ch02	53771082..53773098	105.921	1.96648	3.90815	6.0174e-06	0.000199317	0.209881	0 vs. 4
Solyc02g091960.3	SL3.0ch02	53808449..53814628	30.1557	0.971013	1.96022	2.28022e-05	0.000630203	0.795317	0 vs. 4
Solyc02g091990.3	SL3.0ch02	complement(53844982..53847973)	0.809628	-2.86126	-7.26648	0.00400507	0.0420635	1	0 vs. 1
Solyc02g092080.2	SL3.0ch02	53928662..53937966	2.6968	-0.749568	-1.68129	0.00364186	0.039098	1	3 vs. 4
Solyc02g092090.2	SL3.0ch02	complement(53936640..53937284)	7.07784	-6.02873	-65.2874	4.39837e-08	2.51493e-06	0.00153411	2 vs. 4
Solyc02g092110.3	SL3.0ch02	53960693..53961812	3.07257	-2.0282	-4.07896	0.00583874	0.05592	1	0 vs. 4
Solyc02g092120.3	SL3.0ch02	53963296..53964278	1.7829	-3.21556	-9.28924	2.38892e-06	8.94025e-05	0.0833231	0 vs. 4
Solyc02g092130.2	SL3.0ch02	53965653..53968301	139.697	-0.994726	-1.9927	2.0924e-05	0.000586296	0.729809	0 vs. 4
Solyc02g092160.3	SL3.0ch02	complement(53978312..53984873)	7.54271	0.688937	1.6121	0.00548208	0.0533806	1	0 vs. 2
Solyc02g092200.3	SL3.0ch02	53998627..53999754	3.68903	-1.44609	-2.72469	0.00842597	0.0735827	1	0 vs. 4
Solyc02g092210.1	SL3.0ch02	54002258..54003589	4.59642	-4.79982	-27.8542	0	0	0	2 vs. 4
Solyc02g092230.3	SL3.0ch02	complement(54015554..54020325)	4.25785	-0.894084	-1.85843	0.00316463	0.035119	1	3 vs. 4
Solyc02g092250.3	SL3.0ch02	complement(54030566..54032863)	1.26221	-1.46799	-2.76636	0.00147904	0.0196	1	0 vs. 4
Solyc02g092260.3	SL3.0ch02	54034243..54040744	2.06698	-1.23478	-2.35345	0.00186677	0.0235824	1	0 vs. 4
Solyc02g092290.3	SL3.0ch02	54049555..54053819	9.50019	0.724925	1.65281	0.0069431	0.0636114	1	1 vs. 4
Solyc02g092300.1	SL3.0ch02	complement(54055873..54056373)	35.2479	-1.16318	-2.23951	2.58564e-06	9.57372e-05	0.0901844	0 vs. 4
Solyc02g092310.3	SL3.0ch02	complement(54056906..54062683)	1.54842	1.59142	3.01346	0.00100696	0.0144119	1	3 vs. 4
Solyc02g092440.3	SL3.0ch02	complement(54129574..54136167)	102.792	-0.744863	-1.67581	0.00301535	0.0339152	1	0 vs. 4
Solyc02g092430.1	SL3.0ch02	54129721..54130161	289.707	-1.49338	-2.81548	2.11926e-09	1.58282e-07	7.39175e-05	0 vs. 4
Solyc02g092450.3	SL3.0ch02	54136939..54151836	1.75578	-0.969034	-1.95753	0.00195986	0.0243787	1	3 vs. 4
Solyc02g092510.3	SL3.0ch02	54215501..54219921	11.9066	-1.31064	-2.48052	3.99285e-06	0.000139546	0.139267	0 vs. 4
Solyc02g092537.1	SL3.0ch02	54237772..54238773	2.6716	-1.30464	-2.47023	0.00440741	0.0452668	1	0 vs. 1
Solyc02g092550.3	SL3.0ch02	54241992..54243212	20.4645	1.44466	2.72198	0.00899231	0.0774044	1	1 vs. 3
Solyc02g092560.3	SL3.0ch02	complement(54249813..54254265)	13.1142	0.842865	1.79361	0.00535945	0.0525239	1	0 vs. 4
Solyc02g092580.3	SL3.0ch02	complement(54264276..54266995)	59.3922	-2.63339	-6.20481	3.06655e-12	3.79284e-10	1.06958e-07	3 vs. 4
Solyc02g092640.3	SL3.0ch02	54297493..54303945	49.1818	0.948273	1.92956	0.00346212	0.0374203	1	0 vs. 2
Solyc02g092750.3	SL3.0ch02	54354118..54357522	13.4683	-1.39884	-2.63689	1.12722e-05	0.000344167	0.393164	2 vs. 4
Solyc02g092820.3	SL3.0ch02	complement(54429005..54432165)	9.4198	-1.75862	-3.38374	0.000248948	0.00462602	1	0 vs. 4
Solyc02g092830.3	SL3.0ch02	complement(54439558..54446052)	13.939	-0.912646	-1.88249	0.000242648	0.00452717	1	0 vs. 4
Solyc02g092840.1	SL3.0ch02	54453194..54454738	17.4766	0.768408	1.70339	0.010294	0.0854665	1	0 vs. 2
Solyc02g092860.3	SL3.0ch02	54463312..54472983	2.73709	-4.75551	-27.0116	8.50431e-13	1.13214e-10	2.96622e-08	0 vs. 4
Solyc02g092880.3	SL3.0ch02	complement(54471984..54473384)	6.49009	-1.26537	-2.40389	0.00175707	0.0225146	1	0 vs. 4
Solyc02g092890.1	SL3.0ch02	54476406..54476678	14.0338	-7.63699	-199.051	1.11022e-16	2.49829e-14	3.87235e-12	0 vs. 4
Solyc02g092930.1	SL3.0ch02	complement(54514042..54515127)	13.0906	-2.89379	-7.4322	0.00182494	0.023188	1	2 vs. 4
Solyc02g092990.1	SL3.0ch02	54590990..54592642	6.76205	-1.25568	-2.3878	0.000126582	0.00265647	1	2 vs. 4
Solyc02g093050.3	SL3.0ch02	54634844..54636846	18.3045	-2.11586	-4.33447	1.11022e-16	2.49829e-14	3.87235e-12	0 vs. 4
Solyc02g093070.3	SL3.0ch02	complement(54643394..54645921)	0.594459	-3.67046	-12.7327	0.00931322	0.0793642	1	3 vs. 4
Solyc02g093080.3	SL3.0ch02	complement(54651502..54655639)	29.4588	0.670022	1.5911	0.0081958	0.0720416	1	0 vs. 4
Solyc02g093090.1	SL3.0ch02	complement(54655993..54656919)	20.7224	-2.45287	-5.47505	1.55795e-05	0.000452932	0.543398	1 vs. 4
Solyc02g093230.3	SL3.0ch02	complement(54799559..54801957)	8.72325	-1.27101	-2.41331	2.6338e-05	0.00071222	0.918644	3 vs. 4
Solyc02g093250.3	SL3.0ch02	complement(54810025..54811933)	14.7556	-3.15045	-8.87933	5.73652e-13	7.93985e-11	2.00084e-08	3 vs. 4
Solyc02g093270.3	SL3.0ch02	complement(54815435..54817854)	35.3049	-1.61157	-3.05583	6.02771e-09	4.14676e-07	0.000210241	3 vs. 4
Solyc02g093290.3	SL3.0ch02	54830590..54838877	9.55951	-1.57672	-2.9829	4.24321e-08	2.43419e-06	0.00147999	1 vs. 4
Solyc02g093340.3	SL3.0ch02	54877929..54881812	41.5893	-0.700977	-1.62561	0.00329215	0.0360649	1	0 vs. 4
Solyc02g093390.3	SL3.0ch02	54909812..54912619	7.91498	-0.939258	-1.91754	0.00196069	0.0243804	1	0 vs. 4
Solyc02g093460.3	SL3.0ch02	54961314..54966623	1.6877	1.6885	3.22321	0.00993703	0.0832757	1	0 vs. 2
Solyc02g093580.3	SL3.0ch02	complement(55030013..55031984)	13.5802	-3.18772	-9.1117	1.66533e-15	3.3968e-13	5.80852e-11	1 vs. 4
Solyc02g093640.3	SL3.0ch02	complement(55059133..55065675)	3.60044	-1.07655	-2.10899	0.00850727	0.0741215	1	1 vs. 4
Solyc02g093680.3	SL3.0ch02	55073947..55076945	65.0246	-1.31904	-2.495	2.30317e-08	1.40441e-06	0.000803323	1 vs. 4
Solyc02g093695.1	SL3.0ch02	55077663..55079006	4.15886	-8.20762	-295.625	6.32827e-15	1.18669e-12	2.20724e-10	3 vs. 4
Solyc02g093710.1	SL3.0ch02	55099785..55100360	36.6902	-1.19965	-2.29684	7.46506e-08	4.12637e-06	0.00260374	3 vs. 4
Solyc02g093830.3	SL3.0ch02	55173064..55179178	29.8474	-0.868496	-1.82576	0.00036058	0.00628833	1	3 vs. 4
Solyc02g093850.3	SL3.0ch02	55188843..55192148	10.5497	0.778789	1.71569	0.00222122	0.0268488	1	3 vs. 4
Solyc02g093870.3	SL3.0ch02	55199699..55209468	2.78714	-2.12437	-4.36013	2.14617e-12	2.68302e-10	7.48563e-08	0 vs. 4
Solyc02g093960.3	SL3.0ch02	complement(55277955..55282005)	3.03621	-5.58668	-48.0571	0	0	0	2 vs. 4
Solyc02g093970.3	SL3.0ch02	55286991..55289825	3.7707	2.19489	4.57856	0.000220005	0.00416587	1	0 vs. 4
Solyc02g093980.3	SL3.0ch02	55293174..55301648	6.86976	1.35395	2.5561	4.5794e-06	0.000157675	0.159725	0 vs. 2
Solyc02g094010.2	SL3.0ch02	complement(55302622..55305978)	2.52465	3.7203	13.1802	5.44637e-07	2.47027e-05	0.0189964	1 vs. 2
Solyc02g094000.1	SL3.0ch02	55302693..55303118	7.03835	-4.10448	-17.2017	4.88644e-07	2.23081e-05	0.0170434	3 vs. 4
Solyc02g094030.3	SL3.0ch02	55319565..55322314	23.1638	-1.49985	-2.82814	5.35914e-10	4.57021e-08	1.86921e-05	0 vs. 4
Solyc02g094140.3	SL3.0ch02	55405417..55412454	64.8652	-1.31315	-2.48483	1.85152e-09	1.40695e-07	6.45791e-05	0 vs. 4
Solyc02g094200.3	SL3.0ch02	55442738..55447703	264.598	-0.709104	-1.63479	0.000618705	0.00973378	1	0 vs. 4
Solyc02g094220.2	SL3.0ch02	55454739..55457127	350.156	-0.778033	-1.71479	0.00128136	0.0175817	1	0 vs. 4
Solyc02g094250.3	SL3.0ch02	55476258..55480404	1.57594	-1.60025	-3.03197	0.000662102	0.0102912	1	0 vs. 4
Solyc02g094270.2	SL3.0ch02	complement(55484973..55487767)	0.857048	-5.02974	-32.6665	3.97708e-07	1.8545e-05	0.0138717	0 vs. 4
Solyc02g094440.3	SL3.0ch02	55604248..55607306	179.798	-1.3037	-2.46861	1.23079e-10	1.1996e-08	4.29286e-06	0 vs. 4
Solyc02g094445.1	SL3.0ch02	complement(55605031..55610229)	28.1236	-1.08163	-2.11642	0.000363804	0.00632244	1	0 vs. 4
Solyc02g094470.3	SL3.0ch02	complement(55614253..55617459)	206.183	-0.97242	-1.96213	3.31483e-05	0.000868656	1	0 vs. 4
Solyc02g094490.3	SL3.0ch02	55640372..55642544	119.492	-1.03083	-2.04319	1.0651e-05	0.000327308	0.371495	2 vs. 4
Solyc02g094740.1	SL3.0ch02	complement(55934154..55934408)	3.49053	-3.77805	-13.7185	0.00531538	0.0521799	1	2 vs. 3
Solyc03g005010.3	SL3.0ch03	complement(16729..28524)	4.91787	0.731265	1.66009	0.00322576	0.0355599	1	0 vs. 4
Solyc03g005030.3	SL3.0ch03	complement(35873..38811)	50.5729	0.780225	1.7174	0.000140437	0.00288815	1	0 vs. 4
Solyc03g005060.3	SL3.0ch03	complement(45463..51640)	1.813	1.81083	3.50845	3.62516e-05	0.000940089	1	0 vs. 4
Solyc03g005130.2	SL3.0ch03	84280..86742	3.77526	-1.18981	-2.28123	0.000354417	0.00619324	1	0 vs. 4
Solyc03g005170.3	SL3.0ch03	100141..111934	5.19755	1.2968	2.45683	0.000108666	0.00236148	1	0 vs. 4
Solyc03g005190.3	SL3.0ch03	115980..117378	24.7807	1.05182	2.07315	0.000370314	0.00639732	1	0 vs. 4
Solyc03g005210.3	SL3.0ch03	122225..124135	1.05224	-3.64493	-12.5093	0.00255394	0.0298893	1	1 vs. 2
Solyc03g005227.1	SL3.0ch03	complement(128514..130196)	322.403	-1.12965	-2.18806	5.84381e-05	0.00140764	1	0 vs. 4
Solyc03g005260.3	SL3.0ch03	complement(148772..153939)	4.68778	-1.34215	-2.53528	2.12002e-05	0.000592978	0.739443	0 vs. 4
Solyc03g005300.3	SL3.0ch03	complement(168102..173674)	22.555	-0.702661	-1.6275	0.00949531	0.0805024	1	0 vs. 4
Solyc03g005500.1	SL3.0ch03	383587..383976	6.33179	-7.0034	-128.302	4.76175e-13	6.67008e-11	1.66085e-08	0 vs. 4
Solyc03g005520.1	SL3.0ch03	397156..397791	0.510959	-4.17351	-18.0448	0.00856924	0.0744981	1	0 vs. 4
Solyc03g005660.3	SL3.0ch03	469598..474440	1.65242	1.0919	2.13155	0.00908504	0.0779717	1	1 vs. 2
Solyc03g005680.3	SL3.0ch03	complement(484660..488722)	24.305	-0.566434	-1.48086	0.010246	0.085169	1	0 vs. 4
Solyc03g005700.1	SL3.0ch03	complement(500223..500525)	90.2634	-2.3748	-5.18665	1.45625e-11	1.6708e-09	5.07924e-07	1 vs. 4
Solyc03g005820.3	SL3.0ch03	complement(553358..558030)	11.4004	1.21568	2.32251	0.000349235	0.00611933	1	0 vs. 4
Solyc03g005860.3	SL3.0ch03	581462..589178	2.85527	1.29025	2.44571	0.00291451	0.0330264	1	0 vs. 4
Solyc03g006080.3	SL3.0ch03	758962..763436	2.04169	-0.995966	-1.99442	0.00848477	0.0740036	1	0 vs. 4
Solyc03g006090.2	SL3.0ch03	complement(763878..768958)	2.93222	-2.48881	-5.61316	0.00335553	0.0365629	1	0 vs. 4
Solyc03g006110.3	SL3.0ch03	complement(775206..777112)	3.18377	1.75199	3.36822	0.000112974	0.00243429	1	2 vs. 4
Solyc03g006210.2	SL3.0ch03	complement(837264..839389)	3.22445	-4.30211	-19.7271	3.46817e-05	0.000902733	1	2 vs. 4
Solyc03g006310.3	SL3.0ch03	909557..914380	27.3816	-1.45273	-2.73725	3.18337e-05	0.000837351	1	0 vs. 4
Solyc03g006320.1	SL3.0ch03	924296..924946	10.7331	-2.36173	-5.13986	1.73963e-09	1.33063e-07	6.06766e-05	0 vs. 4
Solyc03g006360.3	SL3.0ch03	957494..960872	1.15067	-3.48494	-11.1962	0.00152762	0.0201519	1	0 vs. 4
Solyc03g006410.3	SL3.0ch03	1009224..1011779	1.39347	-3.24991	-9.51304	0.00919531	0.0786633	1	0 vs. 1
Solyc03g006460.3	SL3.0ch03	complement(1045447..1054157)	12.0196	0.869309	1.82679	0.00172763	0.0222122	1	0 vs. 4
Solyc03g006550.3	SL3.0ch03	1119978..1127272	21.2179	-7.82165	-226.23	0	0	0	1 vs. 4
Solyc03g006565.1	SL3.0ch03	1129839..1130718	5.39713	4.05223	16.5898	0.00213435	0.0260294	1	0 vs. 4
Solyc03g006620.3	SL3.0ch03	1197391..1199002	10.5352	-2.71282	-6.556	5.47713e-06	0.000184398	0.191037	2 vs. 4
Solyc03g006700.3	SL3.0ch03	complement(1259897..1262519)	4.52922	-2.87779	-7.35022	1.93348e-06	7.45993e-05	0.0674377	3 vs. 4
Solyc03g006840.3	SL3.0ch03	1353456..1356805	4.26076	1.71426	3.28129	0.0081754	0.0719167	1	3 vs. 4
Solyc03g006880.3	SL3.0ch03	1408547..1410504	11.2893	1.64107	3.11897	0.00920138	0.0786633	1	0 vs. 4
Solyc03g006920.3	SL3.0ch03	complement(1488708..1506101)	5.77947	1.25378	2.38465	0.00214546	0.0261192	1	0 vs. 4
Solyc03g007130.3	SL3.0ch03	1720829..1725221	6.11508	1.39191	2.62427	0.00294944	0.033319	1	0 vs. 4
Solyc03g007200.2	SL3.0ch03	1773908..1782318	5.72453	-1.17418	-2.25664	1.22273e-06	5.04111e-05	0.0426478	3 vs. 4
Solyc03g007220.3	SL3.0ch03	1783277..1783911	43.3502	-1.13955	-2.20312	5.33947e-05	0.00130235	1	0 vs. 4
Solyc03g007230.3	SL3.0ch03	1792367..1798461	3.5505	-1.7126	-3.27752	6.31239e-05	0.00150698	1	1 vs. 4
Solyc03g007380.2	SL3.0ch03	1929429..1930790	0.478417	-4.87011	-29.2449	0.000215138	0.00408927	1	2 vs. 4
Solyc03g007390.3	SL3.0ch03	1934406..1936295	0.418004	2.48916	5.6145	0.00782933	0.0696986	1	0 vs. 4
Solyc03g007420.3	SL3.0ch03	1963245..1968219	3.86885	1.09087	2.13002	0.00515142	0.05103	1	0 vs. 4
Solyc03g007600.3	SL3.0ch03	2140256..2146399	13.7254	0.853779	1.80723	0.000696526	0.0107164	1	0 vs. 2
Solyc03g007760.3	SL3.0ch03	complement(2280512..2288205)	83.157	1.38444	2.61071	0.000820764	0.0121819	1	0 vs. 3
Solyc03g007775.1	SL3.0ch03	complement(2326797..2330303)	1.72354	1.69285	3.23294	0.00566526	0.0548276	1	3 vs. 4
Solyc03g007810.3	SL3.0ch03	complement(2363284..2372507)	53.8605	0.505648	1.41976	0.00935983	0.0796636	1	1 vs. 4
Solyc03g007820.3	SL3.0ch03	2377471..2380498	3.97694	1.48902	2.80699	0.000108435	0.00235859	1	0 vs. 4
Solyc03g007825.1	SL3.0ch03	complement(2377570..2378454)	0.621434	-4.87079	-29.2586	0.00701266	0.0640468	1	3 vs. 4
Solyc03g007860.1	SL3.0ch03	2393136..2393693	20.8687	1.18534	2.27418	0.000272651	0.00498678	1	0 vs. 4
Solyc03g007920.3	SL3.0ch03	2427842..2432724	22.363	-1.31603	-2.48981	1.40679e-06	5.6791e-05	0.0490675	0 vs. 4
Solyc03g007990.2	SL3.0ch03	2469194..2479077	69.0939	1.1902	2.28184	4.38288e-05	0.00110388	1	0 vs. 2
Solyc03g025190.4	SL3.0ch03	2688693..2692489	24.9631	2.61714	6.13534	1.63637e-08	1.03773e-06	0.000570749	1 vs. 4
Solyc03g025200.3	SL3.0ch03	2693682..2697079	9.51511	-0.813774	-1.7578	0.00204725	0.0252318	1	0 vs. 4
Solyc03g025270.3	SL3.0ch03	complement(2715367..2733579)	62.5236	-1.25784	-2.39138	1.44027e-07	7.43125e-06	0.00502352	0 vs. 4
Solyc03g025410.3	SL3.0ch03	complement(2827583..2859634)	16.5246	0.770381	1.70572	0.00702195	0.0640956	1	3 vs. 4
Solyc03g025380.3	SL3.0ch03	2839502..2841963	11.4973	-1.49348	-2.81568	0.0013186	0.0179513	1	0 vs. 4
Solyc03g025480.3	SL3.0ch03	2910583..2914455	20.5117	-0.644902	-1.56363	0.00885956	0.0764504	1	1 vs. 4
Solyc03g025490.3	SL3.0ch03	2915899..2918399	3.81094	-5.90255	-59.8198	0	0	0	3 vs. 4
Solyc03g025520.3	SL3.0ch03	2934583..2936550	1103.32	-1.15989	-2.2344	8.00058e-06	0.000255542	0.279052	0 vs. 4
Solyc03g025550.3	SL3.0ch03	complement(2968946..2975506)	41.6624	0.595669	1.51117	0.00320011	0.0353877	1	0 vs. 2
Solyc03g025585.1	SL3.0ch03	3013074..3016496	0.623211	2.19552	4.58054	0.0103045	0.0855126	1	3 vs. 4
Solyc03g025650.2	SL3.0ch03	3098633..3101167	0.638936	-6.44696	-87.2428	1.56697e-12	1.99468e-10	5.46543e-08	3 vs. 4
Solyc03g025670.3	SL3.0ch03	3136385..3137881	48.0655	-2.41804	-5.34445	1.31006e-14	2.31948e-12	4.56937e-10	0 vs. 4
Solyc03g025830.3	SL3.0ch03	complement(3248148..3255913)	6.49022	0.992842	1.9901	0.000826544	0.012252	1	0 vs. 4
Solyc03g025840.3	SL3.0ch03	3264616..3267364	39.5654	1.3619	2.57023	0.00220039	0.026667	1	0 vs. 2
Solyc03g025850.3	SL3.0ch03	3273336..3275502	352.948	0.984334	1.9784	0.000813741	0.0120931	1	0 vs. 2
Solyc03g025870.3	SL3.0ch03	complement(3282012..3285457)	2.97624	-4.09234	-17.0576	0.00104251	0.0148476	1	3 vs. 4
Solyc03g025950.3	SL3.0ch03	3409927..3412727	143.835	-0.567158	-1.4816	0.0113091	0.0917111	1	2 vs. 4
Solyc03g026080.3	SL3.0ch03	3532634..3535351	4.77412	-1.32971	-2.51353	0.000532736	0.0085945	1	1 vs. 4
Solyc03g026110.3	SL3.0ch03	complement(3545165..3549192)	26.13	0.878525	1.83849	0.00678953	0.0625365	1	0 vs. 4
Solyc03g026150.3	SL3.0ch03	3581798..3588976	20.6764	0.576635	1.49137	0.00415396	0.0433271	1	0 vs. 2
Solyc03g026200.3	SL3.0ch03	3627861..3634178	4.27672	0.979115	1.97126	0.00458018	0.0467112	1	3 vs. 4
Solyc03g026270.3	SL3.0ch03	3737395..3738012	19.1252	-1.9857	-3.96055	0.00638058	0.0596827	1	0 vs. 1
Solyc03g026280.3	SL3.0ch03	3740513..3741409	21.7729	3.05966	8.33774	8.92789e-05	0.00201812	1	1 vs. 3
Solyc03g124110.2	SL3.0ch03	3743470..3744336	8.73852	-5.06225	-33.411	1.59048e-07	8.07485e-06	0.00554742	0 vs. 1
Solyc03g026320.3	SL3.0ch03	3791949..3793793	11.4791	0.794086	1.73398	0.00942034	0.0800029	1	2 vs. 4
Solyc03g026370.1	SL3.0ch03	3831103..3831438	2.25237	-3.99918	-15.9909	0.000876602	0.0128737	1	3 vs. 4
Solyc03g031460.1	SL3.0ch03	4028575..4029714	10.7963	-1.27163	-2.41434	7.79417e-05	0.00179916	1	0 vs. 4
Solyc03g031690.3	SL3.0ch03	complement(4177214..4181324)	65.4433	-1.00322	-2.00446	1.16915e-05	0.000354599	0.407789	0 vs. 4
Solyc03g031760.3	SL3.0ch03	complement(4255981..4259591)	3.62347	1.67175	3.186	0.00073003	0.0110852	1	3 vs. 4
Solyc03g031790.1	SL3.0ch03	complement(4302585..4303607)	68.4197	-0.882479	-1.84354	0.00192629	0.0240987	1	0 vs. 4
Solyc03g031870.2	SL3.0ch03	4360604..4363707	4.2396	-9.13655	-562.827	0	0	0	0 vs. 4
Solyc03g031920.3	SL3.0ch03	complement(4403126..4410101)	18.6537	-0.900313	-1.86647	4.72634e-06	0.000161935	0.16485	3 vs. 4
Solyc03g031940.3	SL3.0ch03	complement(4431088..4434347)	4.47291	-1.2366	-2.35643	0.000663483	0.0103081	1	2 vs. 3
Solyc03g032000.3	SL3.0ch03	4526382..4530090	29.7964	-0.638778	-1.55701	0.00758892	0.0679225	1	2 vs. 4
Solyc03g032030.3	SL3.0ch03	complement(4561125..4567415)	12.9229	-1.23935	-2.36092	3.29849e-06	0.000118362	0.115048	0 vs. 4
Solyc03g032130.3	SL3.0ch03	complement(4660826..4663387)	699.323	0.564336	1.47871	0.0020329	0.0251082	1	3 vs. 4
Solyc03g033500.3	SL3.0ch03	complement(5065561..5066151)	71.6036	-1.45807	-2.74741	1.29879e-06	5.31696e-05	0.0453005	0 vs. 4
Solyc03g033640.3	SL3.0ch03	5255972..5263235	12.6887	-0.706999	-1.6324	0.00480334	0.0484761	1	0 vs. 4
Solyc03g033680.1	SL3.0ch03	5300860..5301210	16.2147	-3.39708	-10.5347	1.04313e-10	1.0425e-08	3.63833e-06	2 vs. 4
Solyc03g033710.3	SL3.0ch03	5340870..5344167	0.477875	-5.09022	-34.065	0.00013694	0.00283083	1	2 vs. 4
Solyc03g033790.3	SL3.0ch03	5429571..5441386	0.164529	-3.32874	-10.0473	0.0105762	0.0871867	1	0 vs. 4
Solyc03g033840.3	SL3.0ch03	complement(5469796..5473617)	1.36275	-1.38584	-2.61323	0.000994811	0.0142673	1	1 vs. 4
Solyc03g034020.3	SL3.0ch03	complement(5759030..5763802)	5.21636	-2.5962	-6.04691	3.33067e-16	7.21555e-14	1.1617e-11	1 vs. 4
Solyc03g034080.3	SL3.0ch03	complement(5802953..5808642)	22.804	0.677853	1.59976	0.0021286	0.0259774	1	0 vs. 4
Solyc03g034100.3	SL3.0ch03	5824301..5826352	14.8579	1.00456	2.00634	0.000404408	0.00688066	1	0 vs. 4
Solyc03g034170.3	SL3.0ch03	5901098..5906859	21.7734	1.2632	2.40028	0.000229592	0.00430766	1	3 vs. 4
Solyc03g034180.3	SL3.0ch03	complement(5906558..5912965)	28.8302	-0.881265	-1.84199	7.01707e-06	0.000227461	0.244748	0 vs. 4
Solyc03g034250.3	SL3.0ch03	complement(5969173..5976870)	43.9259	-1.1566	-2.22931	5.00769e-06	0.000170403	0.174663	0 vs. 4
Solyc03g034300.1	SL3.0ch03	complement(6088760..6089203)	20.1566	-0.980753	-1.97349	0.0092229	0.0787673	1	2 vs. 4
Solyc03g034370.1	SL3.0ch03	6228723..6228914	541.519	-1.16812	-2.24719	3.93291e-07	1.83636e-05	0.0137176	3 vs. 4
Solyc03g034375.1	SL3.0ch03	complement(6228759..6229037)	731.708	-1.8658	-3.64471	0	0	0	1 vs. 4
Solyc03g043620.1	SL3.0ch03	7123460..7123801	26.1542	1.13647	2.19843	0.00525259	0.0517675	1	0 vs. 4
Solyc03g043700.3	SL3.0ch03	complement(7240471..7244083)	0.330312	-3.77394	-13.6795	0.000170829	0.00337967	1	1 vs. 4
Solyc03g043770.3	SL3.0ch03	7351813..7355664	11.4221	1.30029	2.46279	7.48683e-07	3.3013e-05	0.0261133	0 vs. 4
Solyc03g043900.1	SL3.0ch03	complement(7629948..7630559)	4.75759	-5.15862	-35.7191	0	0	0	3 vs. 4
Solyc03g044000.1	SL3.0ch03	7813862..7814302	1548.05	-0.955911	-1.9398	1.75189e-05	0.000501266	0.611043	0 vs. 4
Solyc03g044097.1	SL3.0ch03	complement(8111399..8114534)	33.4964	-2.28505	-4.87382	0	0	0	0 vs. 4
Solyc03g044155.1	SL3.0ch03	complement(8240160..8240447)	128.45	-0.908107	-1.87658	0.00176946	0.0226567	1	0 vs. 4
Solyc03g044180.1	SL3.0ch03	8430700..8430966	2.04386	-4.83254	-28.4931	1.0643e-05	0.000327308	0.371216	0 vs. 4
Solyc03g044260.3	SL3.0ch03	8614992..8620326	75.8772	-0.695543	-1.61949	0.000672937	0.0104132	1	0 vs. 4
Solyc03g044830.3	SL3.0ch03	10650276..10652626	0.348797	-5.26765	-38.5229	8.32703e-07	3.63048e-05	0.0290438	0 vs. 4
Solyc03g044910.1	SL3.0ch03	10920414..10921277	8.45864	-1.96325	-3.89939	3.88185e-06	0.00013635	0.135395	2 vs. 4
Solyc03g045050.3	SL3.0ch03	11424612..11434933	31.1964	0.646987	1.56589	0.012565	0.0989515	1	0 vs. 4
Solyc03g045087.1	SL3.0ch03	11517353..11519080	1.6438	-4.63377	-24.8259	0.00113453	0.0159346	1	0 vs. 4
Solyc03g045127.1	SL3.0ch03	11608236..11609572	7.10234	-1.46942	-2.7691	0.0115364	0.0930137	1	2 vs. 4
Solyc03g046270.3	SL3.0ch03	complement(12124664..12130625)	7.12688	1.04158	2.05849	0.00802731	0.0709495	1	3 vs. 4
Solyc03g046380.1	SL3.0ch03	12427687..12427929	7.07679	-3.75394	-13.4911	3.92775e-05	0.00100658	1	3 vs. 4
Solyc03g046470.3	SL3.0ch03	complement(12914401..12924972)	6.67047	0.692272	1.61583	0.011493	0.0927981	1	0 vs. 2
Solyc03g046590.3	SL3.0ch03	complement(13203556..13225326)	6.1125	0.707998	1.63354	0.00445419	0.0456532	1	0 vs. 4
Solyc03g071570.3	SL3.0ch03	complement(20327989..20334298)	3.02791	0.948311	1.92961	0.0111584	0.0907425	1	0 vs. 1
Solyc03g071650.2	SL3.0ch03	20423801..20425985	1.37455	3.23157	9.39292	0.00373527	0.0399073	1	0 vs. 4
Solyc03g071710.1	SL3.0ch03	complement(20502232..20502579)	70.7396	-0.847352	-1.7992	0.00164608	0.0213911	1	2 vs. 4
Solyc03g071790.1	SL3.0ch03	complement(20883475..20885323)	0.543925	-4.33729	-20.2141	0.00177606	0.0227212	1	0 vs. 3
Solyc03g051885.1	SL3.0ch03	complement(23311481..23312340)	20.3263	-1.45274	-2.73728	0.0034457	0.0372775	1	0 vs. 4
Solyc03g053100.3	SL3.0ch03	24199568..24223051	14.5711	0.660768	1.58092	0.000371997	0.0064232	1	1 vs. 4
Solyc03g058340.3	SL3.0ch03	26141138..26148358	44.9549	-1.1547	-2.22638	2.52319e-06	9.37234e-05	0.0880062	1 vs. 4
Solyc03g058920.3	SL3.0ch03	29070407..29077207	48.1093	-0.818004	-1.76297	0.000441758	0.00737469	1	0 vs. 4
Solyc03g058990.2	SL3.0ch03	29484682..29484855	310.208	-1.14774	-2.21567	2.48253e-08	1.50066e-06	0.000865882	0 vs. 4
Solyc03g062660.3	SL3.0ch03	complement(33901019..33912537)	1.94147	1.31097	2.48109	0.000269162	0.00493073	1	2 vs. 4
Solyc03g062700.3	SL3.0ch03	34187463..34194141	2.3676	1.62683	3.08834	0.00275999	0.0316871	1	3 vs. 4
Solyc03g063220.2	SL3.0ch03	complement(35883426..35917164)	2.03548	0.741745	1.6722	0.00594439	0.0566488	1	0 vs. 4
Solyc03g063290.3	SL3.0ch03	complement(36180542..36181485)	23.0387	-0.739682	-1.66981	0.00903569	0.0777012	1	2 vs. 4
Solyc03g063350.3	SL3.0ch03	complement(36611093..36621522)	12.8788	-0.959358	-1.94444	0.000280409	0.0050966	1	0 vs. 4
Solyc03g063480.2	SL3.0ch03	complement(36815674..36817337)	52.0331	1.6662	3.17378	1.64764e-06	6.47891e-05	0.0574679	0 vs. 4
Solyc03g063560.3	SL3.0ch03	complement(37131991..37173519)	11.2088	0.812856	1.75669	0.000420386	0.00710055	1	0 vs. 4
Solyc03g063600.3	SL3.0ch03	37406595..37411503	26.3274	-1.16153	-2.23695	1.11297e-05	0.0003407	0.388192	0 vs. 4
Solyc03g065250.3	SL3.0ch03	complement(43244895..43248257)	5.60029	1.11426	2.16484	0.0121208	0.0964551	1	0 vs. 2
Solyc03g104810.3	SL3.0ch03	complement(44328650..44334344)	11.6661	0.623241	1.54033	0.0058534	0.0559623	1	0 vs. 4
Solyc03g078080.3	SL3.0ch03	51466784..51473017	13.6344	0.735481	1.66495	0.000266942	0.00489263	1	2 vs. 4
Solyc03g078090.3	SL3.0ch03	51474536..51478028	1.04654	-2.53263	-5.78624	1.88038e-06	7.2873e-05	0.0655857	1 vs. 4
Solyc03g078290.3	SL3.0ch03	51745188..51747594	555.528	-0.765784	-1.70029	0.00917724	0.0785697	1	0 vs. 4
Solyc03g078515.1	SL3.0ch03	complement(52473931..52484962)	9.69833	-1.39666	-2.63292	0.00229952	0.0275903	1	1 vs. 4
Solyc03g078620.1	SL3.0ch03	complement(52664790..52665398)	2.97729	3.98724	15.8591	0.00390455	0.0413063	1	1 vs. 3
Solyc03g078630.3	SL3.0ch03	52677539..52678703	71.3655	-0.940489	-1.91918	2.79256e-05	0.000749244	0.974018	3 vs. 4
Solyc03g078640.1	SL3.0ch03	complement(52687368..52688822)	12.0295	1.2607	2.39612	0.00243244	0.0288379	1	0 vs. 2
Solyc03g078780.2	SL3.0ch03	complement(52855187..52883714)	0.699731	2.18544	4.54867	0.00284032	0.0324387	1	0 vs. 4
Solyc03g078813.1	SL3.0ch03	complement(52950033..52955288)	1.70735	-2.4444	-5.443	0.000612997	0.00966143	1	1 vs. 4
Solyc03g079920.3	SL3.0ch03	53271616..53281121	6.14976	0.662095	1.58238	0.0062052	0.0586058	1	1 vs. 4
Solyc03g079930.3	SL3.0ch03	complement(53279671..53281240)	102.267	-1.62885	-3.09265	1.10404e-08	7.2656e-07	0.000385077	0 vs. 4
Solyc03g080050.3	SL3.0ch03	complement(53354487..53361723)	19.8729	-0.70602	-1.6313	0.0110271	0.0900315	1	0 vs. 4
Solyc03g080100.3	SL3.0ch03	53434781..53437290	47.9185	1.53095	2.88977	0.00469337	0.047532	1	0 vs. 3
Solyc03g080120.1	SL3.0ch03	53452567..53452737	187.659	-2.51067	-5.69885	1.83886e-12	2.32383e-10	6.41377e-08	3 vs. 4
Solyc03g080160.3	SL3.0ch03	complement(53479929..53485122)	152.664	-1.25543	-2.38739	3.76653e-06	0.000132834	0.131373	0 vs. 4
Solyc03g080190.3	SL3.0ch03	complement(53506807..53511919)	65.597	-2.18627	-4.55127	6.38933e-13	8.77376e-11	2.22854e-08	0 vs. 4
Solyc03g081230.1	SL3.0ch03	complement(53555121..53555762)	14.8645	0.828781	1.77618	0.0118873	0.0949869	1	0 vs. 4
Solyc03g081240.3	SL3.0ch03	complement(53565056..53571611)	12.1443	0.825706	1.7724	0.00810437	0.0714902	1	0 vs. 4
Solyc03g081250.2	SL3.0ch03	complement(53576057..53576494)	2.65867	2.76092	6.7783	0.00238543	0.0283964	1	0 vs. 4
Solyc03g082395.1	SL3.0ch03	53766001..53779891	7.83811	-1.00545	-2.00757	0.000297711	0.00533601	1	0 vs. 4
Solyc03g082440.1	SL3.0ch03	complement(53809476..53810798)	35.7871	-0.678476	-1.60045	0.00124756	0.0171788	1	0 vs. 4
Solyc03g082480.3	SL3.0ch03	53829688..53833956	8.93147	-1.66822	-3.17822	9.83386e-05	0.00217913	1	0 vs. 4
Solyc03g082510.1	SL3.0ch03	complement(53866423..53866767)	12.5042	-1.21588	-2.32282	0.0120874	0.0962765	1	3 vs. 4
Solyc03g082530.1	SL3.0ch03	complement(53889170..53889538)	18.3007	-3.8312	-14.2333	6.51701e-13	8.87917e-11	2.27307e-08	2 vs. 4
Solyc03g082570.3	SL3.0ch03	complement(53925496..53928240)	301.809	-1.38824	-2.61758	3.57613e-08	2.09281e-06	0.00124732	0 vs. 4
Solyc03g082575.1	SL3.0ch03	complement(53925496..53928965)	4.08179	-2.72661	-6.61897	1.75589e-08	1.10349e-06	0.000612435	0 vs. 4
Solyc03g082600.3	SL3.0ch03	complement(53952824..53956170)	302.334	-1.18744	-2.27749	2.16884e-09	1.61294e-07	7.56468e-05	0 vs. 4
Solyc03g082620.3	SL3.0ch03	complement(53964019..53969158)	1.41804	-1.53755	-2.90301	0.000918631	0.0133894	1	1 vs. 4
Solyc03g082690.3	SL3.0ch03	54040138..54044963	5.40007	-1.63428	-3.10433	2.30813e-08	1.40498e-06	0.000805051	0 vs. 4
Solyc03g082870.3	SL3.0ch03	54203446..54208948	14.8562	0.772882	1.70868	0.00064504	0.0100709	1	0 vs. 4
Solyc03g082885.1	SL3.0ch03	complement(54211155..54211505)	112.246	-0.897115	-1.86234	0.000944737	0.0136842	1	0 vs. 4
Solyc03g082920.3	SL3.0ch03	complement(54223228..54226999)	43.538	-1.24903	-2.37681	1.17249e-09	9.40119e-08	4.08952e-05	1 vs. 4
Solyc03g082975.1	SL3.0ch03	complement(54247769..54251820)	9.69904	-2.26002	-4.78999	0.00930031	0.0792925	1	0 vs. 4
Solyc03g083020.3	SL3.0ch03	54286972..54289700	110.784	-1.25322	-2.38373	1.53869e-07	7.86918e-06	0.00536678	0 vs. 4
Solyc03g083060.3	SL3.0ch03	complement(54308480..54312831)	3.97428	1.23558	2.35476	0.000504956	0.0082155	1	0 vs. 4
Solyc03g083070.2	SL3.0ch03	complement(54321018..54332459)	43.4436	0.996699	1.99543	6.65052e-06	0.000216586	0.231964	0 vs. 4
Solyc03g083240.3	SL3.0ch03	54514125..54516818	11.1658	1.32704	2.50887	0.00068466	0.0105618	1	0 vs. 4
Solyc03g083270.3	SL3.0ch03	54542297..54547129	11.0634	0.629675	1.54722	0.00761713	0.0680907	1	2 vs. 4
Solyc03g083300.3	SL3.0ch03	complement(54555352..54558162)	4.32022	-1.16696	-2.24538	0.0069521	0.0636437	1	0 vs. 4
Solyc03g083350.3	SL3.0ch03	54608228..54615871	3.99044	1.02701	2.0378	0.001402	0.0188006	1	0 vs. 4
Solyc03g083450.1	SL3.0ch03	54780679..54781014	19.9966	-1.02201	-2.03075	0.00128771	0.017641	1	1 vs. 4
Solyc03g083480.3	SL3.0ch03	54789573..54790840	4.30943	-2.62214	-6.15663	0.00115118	0.0160995	1	2 vs. 4
Solyc03g083520.3	SL3.0ch03	54892169..54892752	37.6274	-1.09685	-2.13888	0.00028697	0.00518882	1	0 vs. 4
Solyc03g083530.3	SL3.0ch03	54900114..54902636	589.933	-0.615047	-1.53161	0.0104191	0.0862584	1	0 vs. 4
Solyc03g083560.1	SL3.0ch03	54939827..54940876	67.4696	0.755812	1.68858	0.00936327	0.0796734	1	1 vs. 4
Solyc03g083615.1	SL3.0ch03	55007997..55008536	160.891	-1.34515	-2.54057	1.39743e-05	0.000416233	0.487408	0 vs. 4
Solyc03g083650.3	SL3.0ch03	complement(55027995..55031860)	2.16629	-1.20503	-2.30543	0.000878184	0.0128861	1	3 vs. 4
Solyc03g083660.1	SL3.0ch03	complement(55036374..55036958)	67.7824	-8.12515	-279.2	0	0	0	0 vs. 4
Solyc03g083680.1	SL3.0ch03	55071897..55072211	29.5345	-3.89246	-14.8507	1.05294e-12	1.38065e-10	3.67253e-08	1 vs. 4
Solyc03g083690.1	SL3.0ch03	55078030..55078299	2.53099	-5.12616	-34.9242	0.000196661	0.00378133	1	1 vs. 4
Solyc03g083710.1	SL3.0ch03	complement(55080570..55081157)	126.254	-5.77617	-54.8024	0	0	0	2 vs. 4
Solyc03g083730.1	SL3.0ch03	55098269..55098874	37.6794	-5.05593	-33.2648	0	0	0	2 vs. 4
Solyc03g083770.1	SL3.0ch03	55133321..55133923	234.19	-0.982279	-1.97558	0.00294296	0.0332663	1	2 vs. 3
Solyc03g093120.4	SL3.0ch03	complement(55718079..55720653)	1.24887	-2.3168	-4.98227	0.0114621	0.0926504	1	0 vs. 4
Solyc03g093130.3	SL3.0ch03	complement(55733462..55735427)	12.7449	3.29945	9.84543	1.06917e-05	0.000328271	0.372915	1 vs. 3
Solyc03g093330.3	SL3.0ch03	complement(55996283..56001413)	7.08114	1.03132	2.04389	0.000428831	0.00721176	1	0 vs. 4
Solyc03g093340.3	SL3.0ch03	56043258..56045776	0.327715	-4.13573	-17.5784	0.00516466	0.051132	1	0 vs. 4
Solyc03g093550.1	SL3.0ch03	complement(56355720..56356445)	28.8138	-2.17441	-4.51403	0.00544413	0.0531015	1	2 vs. 4
Solyc03g093560.1	SL3.0ch03	complement(56373569..56374303)	57.0869	-2.1734	-4.51086	0.00383174	0.0407213	1	2 vs. 4
Solyc03g093610.1	SL3.0ch03	56458291..56459019	12.885	-1.45419	-2.74002	0.00255628	0.0298996	1	0 vs. 4
Solyc03g093650.3	SL3.0ch03	complement(56700761..56707943)	0.467864	-3.08658	-8.4948	0.000127844	0.00267625	1	3 vs. 4
Solyc03g093690.3	SL3.0ch03	56752588..56755638	153.997	0.696288	1.62033	0.0104939	0.0867135	1	1 vs. 4
Solyc03g093890.3	SL3.0ch03	complement(56976238..56977668)	2.27995	-2.87276	-7.32463	9.48594e-07	4.06962e-05	0.033086	3 vs. 4
Solyc03g094020.3	SL3.0ch03	complement(57171786..57175894)	0.226787	-3.07997	-8.45598	0.00656177	0.0609177	1	3 vs. 4
Solyc03g094060.3	SL3.0ch03	complement(57196648..57203497)	15.5486	0.765767	1.70027	0.0118434	0.0947666	1	2 vs. 4
Solyc03g094110.3	SL3.0ch03	complement(57288674..57293419)	2.60498	-8.09072	-272.615	0	0	0	1 vs. 4
Solyc03g094145.1	SL3.0ch03	57406433..57416360	5.8662	-1.50531	-2.83886	0.00637311	0.0596585	1	1 vs. 4
Solyc03g094160.3	SL3.0ch03	57489368..57493463	10.4338	-1.97285	-3.92542	9.45898e-10	7.63703e-08	3.2992e-05	3 vs. 4
Solyc03g095250.3	SL3.0ch03	complement(57655491..57664600)	2.53846	0.815926	1.76043	0.00482766	0.0486237	1	1 vs. 4
Solyc03g095610.3	SL3.0ch03	58217061..58220928	0.293339	5.71033	52.3576	0.000285467	0.00516699	1	0 vs. 3
Solyc03g095730.3	SL3.0ch03	complement(58330420..58332646)	271.559	-1.55658	-2.94156	2.69566e-09	1.97941e-07	9.4022e-05	0 vs. 4
Solyc03g095770.3	SL3.0ch03	58401678..58404280	23.0978	-2.36417	-5.14855	0.000155763	0.00314765	1	2 vs. 4
Solyc03g095840.3	SL3.0ch03	58956219..58962454	76.7979	-0.706359	-1.63168	0.00107194	0.0151738	1	3 vs. 4
Solyc03g096055.1	SL3.0ch03	complement(59310396..59335638)	5.74059	-1.26131	-2.39714	0.00098751	0.014191	1	0 vs. 4
Solyc03g096190.2	SL3.0ch03	59495760..59500164	0.0664726	-3.96069	-15.5699	0.0122436	0.0971434	1	2 vs. 4
Solyc03g096290.3	SL3.0ch03	59693233..59694696	319.718	-2.38848	-5.23606	0	0	0	0 vs. 4
Solyc03g096360.3	SL3.0ch03	complement(59838197..59840222)	2701.65	-1.27739	-2.42401	2.11973e-07	1.04871e-05	0.0073934	0 vs. 4
Solyc03g096540.3	SL3.0ch03	complement(60134470..60136060)	0.738895	-5.03515	-32.7891	9.90432e-07	4.20259e-05	0.0345453	3 vs. 4
Solyc03g096550.3	SL3.0ch03	60136897..60138270	3.01864	-5.29942	-39.3809	9.21453e-10	7.47427e-08	3.21394e-05	3 vs. 4
Solyc03g096645.1	SL3.0ch03	complement(60320820..60326939)	1.29322	8.18591	291.208	2.22156e-13	3.26546e-11	7.74857e-09	2 vs. 3
Solyc03g096660.2	SL3.0ch03	60385284..60413693	0.876989	-4.86298	-29.1006	2.46282e-09	1.81608e-07	8.59007e-05	0 vs. 4
Solyc03g096670.3	SL3.0ch03	60423937..60425889	7.38051	-1.40153	-2.64182	6.56922e-05	0.00155975	1	1 vs. 4
Solyc03g096790.3	SL3.0ch03	60565159..60572007	4.86182	0.755506	1.68822	0.0118581	0.0947846	1	0 vs. 4
Solyc03g096800.3	SL3.0ch03	60586543..60597075	4.72865	0.814532	1.75873	0.00410095	0.0428511	1	1 vs. 4
Solyc03g096850.3	SL3.0ch03	60665430..60667383	67.1539	0.875242	1.83432	0.00178045	0.0227557	1	3 vs. 4
Solyc03g097020.3	SL3.0ch03	complement(60807649..60813931)	3.93049	-0.916384	-1.88738	0.0116824	0.0937811	1	1 vs. 4
Solyc03g097070.3	SL3.0ch03	complement(60850146..60858475)	48.2366	-0.805902	-1.74824	0.000551703	0.00883511	1	3 vs. 4
Solyc03g097110.3	SL3.0ch03	complement(60880294..60885757)	11.6525	-1.15661	-2.22934	1.36119e-05	0.00040648	0.474769	0 vs. 4
Solyc03g097190.3	SL3.0ch03	complement(60939864..60943639)	75.2095	1.32908	2.51242	2.14793e-06	8.16096e-05	0.0749176	0 vs. 2
Solyc03g097230.1	SL3.0ch03	60971289..60971873	12.8955	-1.52813	-2.88412	5.97927e-06	0.000198242	0.208551	3 vs. 4
Solyc03g097260.3	SL3.0ch03	complement(60988696..60997276)	4.19868	0.742493	1.67306	0.00317966	0.0351962	1	0 vs. 4
Solyc03g097340.1	SL3.0ch03	61082471..61083499	20.2429	-0.796218	-1.73654	0.0108547	0.0889151	1	2 vs. 4
Solyc03g097380.3	SL3.0ch03	61152076..61153442	286.785	1.66814	3.17805	2.2775e-06	8.58779e-05	0.0794371	0 vs. 4
Solyc03g097410.1	SL3.0ch03	61172847..61173812	0.210966	-3.58454	-11.9965	0.0069083	0.0634258	1	3 vs. 4
Solyc03g097490.3	SL3.0ch03	61260054..61265346	55.6362	0.821406	1.76713	0.00531048	0.0521611	1	0 vs. 4
Solyc03g097500.3	SL3.0ch03	61273074..61275221	0.890353	-3.00796	-8.04424	0.00123818	0.0170833	1	1 vs. 2
Solyc03g097640.3	SL3.0ch03	complement(61397291..61406990)	46.6206	-1.03192	-2.04474	1.37732e-06	5.59248e-05	0.0480394	1 vs. 4
Solyc03g097680.3	SL3.0ch03	61447964..61451205	67.0795	-0.741202	-1.67157	0.000188435	0.00365524	1	0 vs. 4
Solyc03g097750.3	SL3.0ch03	61537026..61539840	18.2964	-0.853793	-1.80725	0.00836196	0.0731703	1	1 vs. 4
Solyc03g097840.3	SL3.0ch03	complement(61600672..61604549)	8.98578	-2.65345	-6.2917	1.36713e-12	1.75309e-10	4.76841e-08	0 vs. 4
Solyc03g097900.3	SL3.0ch03	complement(61716684..61719245)	577.485	-0.682988	-1.60546	0.00153119	0.0201778	1	0 vs. 4
Solyc03g097920.1	SL3.0ch03	61744299..61745306	14.2467	-1.0774	-2.11022	0.000273961	0.00500026	1	2 vs. 4
Solyc03g097970.3	SL3.0ch03	61773404..61778179	91.3401	-0.821759	-1.76756	6.37556e-05	0.00152102	1	0 vs. 4
Solyc03g098060.2	SL3.0ch03	complement(61840012..61840885)	58.577	1.13864	2.20174	0.000962475	0.0139007	1	3 vs. 4
Solyc03g098070.3	SL3.0ch03	complement(61859032..61862280)	15.8704	1.25384	2.38475	3.65238e-05	0.000946443	1	2 vs. 4
Solyc03g098100.3	SL3.0ch03	61875698..61878738	15.7195	0.705484	1.63069	0.00221832	0.0268375	1	3 vs. 4
Solyc03g098120.3	SL3.0ch03	complement(61888945..61891943)	6.23993	-1.21926	-2.32827	0.000709027	0.0108333	1	0 vs. 4
Solyc03g098130.3	SL3.0ch03	complement(61901219..61901843)	30.6283	-0.618936	-1.53574	0.0116644	0.0937219	1	2 vs. 4
Solyc03g098150.3	SL3.0ch03	61911288..61922171	15.0025	0.613372	1.52983	0.00186876	0.0235931	1	0 vs. 4
Solyc03g098210.3	SL3.0ch03	complement(61993330..62008212)	2.28065	-1.57921	-2.98807	9.99217e-05	0.0022114	1	0 vs. 4
Solyc03g098280.3	SL3.0ch03	62062318..62069468	10.0945	-0.673444	-1.59488	0.010765	0.088409	1	0 vs. 3
Solyc03g098290.3	SL3.0ch03	62070412..62074624	8.90892	0.675667	1.59734	0.0117902	0.0944681	1	0 vs. 4
Solyc03g098345.1	SL3.0ch03	62116006..62120258	6.99094	0.706496	1.63184	0.00965484	0.0814849	1	2 vs. 4
Solyc03g098470.3	SL3.0ch03	complement(62189589..62193910)	110.615	-0.663835	-1.58429	0.00938132	0.0798076	1	0 vs. 4
Solyc03g098490.1	SL3.0ch03	complement(62205107..62206120)	6.26536	1.88118	3.68376	0.000708118	0.0108282	1	0 vs. 4
Solyc03g098640.3	SL3.0ch03	62378416..62383561	4.79466	-2.10235	-4.29408	0.000467653	0.00771219	1	0 vs. 4
Solyc03g098710.1	SL3.0ch03	complement(62423407..62424081)	3.39225	-6.79407	-110.974	2.42426e-10	2.23102e-08	8.45556e-06	2 vs. 4
Solyc03g098720.3	SL3.0ch03	62430435..62431405	13.1767	-7.24948	-152.164	1.11022e-16	2.49829e-14	3.87235e-12	0 vs. 4
Solyc03g098730.1	SL3.0ch03	complement(62441486..62442226)	27.4326	-2.59382	-6.03693	0	0	0	2 vs. 4
Solyc03g098740.1	SL3.0ch03	complement(62445759..62446358)	10.2197	-5.12004	-34.7765	0	0	0	1 vs. 4
Solyc03g098760.2	SL3.0ch03	complement(62472753..62473361)	4.47199	-7.1552	-142.538	0	0	0	3 vs. 4
Solyc03g020070.3	SL3.0ch03	62629088..62629630	0.399402	-3.77	-13.6421	0.0122389	0.0971288	1	3 vs. 4
Solyc03g020060.3	SL3.0ch03	62635272..62636217	0.696323	-4.85221	-28.8841	8.78302e-05	0.00198924	1	1 vs. 4
Solyc03g020050.3	SL3.0ch03	62638145..62639107	2.76182	-5.4953	-45.1077	1.73369e-06	6.76825e-05	0.0604695	1 vs. 4
Solyc03g020010.1	SL3.0ch03	complement(62686557..62687174)	2.4179	-4.54991	-23.4238	1.37505e-06	5.58977e-05	0.0479602	2 vs. 4
Solyc03g019873.1	SL3.0ch03	62791565..62798214	1.97789	-1.12573	-2.18212	0.00959787	0.0811493	1	0 vs. 4
Solyc03g019800.3	SL3.0ch03	62827197..62830428	29.0284	0.885292	1.84714	0.00599518	0.0570082	1	0 vs. 4
Solyc03g019780.3	SL3.0ch03	62843255..62844998	205.929	-1.75041	-3.36454	6.02563e-10	5.10116e-08	2.10168e-05	0 vs. 4
Solyc03g019690.1	SL3.0ch03	62916751..62917404	0.745588	-4.83552	-28.552	0.00016985	0.00336793	1	3 vs. 4
Solyc03g019680.3	SL3.0ch03	62921207..62927564	4.60046	-1.13031	-2.18906	0.000730828	0.0110925	1	1 vs. 4
Solyc03g019675.1	SL3.0ch03	complement(62936948..62939262)	1.08271	5.36821	41.304	6.93785e-05	0.00162625	1	0 vs. 1
Solyc03g019660.3	SL3.0ch03	62936965..62939628	9.97877	0.840161	1.79025	0.00211101	0.0258351	1	1 vs. 4
Solyc03g110875.1	SL3.0ch03	complement(63086343..63086687)	346.317	-1.45021	-2.73247	7.21355e-09	4.88546e-07	0.000251601	0 vs. 4
Solyc03g110960.3	SL3.0ch03	63161549..63166294	7.49402	-1.33727	-2.52673	9.69875e-05	0.00215467	1	0 vs. 4
Solyc03g111050.3	SL3.0ch03	63206804..63216168	4.5399	0.743422	1.67414	0.00823781	0.072338	1	2 vs. 4
Solyc03g111080.3	SL3.0ch03	63229859..63238532	6.92559	0.910982	1.88033	0.00113237	0.0159189	1	0 vs. 4
Solyc03g111120.3	SL3.0ch03	complement(63274351..63277118)	57.128	2.25238	4.76469	0.00011471	0.00245912	1	1 vs. 3
Solyc03g111170.3	SL3.0ch03	complement(63301903..63308078)	23.0464	-1.04054	-2.057	3.75235e-09	2.69852e-07	0.000130878	3 vs. 4
Solyc03g111200.3	SL3.0ch03	complement(63322693..63326107)	62.8796	-0.9356	-1.91269	0.000587949	0.00932564	1	0 vs. 4
Solyc03g111230.3	SL3.0ch03	complement(63340274..63342897)	918.755	-1.03361	-2.04714	2.69832e-05	0.000727878	0.941146	0 vs. 4
Solyc03g111690.3	SL3.0ch03	63827404..63832904	58.1962	-1.2551	-2.38684	1.64758e-05	0.000475319	0.574661	1 vs. 4
Solyc03g111710.3	SL3.0ch03	63855417..63858784	61.4946	1.08077	2.11517	0.00258665	0.0300891	1	1 vs. 3
Solyc03g111720.3	SL3.0ch03	63862657..63863794	68.4256	-1.34994	-2.54902	3.99191e-06	0.000139546	0.139234	0 vs. 4
Solyc03g111793.1	SL3.0ch03	complement(63907852..63909768)	17.1905	-3.77553	-13.6946	0	0	0	0 vs. 4
Solyc03g111850.3	SL3.0ch03	complement(63942239..63947660)	11.4216	-0.916848	-1.88799	0.00257072	0.0300241	1	0 vs. 4
Solyc03g111990.3	SL3.0ch03	complement(64032850..64038146)	0.325919	-4.83723	-28.5859	0.00872562	0.0755725	1	2 vs. 4
Solyc03g112030.2	SL3.0ch03	complement(64056218..64059705)	2.49104	-2.3282	-5.0218	8.54384e-06	0.000270095	0.298001	0 vs. 4
Solyc03g112040.1	SL3.0ch03	64066348..64067850	1.08796	-4.79747	-27.8087	2.93459e-06	0.000107066	0.102355	2 vs. 4
Solyc03g112060.3	SL3.0ch03	64079555..64086586	4.827	-1.17129	-2.25213	0.000716435	0.0109221	1	3 vs. 4
Solyc03g112075.1	SL3.0ch03	complement(64087171..64091363)	12.844	-0.945665	-1.92608	1.68828e-05	0.000485855	0.588856	0 vs. 4
Solyc03g112100.3	SL3.0ch03	complement(64104026..64105237)	3.90076	-2.11618	-4.33544	0.0107492	0.0883288	1	2 vs. 4
Solyc03g112120.2	SL3.0ch03	64108283..64115497	7.64749	1.00689	2.00958	0.0030867	0.0345073	1	1 vs. 4
Solyc03g112220.1	SL3.0ch03	complement(64174656..64174946)	162.653	-0.79845	-1.73923	0.00338522	0.0367714	1	2 vs. 4
Solyc03g112340.1	SL3.0ch03	64251788..64252984	0.766642	-3.00821	-8.04566	0.00280102	0.0320737	1	3 vs. 4
Solyc03g112360.1	SL3.0ch03	64268006..64268452	675.37	-1.38763	-2.61648	4.362e-09	3.11767e-07	0.000152142	0 vs. 4
Solyc03g112370.1	SL3.0ch03	complement(64274424..64274657)	4.37932	3.09552	8.54763	0.00718891	0.0652586	1	0 vs. 3
Solyc03g112530.3	SL3.0ch03	complement(64399598..64407535)	16.8464	-0.85692	-1.81117	0.00137375	0.0185143	1	0 vs. 4
Solyc03g112580.3	SL3.0ch03	64451257..64455587	5.49892	1.43465	2.70316	3.10446e-07	1.48127e-05	0.0108281	0 vs. 4
Solyc03g112620.4	SL3.0ch03	complement(64482384..64486497)	47.0351	-1.06418	-2.09098	8.30158e-06	0.000263467	0.289551	0 vs. 4
Solyc03g112630.3	SL3.0ch03	64495133..64509858	10.0742	-0.611901	-1.52827	0.01259	0.0991036	1	3 vs. 4
Solyc03g112700.1	SL3.0ch03	complement(64546475..64547467)	5.66535	-2.52385	-5.75114	1.4604e-06	5.85487e-05	0.0509374	1 vs. 4
Solyc03g112760.3	SL3.0ch03	64587871..64596242	17.5414	1.49107	2.81097	1.68775e-06	6.6217e-05	0.0588669	0 vs. 4
Solyc03g112850.3	SL3.0ch03	complement(64634941..64636962)	1035.44	-1.1845	-2.27285	4.13714e-07	1.91379e-05	0.0144299	0 vs. 4
Solyc03g112970.1	SL3.0ch03	64775225..64776058	3.44281	-1.64558	-3.12873	0.00117951	0.0164093	1	0 vs. 4
Solyc03g112995.1	SL3.0ch03	complement(64779685..64781877)	1.01788	-4.49095	-22.4859	1.54135e-07	7.87125e-06	0.00537607	1 vs. 4
Solyc03g113120.3	SL3.0ch03	complement(64872973..64877322)	1.20619	-3.94183	-15.3677	5.43355e-08	3.0518e-06	0.00189517	1 vs. 4
Solyc03g113170.2	SL3.0ch03	64900302..64901672	2.29631	-1.16359	-2.24014	0.00840989	0.0734685	1	1 vs. 3
Solyc03g113220.3	SL3.0ch03	complement(64917235..64920819)	40.0896	-1.13859	-2.20165	5.68945e-07	2.57383e-05	0.0198442	3 vs. 4
Solyc03g113340.3	SL3.0ch03	complement(64970167..64974184)	6.33006	0.986869	1.98188	0.0020529	0.0252781	1	1 vs. 4
Solyc03g113410.2	SL3.0ch03	65047862..65050119	14.1603	-1.65671	-3.15296	2.41792e-05	0.000659896	0.843347	1 vs. 4
Solyc03g113420.3	SL3.0ch03	complement(65047862..65061097)	1.65633	-1.34386	-2.5383	0.012621	0.099235	1	2 vs. 4
Solyc03g113480.1	SL3.0ch03	complement(65095468..65096043)	3.14801	-1.98307	-3.95334	0.00281693	0.0322031	1	2 vs. 4
Solyc03g113540.3	SL3.0ch03	65134632..65136576	1.96468	-2.2939	-4.90381	5.51899e-05	0.00134034	1	0 vs. 4
Solyc03g113620.3	SL3.0ch03	complement(65173964..65176086)	58.6811	0.78174	1.7192	0.00384251	0.0407984	1	0 vs. 4
Solyc03g113680.3	SL3.0ch03	complement(65228807..65232834)	32.5354	0.950982	1.93319	0.00154975	0.0203746	1	3 vs. 4
Solyc03g113790.3	SL3.0ch03	complement(65319472..65324683)	28.3579	-0.912848	-1.88276	0.00396102	0.0418276	1	0 vs. 4
Solyc03g113960.3	SL3.0ch03	65494648..65499470	1.69334	-1.73096	-3.31948	0.000200968	0.00385352	1	2 vs. 4
Solyc03g114050.3	SL3.0ch03	65574665..65581627	30.1115	-0.756844	-1.68979	0.000487464	0.00797106	1	0 vs. 4
Solyc03g114165.1	SL3.0ch03	65666506..65667255	237.541	-0.939638	-1.91805	8.95719e-06	0.000281458	0.312418	0 vs. 4
Solyc03g114210.3	SL3.0ch03	complement(65687888..65692227)	9.74568	-1.45289	-2.73756	1.1739e-05	0.000355729	0.409444	1 vs. 4
Solyc03g114230.2	SL3.0ch03	complement(65703385..65704377)	44.3628	-9.73796	-853.922	0	0	0	0 vs. 4
Solyc03g114250.3	SL3.0ch03	65764593..65767012	4.11584	0.903835	1.87103	0.00334376	0.0364801	1	0 vs. 4
Solyc03g114310.3	SL3.0ch03	65805840..65810814	28.5101	1.63825	3.11287	1.48086e-06	5.91648e-05	0.0516508	0 vs. 4
Solyc03g114370.3	SL3.0ch03	complement(65856564..65862923)	8.14824	-1.55532	-2.939	1.42914e-08	9.17994e-07	0.000498471	0 vs. 4
Solyc03g114590.3	SL3.0ch03	66019605..66025841	14.528	-0.742677	-1.67328	0.000439406	0.00734357	1	3 vs. 4
Solyc03g114600.3	SL3.0ch03	complement(66021037..66025841)	0.411924	-3.41621	-10.6754	3.11593e-06	0.000112856	0.10868	1 vs. 4
Solyc03g114710.3	SL3.0ch03	complement(66092651..66094348)	1.9178	-2.53125	-5.78074	2.20788e-05	0.000612153	0.770088	2 vs. 4
Solyc03g114800.1	SL3.0ch03	complement(66171281..66172231)	20.3206	-1.17737	-2.26165	8.81767e-05	0.0019945	1	0 vs. 4
Solyc03g114860.3	SL3.0ch03	complement(66233972..66235616)	91.606	-2.73766	-6.66989	0	0	0	0 vs. 4
Solyc03g114890.3	SL3.0ch03	66254682..66256430	0.476427	-5.03118	-32.699	0.00139728	0.0187662	1	1 vs. 4
Solyc03g114910.3	SL3.0ch03	complement(66254682..66262435)	1.88988	-3.99564	-15.9517	3.15303e-14	5.31279e-12	1.09975e-09	0 vs. 4
Solyc03g114900.3	SL3.0ch03	66257339..66262435	2.69983	-4.41616	-21.3499	0.000818745	0.0121623	1	3 vs. 4
Solyc03g114930.3	SL3.0ch03	66268916..66275650	15.4948	0.874416	1.83327	0.00553997	0.0538391	1	1 vs. 4
Solyc03g114965.1	SL3.0ch03	66303234..66314943	7.8347	0.666618	1.58735	0.0110207	0.0900315	1	0 vs. 4
Solyc03g115000.3	SL3.0ch03	66335700..66342062	8.54062	0.84991	1.80239	0.00747313	0.0671965	1	0 vs. 4
Solyc03g115020.3	SL3.0ch03	complement(66357632..66363575)	32.6236	1.08657	2.12368	1.43798e-05	0.000425767	0.501554	0 vs. 4
Solyc03g115025.1	SL3.0ch03	66364233..66366350	6.06727	-7.11247	-138.378	1.61204e-13	2.40284e-11	5.62265e-09	0 vs. 4
Solyc03g115110.3	SL3.0ch03	complement(66399627..66404095)	39.4308	-1.23972	-2.36152	1.093e-08	7.20916e-07	0.000381227	0 vs. 4
Solyc03g115120.1	SL3.0ch03	66407085..66408203	9.58049	2.2947	4.90653	0.00157328	0.0206606	1	0 vs. 4
Solyc03g115247.1	SL3.0ch03	complement(66512447..66515453)	48.6557	1.26128	2.39709	0.00311194	0.0347088	1	0 vs. 4
Solyc03g115360.3	SL3.0ch03	66574860..66576896	661.986	-1.29863	-2.45996	2.14355e-08	1.32358e-06	0.000747648	0 vs. 4
Solyc03g115365.1	SL3.0ch03	66576900..66577592	142.453	-0.859765	-1.81474	0.00741953	0.0668179	1	3 vs. 4
Solyc03g115380.2	SL3.0ch03	66589720..66592560	4.72127	-2.95195	-7.73794	0.00801565	0.0708869	1	0 vs. 4
Solyc03g115460.2	SL3.0ch03	66644168..66646507	12.3142	-0.892393	-1.85625	0.00217481	0.026412	1	3 vs. 4
Solyc03g115490.1	SL3.0ch03	complement(66655215..66655481)	40.3769	-1.2716	-2.4143	0.000839272	0.0123987	1	0 vs. 4
Solyc03g115610.3	SL3.0ch03	complement(66741855..66745837)	1.7871	-5.44926	-43.6909	5.44009e-15	1.04255e-12	1.89745e-10	1 vs. 4
Solyc03g115630.3	SL3.0ch03	66761111..66769488	82.8973	0.782736	1.72039	0.00122572	0.016961	1	0 vs. 4
Solyc03g115680.3	SL3.0ch03	66784924..66810156	4.66885	1.10328	2.14843	3.65558e-06	0.000129445	0.127503	0 vs. 4
Solyc03g115810.3	SL3.0ch03	66882543..66894561	15.746	1.78808	3.45356	1.12884e-05	0.000344167	0.393727	0 vs. 4
Solyc03g115850.3	SL3.0ch03	complement(66934672..66936754)	3.55154	-1.3147	-2.48751	0.00258715	0.0300891	1	2 vs. 4
Solyc03g115900.3	SL3.0ch03	66975845..66977885	417.148	1.23474	2.35338	6.25089e-05	0.00149537	1	1 vs. 4
Solyc03g115920.3	SL3.0ch03	complement(66984355..66985411)	7.8952	-1.39488	-2.62967	0.00528331	0.051966	1	2 vs. 4
Solyc03g115930.2	SL3.0ch03	complement(66986689..66996466)	32.5444	-3.48463	-11.1938	0	0	0	0 vs. 4
Solyc03g115940.3	SL3.0ch03	complement(66996434..67000627)	21.9511	0.929692	1.90487	0.00162069	0.021104	1	1 vs. 4
Solyc03g115990.2	SL3.0ch03	67022506..67026947	31.8572	-0.757408	-1.69045	0.00166835	0.0216111	1	3 vs. 4
Solyc03g116020.3	SL3.0ch03	complement(67033855..67035602)	63.4412	-0.682561	-1.60499	0.00418174	0.0435251	1	3 vs. 4
Solyc03g116030.3	SL3.0ch03	67039480..67045759	9.36549	-1.12329	-2.17843	0.00317306	0.0351455	1	3 vs. 4
Solyc03g116070.1	SL3.0ch03	complement(67069675..67069926)	47.3362	-1.74771	-3.35825	0.0045092	0.0461086	1	3 vs. 4
Solyc03g116170.3	SL3.0ch03	67140252..67146185	96.0891	-1.73305	-3.32431	2.81898e-10	2.54065e-08	9.83232e-06	0 vs. 4
Solyc03g116243.1	SL3.0ch03	complement(67223048..67225091)	3.32567	3.18369	9.08631	0.0113708	0.0920835	1	3 vs. 4
Solyc03g116280.3	SL3.0ch03	67251841..67252905	13.445	1.09267	2.13268	0.0124056	0.0980279	1	3 vs. 4
Solyc03g116380.3	SL3.0ch03	67334142..67341042	2.77986	-1.37496	-2.59361	0.00108488	0.0153383	1	0 vs. 4
Solyc03g116420.1	SL3.0ch03	67352617..67353846	1.51365	5.65291	50.3148	9.42175e-06	0.0002942	0.328621	0 vs. 3
Solyc03g116490.1	SL3.0ch03	67378612..67378983	48.4136	-1.02361	-2.033	0.000678422	0.0104888	1	2 vs. 4
Solyc03g116510.1	SL3.0ch03	67391192..67391473	46.6717	-2.57017	-5.93881	3.52014e-06	0.000125413	0.122779	2 vs. 4
Solyc03g116580.3	SL3.0ch03	complement(67417834..67424207)	24.5803	-1.08496	-2.12131	0.00525678	0.0517942	1	0 vs. 4
Solyc03g116600.3	SL3.0ch03	complement(67425455..67429322)	23.2737	-1.45105	-2.73407	4.1361e-07	1.91379e-05	0.0144263	0 vs. 4
Solyc03g116680.3	SL3.0ch03	67467770..67473729	25.6326	1.13209	2.19176	0.000404232	0.00688066	1	0 vs. 2
Solyc03g116700.3	SL3.0ch03	67477035..67477829	34.3272	-2.44604	-5.44918	2.95409e-10	2.64873e-08	1.03036e-05	1 vs. 4
Solyc03g116840.2	SL3.0ch03	67586839..67589761	1.71583	-1.4103	-2.65793	0.00114321	0.0160137	1	0 vs. 4
Solyc03g116870.3	SL3.0ch03	complement(67610843..67613520)	10.6343	1.12644	2.18319	0.000804605	0.0119931	1	0 vs. 4
Solyc03g116890.3	SL3.0ch03	complement(67623408..67626540)	13.7627	-2.01923	-4.05368	0.0112169	0.0910909	1	2 vs. 4
Solyc03g117010.3	SL3.0ch03	complement(67754428..67767402)	7.72029	0.736386	1.666	0.002896	0.0328914	1	0 vs. 4
Solyc03g117020.3	SL3.0ch03	67771912..67776438	59.8235	-0.852629	-1.80579	9.77984e-06	0.00030348	0.341111	1 vs. 4
Solyc03g117040.3	SL3.0ch03	complement(67781827..67788505)	54.7646	0.712721	1.63889	0.0026613	0.0307818	1	0 vs. 4
Solyc03g117080.3	SL3.0ch03	complement(67823561..67826529)	6.63054	-1.03115	-2.04365	0.0026336	0.0305276	1	0 vs. 4
Solyc03g117090.3	SL3.0ch03	complement(67826757..67832412)	12.8091	-0.613944	-1.53044	0.00446739	0.0457481	1	1 vs. 4
Solyc03g117100.3	SL3.0ch03	67835105..67837157	9.60743	0.846068	1.7976	0.00130942	0.0178931	1	1 vs. 4
Solyc03g117130.3	SL3.0ch03	67861837..67862812	6.52631	-7.98115	-252.677	0	0	0	2 vs. 4
Solyc03g117180.3	SL3.0ch03	complement(67875749..67879942)	11.2221	0.692975	1.61661	0.0067197	0.0621359	1	2 vs. 4
Solyc03g117310.1	SL3.0ch03	complement(67963074..67963706)	6.11137	-1.23772	-2.35826	0.0100025	0.083664	1	2 vs. 4
Solyc03g117320.3	SL3.0ch03	complement(67964395..67969372)	18.3683	-0.651066	-1.57033	0.00205876	0.0253289	1	0 vs. 4
Solyc03g117420.3	SL3.0ch03	complement(68033366..68053906)	7.28537	0.84112	1.79144	0.00951378	0.0805873	1	0 vs. 4
Solyc03g117400.3	SL3.0ch03	68036694..68039249	5.35835	-1.8042	-3.49236	1.42511e-05	0.000422674	0.497065	0 vs. 4
Solyc03g117480.3	SL3.0ch03	complement(68099605..68113304)	8.98217	-1.21955	-2.32874	2.91847e-05	0.000774684	1	0 vs. 4
Solyc03g117580.3	SL3.0ch03	68178894..68187682	14.3699	-0.997605	-1.99668	0.000350603	0.0061389	1	0 vs. 4
Solyc03g117610.1	SL3.0ch03	complement(68205703..68206083)	5.33411	3.05865	8.33193	1.68991e-06	6.62274e-05	0.0589424	1 vs. 4
Solyc03g117690.3	SL3.0ch03	68247870..68249798	4.64894	1.01013	2.0141	0.0127162	0.099804	1	1 vs. 4
Solyc03g117840.3	SL3.0ch03	complement(68330666..68333450)	13.3853	-1.05975	-2.08458	0.000333737	0.00588197	1	1 vs. 4
Solyc03g117870.3	SL3.0ch03	complement(68362526..68368800)	62.7319	-1.67919	-3.20249	0	0	0	3 vs. 4
Solyc03g117890.3	SL3.0ch03	complement(68380030..68384233)	5.66011	0.742983	1.67363	0.00616939	0.0583149	1	0 vs. 4
Solyc03g117900.3	SL3.0ch03	68386595..68389925	53.3061	-0.728123	-1.65648	0.00402974	0.0422717	1	0 vs. 4
Solyc03g118000.1	SL3.0ch03	complement(68471751..68472635)	4.5289	-1.38173	-2.60581	0.00890624	0.0767963	1	0 vs. 4
Solyc03g118010.3	SL3.0ch03	complement(68475666..68481810)	6.25804	-1.07557	-2.10755	8.33479e-06	0.000264281	0.290709	0 vs. 4
Solyc03g118020.3	SL3.0ch03	complement(68489904..68508190)	7.22347	-0.787343	-1.72589	0.00020268	0.00388208	1	0 vs. 4
Solyc03g118040.3	SL3.0ch03	complement(68508840..68528417)	234.021	-1.25077	-2.37968	6.50457e-09	4.44849e-07	0.000226873	3 vs. 4
Solyc03g118120.3	SL3.0ch03	68563605..68564718	37.014	0.869566	1.82711	0.000779019	0.0117169	1	1 vs. 4
Solyc03g118240.3	SL3.0ch03	complement(68645245..68647471)	31.1351	0.763196	1.69725	0.00176108	0.0225578	1	1 vs. 4
Solyc03g118300.1	SL3.0ch03	68707047..68707316	140.677	0.943512	1.9232	0.000291987	0.0052523	1	0 vs. 4
Solyc03g118410.3	SL3.0ch03	complement(68779017..68780797)	149.734	1.01715	2.02392	0.00218659	0.0265365	1	1 vs. 4
Solyc03g118450.1	SL3.0ch03	complement(68808975..68809196)	16.2555	-5.86065	-58.1072	0	0	0	0 vs. 4
Solyc03g118470.3	SL3.0ch03	68814951..68817296	7.50867	1.76974	3.40994	0.000228745	0.0042964	1	1 vs. 3
Solyc03g118510.3	SL3.0ch03	68837583..68840671	26.5785	1.32738	2.50947	8.93521e-07	3.88108e-05	0.0311651	1 vs. 4
Solyc03g118690.3	SL3.0ch03	69028021..69036686	3.07708	-1.23303	-2.35059	0.0103598	0.085845	1	0 vs. 4
Solyc03g118720.3	SL3.0ch03	69045478..69048172	59.8628	-0.696944	-1.62107	6.9757e-05	0.00163073	1	0 vs. 4
Solyc03g118740.3	SL3.0ch03	69052076..69055944	10.1468	1.03349	2.04697	0.00251393	0.029533	1	3 vs. 4
Solyc03g118780.3	SL3.0ch03	69093659..69095386	128.068	0.843173	1.79399	0.00193269	0.0241355	1	1 vs. 4
Solyc03g118810.1	SL3.0ch03	69107491..69107985	153.738	-2.75483	-6.74975	4.44089e-16	9.50269e-14	1.54894e-11	0 vs. 4
Solyc03g118910.1	SL3.0ch03	complement(69168215..69169834)	11.1842	-1.20162	-2.29997	0.000159539	0.00321095	1	1 vs. 4
Solyc03g118970.3	SL3.0ch03	complement(69197030..69200063)	41.2145	-3.54046	-11.6355	0	0	0	0 vs. 4
Solyc03g119040.3	SL3.0ch03	complement(69239466..69241827)	65.0636	-1.71445	-3.28172	2.23829e-10	2.08741e-08	7.80692e-06	0 vs. 4
Solyc03g119060.3	SL3.0ch03	69256602..69262331	44.0882	0.979881	1.9723	0.000465145	0.00768163	1	0 vs. 4
Solyc03g119140.3	SL3.0ch03	69317082..69332915	5.72579	1.1166	2.16836	0.00294331	0.0332663	1	3 vs. 4
Solyc03g119180.1	SL3.0ch03	complement(69341230..69341454)	3.32717	-2.74276	-6.69348	0.00671556	0.062114	1	1 vs. 4
Solyc03g119250.3	SL3.0ch03	complement(69374126..69377163)	16.2575	-1.92546	-3.79858	0.0110677	0.090236	1	2 vs. 4
Solyc03g119310.3	SL3.0ch03	complement(69443092..69444865)	16.3616	0.814787	1.75904	0.00449319	0.0459583	1	1 vs. 4
Solyc03g119360.3	SL3.0ch03	complement(69475777..69478545)	508.8	-1.3852	-2.61209	4.76664e-09	3.37918e-07	0.000166256	0 vs. 4
Solyc03g119370.2	SL3.0ch03	complement(69483518..69484869)	1.83771	-5.35708	-40.9866	9.99312e-13	1.31528e-10	3.4855e-08	1 vs. 4
Solyc03g119380.2	SL3.0ch03	complement(69489375..69494199)	39.3159	-0.691223	-1.61465	0.000918334	0.0133894	1	0 vs. 4
Solyc03g119400.3	SL3.0ch03	69512051..69517599	9.73917	0.719	1.64604	0.00773548	0.0690217	1	0 vs. 4
Solyc03g119430.3	SL3.0ch03	complement(69526999..69530324)	21.8617	1.04974	2.07015	0.00222319	0.0268593	1	0 vs. 2
Solyc03g119450.3	SL3.0ch03	69545017..69553772	3.38583	1.40378	2.64593	0.00101576	0.0145141	1	1 vs. 4
Solyc03g119470.2	SL3.0ch03	69558203..69565623	6.09411	1.65684	3.15325	0.000196126	0.00377312	1	0 vs. 2
Solyc03g119520.3	SL3.0ch03	69585905..69587384	107.092	0.768794	1.70384	0.00213865	0.0260635	1	0 vs. 3
Solyc03g119540.3	SL3.0ch03	complement(69603307..69604885)	7.54039	1.20059	2.29834	0.00463155	0.0470562	1	1 vs. 4
Solyc03g119590.1	SL3.0ch03	69639046..69639381	20.3532	-5.56208	-47.2447	0	0	0	2 vs. 4
Solyc03g119600.1	SL3.0ch03	69644151..69644414	166.05	-0.929423	-1.90451	6.09713e-06	0.000201384	0.212662	2 vs. 4
Solyc03g119610.1	SL3.0ch03	69669806..69670537	25.177	-1.62597	-3.08649	4.86493e-10	4.1794e-08	1.69684e-05	1 vs. 4
Solyc03g119660.2	SL3.0ch03	complement(69708462..69711618)	8.87751	1.66908	3.18011	8.09313e-05	0.00185275	1	1 vs. 4
Solyc03g119670.3	SL3.0ch03	69713820..69726011	8.82184	1.02371	2.03314	7.24403e-06	0.000233732	0.252664	0 vs. 2
Solyc03g119690.2	SL3.0ch03	complement(69724487..69725947)	20.9825	1.49649	2.82155	0.000369656	0.00639227	1	0 vs. 2
Solyc03g119870.3	SL3.0ch03	complement(69893803..69900928)	5.57055	0.950073	1.93197	2.38601e-05	0.000653231	0.832216	0 vs. 4
Solyc03g119940.3	SL3.0ch03	69954254..69964765	4.18663	1.24363	2.36794	0.00784957	0.0698431	1	0 vs. 4
Solyc03g119990.3	SL3.0ch03	69987582..69992272	6.78552	1.20591	2.30682	0.000644536	0.0100675	1	1 vs. 4
Solyc03g120080.3	SL3.0ch03	70058122..70064251	3.23884	-0.848232	-1.80029	0.00695622	0.0636646	1	0 vs. 4
Solyc03g120110.3	SL3.0ch03	70084144..70088078	0.113277	-4.21725	-18.6002	0.0046457	0.0471724	1	1 vs. 4
Solyc03g120260.3	SL3.0ch03	70194875..70197290	3.04704	-2.99295	-7.961	2.50628e-11	2.75762e-09	8.74167e-07	0 vs. 4
Solyc03g120380.3	SL3.0ch03	70287015..70288910	35.0448	1.45893	2.74905	0.00695039	0.0636437	1	1 vs. 4
Solyc03g120520.2	SL3.0ch03	70374104..70395976	7.72586	-0.797287	-1.73783	0.000541046	0.0087044	1	0 vs. 4
Solyc03g120550.3	SL3.0ch03	70405544..70416317	13.2322	0.74002	1.6702	0.0040004	0.0420398	1	1 vs. 2
Solyc03g120600.3	SL3.0ch03	complement(70436458..70441501)	0.860366	-5.05507	-33.2451	0.000403128	0.00686893	1	3 vs. 4
Solyc03g120610.3	SL3.0ch03	complement(70441896..70444646)	18.0015	-0.904987	-1.87253	0.000474788	0.00780769	1	0 vs. 4
Solyc03g120720.3	SL3.0ch03	70493489..70503935	24.0012	-0.696779	-1.62088	0.00421797	0.0437592	1	3 vs. 4
Solyc03g120740.1	SL3.0ch03	complement(70509919..70510419)	95.0695	-0.772309	-1.708	0.00169395	0.0218549	1	0 vs. 4
Solyc03g120770.3	SL3.0ch03	70531555..70543093	3.96535	0.799805	1.74087	0.00184102	0.0232993	1	0 vs. 4
Solyc03g120780.3	SL3.0ch03	complement(70544143..70545393)	1785.54	-1.97802	-3.93953	1.50102e-13	2.27627e-11	5.23541e-09	0 vs. 4
Solyc03g120810.3	SL3.0ch03	complement(70551992..70557484)	10.9126	0.964051	1.95078	0.0121265	0.0964785	1	0 vs. 2
Solyc03g120890.3	SL3.0ch03	complement(70606502..70608822)	20.0908	1.07696	2.10959	2.88547e-05	0.000767677	1	0 vs. 2
Solyc03g120970.3	SL3.0ch03	complement(70675271..70678744)	12.3163	0.903417	1.87049	0.000726438	0.0110451	1	0 vs. 4
Solyc03g121050.3	SL3.0ch03	complement(70759097..70767624)	10.4868	0.874844	1.83381	2.27713e-05	0.000629849	0.79424	0 vs. 4
Solyc03g121100.3	SL3.0ch03	complement(70807313..70808485)	12.2804	-2.8867	-7.39575	1.36938e-07	7.11361e-06	0.00477627	1 vs. 4
Solyc03g121140.3	SL3.0ch03	70828436..70834884	2.04117	-1.60067	-3.03284	9.5424e-05	0.00212671	1	0 vs. 4
Solyc03g121190.3	SL3.0ch03	complement(70853802..70854404)	10.8492	-5.26588	-38.4757	1.74963e-10	1.66282e-08	6.10255e-06	0 vs. 4
Solyc03g121295.1	SL3.0ch03	70929551..70930980	179.065	0.982657	1.9761	0.00696035	0.0636858	1	3 vs. 4
Solyc03g121310.2	SL3.0ch03	complement(70931251..70936083)	88.9948	-0.617852	-1.53459	0.00320169	0.0353877	1	0 vs. 4
Solyc03g121330.3	SL3.0ch03	70945632..70948181	632.279	-1.29732	-2.45773	6.99681e-07	3.10486e-05	0.0244042	0 vs. 4
Solyc03g121340.1	SL3.0ch03	70948952..70949212	1.46807	-4.21011	-18.5084	0.00343494	0.0372072	1	2 vs. 4
Solyc03g121360.1	SL3.0ch03	70958395..70959006	91.0505	-1.05859	-2.08289	2.2505e-06	8.50434e-05	0.078495	0 vs. 4
Solyc03g121400.1	SL3.0ch03	complement(70990362..70990994)	4.07717	-1.77854	-3.4308	0.00289007	0.0328347	1	2 vs. 4
Solyc03g121420.3	SL3.0ch03	71019702..71021216	5.68748	-1.54881	-2.92577	0.000805553	0.0120021	1	0 vs. 4
Solyc03g121440.3	SL3.0ch03	71035626..71041428	4.78195	1.21903	2.3279	0.0124746	0.0984615	1	3 vs. 4
Solyc03g121470.3	SL3.0ch03	71047525..71057125	28.9496	0.786846	1.7253	0.000937442	0.0135954	1	0 vs. 4
Solyc03g121610.3	SL3.0ch03	complement(71184983..71191215)	6.01117	0.666111	1.58679	0.00965792	0.0814849	1	0 vs. 4
Solyc03g121620.1	SL3.0ch03	71197815..71198618	87.9623	-1.67858	-3.20112	1.92294e-06	7.42749e-05	0.0670703	3 vs. 4
Solyc03g121640.3	SL3.0ch03	71219828..71227577	18.294	-1.1927	-2.28581	2.89677e-06	0.000105908	0.101036	0 vs. 4
Solyc03g121660.3	SL3.0ch03	complement(71243143..71248221)	9.92821	0.658057	1.57796	0.00625696	0.058951	1	0 vs. 4
Solyc03g121700.3	SL3.0ch03	complement(71266030..71269838)	38.3075	0.935181	1.91213	0.000152616	0.00309662	1	0 vs. 2
Solyc03g121800.3	SL3.0ch03	71331348..71334787	52.4444	-1.33779	-2.52763	1.81069e-09	1.38073e-07	6.31551e-05	0 vs. 4
Solyc03g121820.3	SL3.0ch03	71343546..71350055	54.4325	0.927783	1.90235	2.85428e-05	0.000761701	0.995544	2 vs. 4
Solyc03g121830.1	SL3.0ch03	71357783..71359078	8.1274	-1.00449	-2.00624	0.00597925	0.0568877	1	0 vs. 4
Solyc03g121860.1	SL3.0ch03	complement(71387525..71388097)	148.4	-0.775959	-1.71233	0.00105161	0.0149528	1	0 vs. 4
Solyc03g121900.1	SL3.0ch03	complement(71407863..71408183)	12.3856	-2.29508	-4.90781	0.011571	0.0931855	1	0 vs. 2
Solyc03g121910.1	SL3.0ch03	complement(71410818..71412377)	12.0499	-0.977126	-1.96854	0.00229446	0.0275391	1	0 vs. 4
Solyc03g122040.3	SL3.0ch03	71515573..71526594	3.06291	1.0278	2.03891	0.00964697	0.0814849	1	0 vs. 4
Solyc03g122270.3	SL3.0ch03	complement(71622348..71634508)	10.3491	-0.703793	-1.62878	0.00210915	0.0258214	1	0 vs. 4
Solyc03g122340.3	SL3.0ch03	71702434..71708247	7.00977	-1.3401	-2.53169	0.0119841	0.0954975	1	2 vs. 4
Solyc03g122360.3	SL3.0ch03	71711639..71717818	25.3609	-1.01276	-2.01777	0.000299604	0.00536167	1	2 vs. 4
Solyc03g122370.3	SL3.0ch03	complement(71717904..71727417)	4.48718	-0.935678	-1.91279	0.00454127	0.0463957	1	1 vs. 2
Solyc03g123440.3	SL3.0ch03	complement(71791259..71801501)	1.62451	1.2093	2.31226	0.000573627	0.00914004	1	0 vs. 4
Solyc03g123580.3	SL3.0ch03	complement(71885785..71899203)	0.719049	1.86742	3.64879	0.000377737	0.00649979	1	0 vs. 4
Solyc03g123610.3	SL3.0ch03	complement(71914380..71921192)	3.5427	-1.2987	-2.46006	0.000472587	0.00777518	1	0 vs. 4
Solyc03g123620.4	SL3.0ch03	complement(71921990..71925144)	11.568	1.09866	2.14156	0.00102241	0.014597	1	1 vs. 2
Solyc03g123660.3	SL3.0ch03	71946966..71952737	14.7596	-0.969123	-1.95765	0.000794689	0.0118859	1	0 vs. 4
Solyc03g123710.3	SL3.0ch03	complement(71964338..71966702)	14.1157	1.10768	2.15498	0.000477113	0.00783854	1	3 vs. 4
Solyc03g123740.3	SL3.0ch03	complement(71976504..71986904)	7.07255	-0.923292	-1.89644	0.00785427	0.0698672	1	0 vs. 4
Solyc03g123800.2	SL3.0ch03	complement(72028438..72029869)	15.6911	-0.969092	-1.95761	0.000558853	0.0089332	1	0 vs. 4
Solyc03g123890.3	SL3.0ch03	complement(72075415..72092818)	2.49974	0.843235	1.79407	0.00165896	0.0215209	1	0 vs. 4
Solyc03g123980.3	SL3.0ch03	72169202..72178598	4.65975	0.76743	1.70223	0.00252955	0.0296566	1	0 vs. 4
Solyc04g005030.3	SL3.0ch04	complement(28052..35642)	4.40845	-0.921636	-1.89426	0.0123444	0.0977214	1	0 vs. 4
Solyc04g005050.2	SL3.0ch04	44948..48620	23.9075	-1.47808	-2.78577	3.81259e-06	0.000134322	0.132979	3 vs. 4
Solyc04g005080.3	SL3.0ch04	complement(65159..71261)	17.0492	-0.723291	-1.65094	0.00574243	0.0552678	1	1 vs. 4
Solyc04g005160.2	SL3.0ch04	complement(107065..114095)	21.5791	-0.983417	-1.97714	2.14418e-05	0.000598296	0.74787	0 vs. 4
Solyc04g005200.3	SL3.0ch04	129168..150400	0.864073	1.59004	3.01057	0.00140938	0.0188674	1	3 vs. 4
Solyc04g005250.3	SL3.0ch04	complement(182643..189122)	0.191693	-4.52773	-23.0665	9.28269e-05	0.00207812	1	3 vs. 4
Solyc04g005330.3	SL3.0ch04	complement(240915..251462)	50.3977	-0.553062	-1.4672	0.0125318	0.0988236	1	0 vs. 4
Solyc04g005450.3	SL3.0ch04	complement(310728..314142)	24.337	1.00114	2.00159	2.71902e-05	0.000732895	0.948366	0 vs. 4
Solyc04g005480.1	SL3.0ch04	complement(323319..323831)	115.843	-1.8381	-3.57538	2.36056e-10	2.18973e-08	8.2334e-06	3 vs. 4
Solyc04g005510.3	SL3.0ch04	342523..345010	136.631	-0.726821	-1.65499	0.000291245	0.00524707	1	0 vs. 4
Solyc04g005590.3	SL3.0ch04	complement(385236..389271)	39.2412	-0.744173	-1.67501	0.000925413	0.013477	1	3 vs. 4
Solyc04g005640.3	SL3.0ch04	417340..419197	0.59123	-4.58287	-23.9651	0.00011526	0.00246786	1	3 vs. 4
Solyc04g005650.2	SL3.0ch04	complement(419369..423514)	14.3719	-0.742618	-1.67321	8.46186e-05	0.001924	1	3 vs. 4
Solyc04g005660.3	SL3.0ch04	complement(428629..430177)	44.9421	-7.8001	-222.877	0	0	0	2 vs. 4
Solyc04g005670.2	SL3.0ch04	443973..446469	28.0156	-1.33161	-2.51684	1.12663e-06	4.69482e-05	0.0392956	3 vs. 4
Solyc04g005695.1	SL3.0ch04	complement(452491..457030)	48.8636	1.71315	3.27876	0.00341394	0.0370257	1	0 vs. 4
Solyc04g005710.2	SL3.0ch04	461108..463492	0.949305	3.19933	9.18531	0.00214258	0.026096	1	3 vs. 4
Solyc04g005790.3	SL3.0ch04	complement(500295..507025)	1.96317	-1.30292	-2.46727	0.00874397	0.0756777	1	3 vs. 4
Solyc04g005800.3	SL3.0ch04	514863..517015	10.4123	1.12142	2.17561	0.000117569	0.002505	1	0 vs. 2
Solyc04g005830.3	SL3.0ch04	525125..536456	2.52533	1.18655	2.27608	0.000451577	0.007486	1	0 vs. 4
Solyc04g007120.3	SL3.0ch04	complement(832060..846167)	27.0356	-0.849972	-1.80247	0.000299772	0.00536193	1	2 vs. 4
Solyc04g007140.1	SL3.0ch04	complement(860644..860952)	157.045	-6.99754	-127.782	0	0	0	0 vs. 4
Solyc04g007250.1	SL3.0ch04	complement(974345..975142)	1.36604	-4.21872	-18.6192	1.35612e-05	0.000405314	0.473001	2 vs. 4
Solyc04g007280.3	SL3.0ch04	989599..1002612	6.43196	0.571978	1.48656	0.00809627	0.0714558	1	0 vs. 4
Solyc04g007320.2	SL3.0ch04	1035127..1040604	0.491574	-2.67672	-6.39401	0.000460268	0.007612	1	2 vs. 4
Solyc04g007530.3	SL3.0ch04	complement(1219373..1236070)	6.37934	-0.895211	-1.85988	0.000438812	0.00733716	1	2 vs. 4
Solyc04g007550.3	SL3.0ch04	1237663..1241312	29.5079	-1.02297	-2.03209	0.000164329	0.00328085	1	0 vs. 4
Solyc04g007580.1	SL3.0ch04	1262147..1262641	24.9105	-4.89474	-29.7484	1.02801e-10	1.03582e-08	3.58559e-06	2 vs. 4
Solyc04g007620.1	SL3.0ch04	1301143..1301592	2.29007	-4.41107	-21.2748	6.94741e-05	0.00162735	1	3 vs. 4
Solyc04g007670.1	SL3.0ch04	1357927..1358376	13.0433	-1.51383	-2.85567	0.00514991	0.05103	1	3 vs. 4
Solyc04g007700.3	SL3.0ch04	1385606..1388877	12.1019	-1.08197	-2.11693	4.93353e-05	0.00121609	1	0 vs. 4
Solyc04g007710.3	SL3.0ch04	complement(1389747..1396547)	16.5129	0.834768	1.78357	0.00134604	0.0182537	1	0 vs. 2
Solyc04g007760.3	SL3.0ch04	1436136..1437197	32.268	-9.78255	-880.726	0	0	0	1 vs. 4
Solyc04g007795.1	SL3.0ch04	1488469..1489680	109.749	-1.98544	-3.95983	3.94783e-10	3.42528e-08	1.37696e-05	2 vs. 4
Solyc04g007820.3	SL3.0ch04	complement(1496790..1497873)	66.4846	1.45134	2.73462	5.78614e-06	0.000193495	0.201815	0 vs. 4
Solyc04g007870.3	SL3.0ch04	1544710..1548906	35.5037	1.20053	2.29824	2.53755e-06	9.41565e-05	0.0885071	0 vs. 4
Solyc04g007890.3	SL3.0ch04	1565571..1566593	105.751	-0.860637	-1.81584	0.00681779	0.0627434	1	0 vs. 3
Solyc04g007990.1	SL3.0ch04	1647873..1648085	41.1573	-1.36147	-2.56947	0.00182558	0.023188	1	1 vs. 4
Solyc04g008040.3	SL3.0ch04	1700995..1706591	47.2866	1.24676	2.37309	1.20231e-05	0.000362945	0.419355	0 vs. 4
Solyc04g008100.2	SL3.0ch04	complement(1757920..1759176)	12.3443	-6.7949	-111.038	0	0	0	0 vs. 4
Solyc04g008110.3	SL3.0ch04	complement(1762308..1770551)	4.44681	1.12847	2.18627	0.00136957	0.0184823	1	3 vs. 4
Solyc04g008210.2	SL3.0ch04	1894067..1896686	4.89912	1.42082	2.67738	0.00732999	0.0661653	1	0 vs. 3
Solyc04g008290.3	SL3.0ch04	1974229..1980223	6.96576	0.856491	1.81063	0.00381198	0.040536	1	0 vs. 4
Solyc04g008430.1	SL3.0ch04	complement(2048714..2052094)	3.90162	0.835151	1.78404	0.0043695	0.0449569	1	0 vs. 4
Solyc04g008460.3	SL3.0ch04	2077863..2080301	752.402	-0.836705	-1.78597	0.000494533	0.0080602	1	0 vs. 4
Solyc04g008500.3	SL3.0ch04	2123344..2130891	7.28924	1.55871	2.9459	2.99248e-06	0.000108951	0.104375	0 vs. 4
Solyc04g008510.3	SL3.0ch04	2133691..2142456	31.7692	0.529103	1.44303	0.0119295	0.0952149	1	0 vs. 4
Solyc04g008650.3	SL3.0ch04	2280049..2286513	11.011	0.840704	1.79092	0.000295263	0.00530034	1	1 vs. 4
Solyc04g008680.3	SL3.0ch04	2314427..2333711	17.185	0.907988	1.87643	0.00257479	0.0300389	1	0 vs. 2
Solyc04g008740.3	SL3.0ch04	complement(2399448..2404519)	124.269	0.508458	1.42253	0.0124455	0.0982764	1	1 vs. 3
Solyc04g008760.2	SL3.0ch04	2413012..2414145	9.30285	-1.08931	-2.12773	0.00439725	0.0451757	1	0 vs. 4
Solyc04g008810.3	SL3.0ch04	2432046..2434439	1402.51	-1.48938	-2.80769	1.96718e-09	1.48193e-07	6.86132e-05	0 vs. 4
Solyc04g009030.3	SL3.0ch04	2597623..2600795	219.648	1.07234	2.10285	0.00223007	0.0269143	1	1 vs. 4
Solyc04g009140.3	SL3.0ch04	complement(2651061..2654033)	6.17993	-1.17373	-2.25594	0.000150294	0.0030584	1	1 vs. 4
Solyc04g009230.3	SL3.0ch04	complement(2708849..2711899)	40.4827	-0.694431	-1.61825	0.00133177	0.0180954	1	2 vs. 4
Solyc04g009350.3	SL3.0ch04	complement(2786248..2793292)	21.8535	-0.644069	-1.56273	0.00214719	0.0261311	1	0 vs. 4
Solyc04g009435.1	SL3.0ch04	2854903..2862162	2.76224	-1.59542	-3.02183	0.000890195	0.0130458	1	1 vs. 4
Solyc04g009515.1	SL3.0ch04	2943197..2944250	24.9531	-1.1498	-2.21883	0.00922772	0.0787699	1	0 vs. 2
Solyc04g009560.3	SL3.0ch04	complement(2959824..2970753)	10.6672	0.682323	1.60472	0.00265331	0.030705	1	0 vs. 4
Solyc04g009570.3	SL3.0ch04	complement(2972065..2974305)	37.8701	-0.762955	-1.69696	0.00044724	0.00744952	1	0 vs. 4
Solyc04g009590.3	SL3.0ch04	2983331..2984838	3.73386	-3.3002	-9.85051	1.5861e-07	8.06436e-06	0.00553215	0 vs. 4
Solyc04g009640.3	SL3.0ch04	complement(3013086..3016648)	1.01287	-2.90596	-7.49517	5.75078e-08	3.21961e-06	0.00200582	1 vs. 4
Solyc04g009800.3	SL3.0ch04	complement(3108601..3114678)	13.4681	-0.686442	-1.60931	0.00454737	0.0464445	1	1 vs. 4
Solyc04g009850.3	SL3.0ch04	complement(3168192..3170745)	1.44551	-2.01713	-4.04777	0.0104608	0.0865627	1	1 vs. 4
Solyc04g009860.3	SL3.0ch04	complement(3170749..3175356)	1.82348	-3.92202	-15.1581	1.10188e-07	5.8765e-06	0.00384323	1 vs. 4
Solyc04g009940.3	SL3.0ch04	3255581..3260146	24.6593	-1.27259	-2.41595	2.31447e-06	8.69896e-05	0.0807264	0 vs. 4
Solyc04g010070.3	SL3.0ch04	3364900..3379013	17.9789	0.712294	1.63841	0.00308642	0.0345073	1	2 vs. 4
Solyc04g010210.1	SL3.0ch04	complement(3526079..3528223)	0.244007	-4.66945	-25.4475	0.00359578	0.0386613	1	0 vs. 4
Solyc04g010240.3	SL3.0ch04	complement(3561709..3565221)	803.002	-1.12891	-2.18694	1.8028e-06	7.0022e-05	0.0628798	0 vs. 4
Solyc04g011420.3	SL3.0ch04	complement(3882219..3883763)	13.9685	1.52354	2.87495	0.000276626	0.00503834	1	0 vs. 2
Solyc04g011530.3	SL3.0ch04	3961733..3968830	12.7563	-0.815047	-1.75936	0.00605077	0.0574897	1	0 vs. 4
Solyc04g011540.3	SL3.0ch04	3971963..3975060	10.9454	-1.0829	-2.11829	0.000765479	0.0115481	1	1 vs. 4
Solyc04g011580.3	SL3.0ch04	complement(3997055..4005264)	9.5546	0.747052	1.67836	0.000385124	0.00660086	1	0 vs. 4
Solyc04g011620.3	SL3.0ch04	complement(4053290..4058724)	75.2143	-0.786345	-1.7247	0.00185025	0.0234077	1	2 vs. 4
Solyc04g011767.1	SL3.0ch04	4220570..4221255	8.48575	-4.08084	-16.9221	1.54084e-09	1.20771e-07	5.37431e-05	3 vs. 4
Solyc04g012030.3	SL3.0ch04	4361376..4366561	20.409	-1.09277	-2.13283	3.48736e-06	0.000124499	0.121636	0 vs. 4
Solyc04g012180.3	SL3.0ch04	complement(4462045..4470392)	19.1823	-0.91796	-1.88944	0.000208109	0.00397515	1	0 vs. 4
Solyc04g014210.3	SL3.0ch04	4509404..4517860	3.21939	1.08282	2.11818	0.00014484	0.00296297	1	0 vs. 4
Solyc04g014260.2	SL3.0ch04	complement(4560926..4562353)	3.10006	3.27887	9.70595	0.000205983	0.00394101	1	3 vs. 4
Solyc04g014270.3	SL3.0ch04	4578478..4586609	8.13069	-0.684759	-1.60743	0.00114131	0.0159934	1	1 vs. 4
Solyc04g014290.1	SL3.0ch04	complement(4590214..4590561)	7.88003	-3.00572	-8.03178	0.00415954	0.043372	1	0 vs. 2
Solyc04g014330.1	SL3.0ch04	complement(4608961..4609287)	7.57909	-3.04058	-8.22822	0.000101646	0.00223962	1	0 vs. 2
Solyc04g014350.1	SL3.0ch04	complement(4611842..4612018)	6.0759	-2.32081	-4.99612	0.0103184	0.0855673	1	3 vs. 4
Solyc04g014460.3	SL3.0ch04	4691923..4696195	19.6015	-0.931109	-1.90674	0.00419461	0.0435687	1	0 vs. 4
Solyc04g014550.3	SL3.0ch04	4819688..4824311	3.75356	-3.82433	-14.1657	0.000194969	0.00375293	1	3 vs. 4
Solyc04g014600.3	SL3.0ch04	4873170..4875224	318.585	1.44544	2.72346	0.000117927	0.00251109	1	0 vs. 4
Solyc04g014610.3	SL3.0ch04	complement(4874594..4878542)	3.84112	-1.54912	-2.9264	1.4967e-05	0.000440535	0.522033	0 vs. 4
Solyc04g014650.3	SL3.0ch04	4918502..4921504	1.06246	-1.60908	-3.05056	0.0122463	0.0971434	1	0 vs. 4
Solyc04g014680.3	SL3.0ch04	complement(4937502..4943199)	28.7955	1.02365	2.03305	0.000138794	0.00285941	1	0 vs. 4
Solyc04g014870.3	SL3.0ch04	5123124..5130733	15.869	0.60462	1.52058	0.00296333	0.0334492	1	2 vs. 4
Solyc04g014900.3	SL3.0ch04	complement(5145280..5147627)	3.87866	-1.4876	-2.80423	5.11075e-05	0.00125269	1	0 vs. 4
Solyc04g014980.1	SL3.0ch04	complement(5190055..5190219)	7.5626	4.51519	22.8669	0.00213683	0.0260505	1	3 vs. 4
Solyc04g015020.3	SL3.0ch04	complement(5226834..5228903)	51.6558	-1.72589	-3.30785	4.12337e-13	5.8463e-11	1.43819e-08	1 vs. 4
Solyc04g015060.2	SL3.0ch04	5249742..5261052	18.1357	-0.937999	-1.91587	7.40227e-06	0.000237083	0.258184	1 vs. 4
Solyc04g015450.3	SL3.0ch04	complement(5642456..5659147)	9.69008	0.747626	1.67903	0.00538532	0.0527329	1	3 vs. 4
Solyc04g015470.3	SL3.0ch04	complement(5671416..5676042)	12.4857	0.854069	1.80759	4.6661e-05	0.00115753	1	2 vs. 4
Solyc04g015480.3	SL3.0ch04	5685122..5691989	41.4108	0.837038	1.78638	8.95795e-05	0.00202229	1	1 vs. 4
Solyc04g015490.3	SL3.0ch04	5692576..5709173	11.8381	0.768583	1.7036	0.00662616	0.0614175	1	3 vs. 4
Solyc04g015560.3	SL3.0ch04	5818407..5826401	11.3479	-0.764537	-1.69882	0.000628942	0.00987257	1	0 vs. 2
Solyc04g015585.1	SL3.0ch04	5888067..5888447	501.293	-1.37965	-2.60204	4.8927e-10	4.19293e-08	1.70652e-05	0 vs. 4
Solyc04g015600.3	SL3.0ch04	complement(5893712..5897646)	3.50404	1.17075	2.25128	0.000240048	0.00448454	1	0 vs. 4
Solyc04g015610.3	SL3.0ch04	5920518..5923188	4.85927	-8.55525	-376.173	0	0	0	3 vs. 4
Solyc04g015620.3	SL3.0ch04	5924716..5930400	17.4157	0.91316	1.88317	0.000450754	0.00747947	1	3 vs. 4
Solyc04g015660.2	SL3.0ch04	5944433..5949764	0.158046	-2.84115	-7.16589	0.00710393	0.0646097	1	0 vs. 1
Solyc04g015750.3	SL3.0ch04	complement(6034388..6040394)	29.4068	1.01434	2.01998	0.000970945	0.013994	1	1 vs. 4
Solyc04g015830.3	SL3.0ch04	6171638..6187284	28.7028	0.633698	1.55154	0.00826454	0.0724997	1	0 vs. 4
Solyc04g016000.3	SL3.0ch04	complement(6595218..6598734)	12.6023	-3.47375	-11.1097	1.32792e-06	5.41135e-05	0.0463164	1 vs. 4
Solyc04g016230.3	SL3.0ch04	complement(7013341..7015431)	3.6534	-1.8653	-3.64345	0.000278839	0.005076	1	3 vs. 4
Solyc04g016290.3	SL3.0ch04	7073088..7079025	2.01094	1.23722	2.35744	0.00880564	0.076117	1	3 vs. 4
Solyc04g016295.1	SL3.0ch04	complement(7081677..7085628)	23.7542	-0.958994	-1.94395	2.32561e-05	0.000639708	0.81115	3 vs. 4
Solyc04g016380.3	SL3.0ch04	complement(7186223..7190601)	38.5686	-1.37846	-2.5999	7.09186e-10	5.90351e-08	2.47357e-05	0 vs. 4
Solyc04g016420.3	SL3.0ch04	7223329..7233231	0.333907	6.29032	78.2665	1.90434e-05	0.000541775	0.664216	1 vs. 3
Solyc04g016510.3	SL3.0ch04	7334683..7339259	8.45956	1.15637	2.22895	0.000172764	0.00341213	1	0 vs. 4
Solyc04g016520.3	SL3.0ch04	complement(7334683..7344583)	7.29997	-1.11383	-2.1642	1.32109e-06	5.3963e-05	0.0460784	0 vs. 4
Solyc04g017680.3	SL3.0ch04	7755021..7758341	11.6188	-1.03907	-2.0549	0.000181049	0.00354046	1	1 vs. 4
Solyc04g017685.1	SL3.0ch04	complement(7761814..7762347)	814.01	1.0862	2.12314	0.000259568	0.0047926	1	1 vs. 3
Solyc04g040180.3	SL3.0ch04	11959993..11962254	61.9019	-4.73644	-26.6569	0	0	0	1 vs. 4
Solyc04g040130.1	SL3.0ch04	12036164..12037291	2.09541	-4.72255	-26.4016	1.48733e-07	7.63667e-06	0.00518764	0 vs. 4
Solyc04g040120.1	SL3.0ch04	12045004..12046131	1.74283	-2.68149	-6.41518	0.000142102	0.00291402	1	0 vs. 4
Solyc04g026350.3	SL3.0ch04	complement(16851339..16859900)	85.7631	-0.571609	-1.48618	0.0105408	0.0869566	1	3 vs. 4
Solyc04g026235.1	SL3.0ch04	18190585..18191571	3.66589	2.08513	4.24313	0.00173007	0.0222259	1	0 vs. 4
Solyc04g026100.1	SL3.0ch04	complement(18864812..18865255)	720.864	-1.13593	-2.19761	9.38737e-07	4.04225e-05	0.0327422	0 vs. 4
Solyc04g025650.3	SL3.0ch04	21290588..21295307	86.8282	-1.3655	-2.57665	0.000223579	0.00422438	1	3 vs. 4
Solyc04g025530.3	SL3.0ch04	22280472..22285089	1.57047	-3.17783	-9.04942	6.00982e-05	0.00144509	1	0 vs. 4
Solyc04g025510.3	SL3.0ch04	22368693..22371690	0.144456	3.96013	15.5639	0.00126154	0.0173301	1	0 vs. 1
Solyc04g025300.3	SL3.0ch04	24243336..24259705	4.36022	0.991969	1.9889	0.00569646	0.0549466	1	0 vs. 2
Solyc04g025040.1	SL3.0ch04	complement(26052292..26053005)	219.463	-1.14168	-2.20638	0.00188449	0.023746	1	3 vs. 4
Solyc04g024340.3	SL3.0ch04	31837790..31850295	6.48278	-1.32702	-2.50883	0.000126555	0.00265647	1	0 vs. 4
Solyc04g045550.1	SL3.0ch04	33911943..33912125	22.9367	1.92406	3.7949	3.88117e-05	0.000996843	1	0 vs. 2
Solyc04g045600.3	SL3.0ch04	complement(34208706..34213972)	18.128	1.05114	2.07217	0.000430331	0.00723299	1	2 vs. 4
Solyc04g045620.3	SL3.0ch04	complement(34430611..34434366)	239.756	-0.785376	-1.72354	0.00109213	0.0154282	1	0 vs. 4
Solyc04g048900.3	SL3.0ch04	38504741..38508764	154.124	-3.12238	-8.70821	0	0	0	1 vs. 4
Solyc04g049120.3	SL3.0ch04	39640385..39650644	7.59795	0.708838	1.63449	0.00112652	0.01585	1	0 vs. 4
Solyc04g049135.1	SL3.0ch04	complement(39729098..39731306)	10.6318	0.906001	1.87384	0.00316958	0.0351455	1	0 vs. 4
Solyc04g049140.3	SL3.0ch04	complement(39758723..39778894)	12.4404	0.946581	1.9273	0.00291959	0.0330518	1	0 vs. 4
Solyc04g049340.3	SL3.0ch04	complement(41441431..41445365)	2.2524	-1.45745	-2.74622	0.0087237	0.0755725	1	2 vs. 3
Solyc04g049350.3	SL3.0ch04	complement(41468644..41475522)	57.2419	-1.07358	-2.10465	9.35787e-09	6.25275e-07	0.000326393	0 vs. 4
Solyc04g049660.2	SL3.0ch04	complement(42704690..42707470)	20.0694	-1.30657	-2.47353	8.28084e-07	3.61486e-05	0.0288827	0 vs. 4
Solyc04g049970.3	SL3.0ch04	complement(44901939..44903501)	8.93197	-1.32121	-2.49875	0.000436521	0.00730937	1	0 vs. 4
Solyc04g050010.2	SL3.0ch04	45039422..45041321	7.73375	-1.7685	-3.40701	7.7683e-05	0.00179541	1	3 vs. 4
Solyc04g050360.2	SL3.0ch04	complement(46795299..46795809)	25.3863	-1.14858	-2.21695	0.00581339	0.0557775	1	3 vs. 4
Solyc04g050370.1	SL3.0ch04	complement(46820518..46820772)	323.268	-1.48784	-2.80469	3.52798e-05	0.000917617	1	3 vs. 4
Solyc04g050417.1	SL3.0ch04	complement(46997356..46997955)	102.745	-0.868468	-1.82572	0.000751809	0.0113566	1	3 vs. 4
Solyc04g050440.3	SL3.0ch04	complement(47168376..47171279)	5.58283	0.917156	1.88839	0.00505553	0.0502755	1	0 vs. 3
Solyc04g050470.3	SL3.0ch04	complement(47210920..47221900)	10.4228	0.99189	1.98879	1.67766e-06	6.58955e-05	0.0585152	2 vs. 4
Solyc04g050480.3	SL3.0ch04	complement(47223194..47229740)	18.7342	-0.919906	-1.89199	0.000192482	0.00371121	1	0 vs. 4
Solyc04g050790.3	SL3.0ch04	complement(48199234..48204882)	11.9453	-1.83512	-3.56801	4.44991e-07	2.05031e-05	0.0155208	0 vs. 4
Solyc04g050930.3	SL3.0ch04	complement(48921355..48924893)	6.29889	1.4321	2.69839	5.52216e-05	0.00134034	1	0 vs. 4
Solyc04g051155.1	SL3.0ch04	49750276..49750548	1.69846	4.81071	28.0653	0.000544355	0.00874149	1	1 vs. 3
Solyc04g051350.3	SL3.0ch04	50344020..50350048	9.47476	0.860953	1.81624	0.00207312	0.0254787	1	1 vs. 4
Solyc04g051390.2	SL3.0ch04	complement(50419280..50421399)	9.05854	-1.20966	-2.31283	0.00729448	0.0659301	1	0 vs. 4
Solyc04g051420.3	SL3.0ch04	complement(50482087..50483372)	1.82423	2.80296	6.97873	0.000396198	0.00676406	1	1 vs. 3
Solyc04g051670.3	SL3.0ch04	50902975..50919408	6.35135	-1.00612	-2.0085	0.000116684	0.0024907	1	0 vs. 4
Solyc04g051690.3	SL3.0ch04	50952722..50955592	2.43364	-5.84627	-57.5313	3.2979e-09	2.38646e-07	0.000115028	3 vs. 4
Solyc04g051800.3	SL3.0ch04	complement(51036398..51041856)	11.8242	0.89069	1.85406	0.000142694	0.0029225	1	0 vs. 4
Solyc04g051860.3	SL3.0ch04	51102177..51109638	23.638	-0.768119	-1.70305	0.00373041	0.0398753	1	3 vs. 4
Solyc04g051870.2	SL3.0ch04	complement(51109895..51113214)	4.72829	0.974173	1.96451	0.00158463	0.0207466	1	0 vs. 4
Solyc04g053130.3	SL3.0ch04	complement(51662144..51664415)	63.2979	1.18535	2.27419	0.000273202	0.00499163	1	0 vs. 2
Solyc04g054190.3	SL3.0ch04	51841050..51856019	8.14015	0.867196	1.82411	0.00187779	0.0236787	1	0 vs. 4
Solyc04g054320.3	SL3.0ch04	complement(52235328..52242580)	32.445	0.784239	1.72218	0.00337594	0.036705	1	0 vs. 4
Solyc04g054475.1	SL3.0ch04	52504368..52510558	4.44606	-8.36628	-329.991	3.66939e-08	2.14021e-06	0.00127985	0 vs. 2
Solyc04g054510.3	SL3.0ch04	complement(52570212..52586678)	5.38718	-0.889458	-1.85248	0.000800911	0.0119431	1	0 vs. 4
Solyc04g054660.2	SL3.0ch04	complement(52909764..52910318)	9.52412	-3.66686	-12.7009	3.62058e-05	0.0009396	1	3 vs. 4
Solyc04g054690.3	SL3.0ch04	complement(52991192..52993750)	4.74375	-2.32404	-5.00732	0.00142332	0.0190134	1	3 vs. 4
Solyc04g054700.3	SL3.0ch04	complement(53004839..53017008)	8.7676	0.944882	1.92503	0.00374279	0.0399708	1	0 vs. 4
Solyc04g054710.3	SL3.0ch04	53026038..53032574	63.0786	-0.89984	-1.86586	1.19159e-05	0.000360386	0.415614	1 vs. 4
Solyc04g054810.3	SL3.0ch04	53225283..53226363	2035.37	-1.17158	-2.25259	3.02692e-07	1.44624e-05	0.0105576	0 vs. 4
Solyc04g054820.3	SL3.0ch04	53229672..53235258	6.22001	0.791479	1.73085	0.0102405	0.0851437	1	2 vs. 3
Solyc04g054850.1	SL3.0ch04	53256941..53257694	3.77532	-4.99137	-31.8092	7.30229e-06	0.00023506	0.254697	2 vs. 4
Solyc04g054930.3	SL3.0ch04	complement(53378505..53381549)	33.9853	0.995661	1.99399	0.000221426	0.00419052	1	0 vs. 2
Solyc04g054950.3	SL3.0ch04	complement(53423081..53424590)	8.79038	-4.83762	-28.5935	0	0	0	0 vs. 4
Solyc04g055060.2	SL3.0ch04	53569656..53575154	4.60438	-1.34512	-2.54052	0.00703777	0.0641585	1	1 vs. 2
Solyc04g055190.3	SL3.0ch04	53739187..53748636	5.31303	0.784777	1.72283	0.00810967	0.0715008	1	2 vs. 4
Solyc04g055200.3	SL3.0ch04	complement(53763613..53783222)	26.773	-0.972998	-1.96291	4.22061e-07	1.94981e-05	0.0147211	1 vs. 4
Solyc04g055250.3	SL3.0ch04	complement(53821173..53823834)	10.9666	-0.995797	-1.99418	0.00519346	0.0513589	1	0 vs. 4
Solyc04g056320.2	SL3.0ch04	54006663..54013002	6.2317	-0.917655	-1.88904	0.0104694	0.086576	1	1 vs. 4
Solyc04g056340.3	SL3.0ch04	54029806..54031743	40.1868	-0.904033	-1.87129	0.0106812	0.0879486	1	0 vs. 4
Solyc04g056350.1	SL3.0ch04	54053599..54053916	213.946	-1.05583	-2.07892	1.38476e-06	5.61619e-05	0.0482992	1 vs. 4
Solyc04g056370.3	SL3.0ch04	complement(54093466..54098601)	5.43935	-0.923929	-1.89728	0.00576054	0.0553809	1	2 vs. 4
Solyc04g056430.3	SL3.0ch04	54144061..54144658	103.259	-0.999343	-1.99909	1.56209e-06	6.19139e-05	0.0544842	0 vs. 4
Solyc04g056530.2	SL3.0ch04	54417911..54422037	3.06078	-1.26731	-2.40712	0.00586436	0.0560085	1	1 vs. 4
Solyc04g056580.3	SL3.0ch04	54482639..54485113	32.894	0.690138	1.61344	0.00220147	0.0266707	1	0 vs. 4
Solyc04g083140.2	SL3.0ch04	54592891..54594652	0.227161	-4.36052	-20.5422	0.00129962	0.0177763	1	0 vs. 4
Solyc04g057830.1	SL3.0ch04	54877661..54878281	3.45129	-4.69111	-25.8324	2.99489e-10	2.67843e-08	1.04459e-05	3 vs. 4
Solyc04g057880.3	SL3.0ch04	54928339..54953088	1.53005	1.39644	2.63251	4.21393e-05	0.00106893	1	0 vs. 3
Solyc04g057960.3	SL3.0ch04	complement(55008293..55028974)	3.5993	0.662314	1.58262	0.00908354	0.0779717	1	0 vs. 4
Solyc04g057980.3	SL3.0ch04	complement(55039653..55040592)	10.5292	1.39072	2.6221	0.00193814	0.0241689	1	0 vs. 4
Solyc04g058060.2	SL3.0ch04	55113860..55117506	108.832	-1.66793	-3.17759	1.59028e-12	2.017e-10	5.54675e-08	0 vs. 4
Solyc04g058090.3	SL3.0ch04	complement(55140742..55146463)	15.3882	-0.620428	-1.53733	0.0126591	0.0994722	1	0 vs. 4
Solyc04g058100.3	SL3.0ch04	55154558..55155327	93.5822	1.64579	3.12918	0.00396831	0.0418412	1	2 vs. 3
Solyc04g058160.2	SL3.0ch04	55193944..55195086	3.13237	-6.04656	-66.0994	1.35789e-09	1.07397e-07	4.73619e-05	0 vs. 4
Solyc04g058190.3	SL3.0ch04	55220719..55239430	0.157898	-5.24568	-37.9407	0.000386565	0.00662229	1	2 vs. 3
Solyc04g063230.3	SL3.0ch04	complement(55381819..55388491)	106.085	-0.680791	-1.60302	0.00153103	0.0201778	1	3 vs. 4
Solyc04g063290.3	SL3.0ch04	complement(55433099..55435353)	427.109	-0.878452	-1.8384	0.000143057	0.00292823	1	3 vs. 4
Solyc04g063340.2	SL3.0ch04	55457729..55460516	0.159305	4.40794	21.2286	0.000989679	0.0142054	1	0 vs. 4
Solyc04g063350.3	SL3.0ch04	55473351..55480565	21.2696	-1.65035	-3.13911	1.12318e-10	1.10043e-08	3.91753e-06	2 vs. 4
Solyc04g064480.3	SL3.0ch04	complement(55618737..55644882)	3.81107	0.638857	1.55709	0.00202601	0.025032	1	2 vs. 4
Solyc04g064530.1	SL3.0ch04	complement(55697323..55698345)	27.3737	-1.96743	-3.91071	2.91713e-09	2.12414e-07	0.000101746	1 vs. 4
Solyc04g064550.1	SL3.0ch04	55737838..55739529	0.230605	-4.31557	-19.912	0.0115547	0.0930972	1	1 vs. 4
Solyc04g064640.3	SL3.0ch04	complement(55820331..55827722)	6.93269	-1.05701	-2.08062	0.00675375	0.0623515	1	3 vs. 4
Solyc04g064870.3	SL3.0ch04	56043901..56045429	8.95507	-2.98301	-7.90636	1.57765e-08	1.00597e-06	0.000550268	0 vs. 4
Solyc04g064880.3	SL3.0ch04	56050829..56052628	13.6376	-6.73166	-106.275	0	0	0	0 vs. 4
Solyc04g070983.1	SL3.0ch04	57916251..57924028	21.8748	-1.14005	-2.20388	7.27725e-05	0.00169441	1	0 vs. 3
Solyc04g071030.1	SL3.0ch04	complement(57968161..57969444)	8.29661	-2.30243	-4.93288	5.22069e-10	4.46305e-08	1.82093e-05	2 vs. 4
Solyc04g071040.3	SL3.0ch04	complement(57997418..58007053)	18.0227	0.861406	1.81681	9.62596e-05	0.00214122	1	1 vs. 4
Solyc04g071070.2	SL3.0ch04	58068230..58069737	279.757	-5.71227	-52.428	0	0	0	0 vs. 4
Solyc04g071075.1	SL3.0ch04	complement(58068329..58069018)	7.63712	-6.6327	-99.2297	3.33067e-16	7.21555e-14	1.1617e-11	3 vs. 4
Solyc04g071085.1	SL3.0ch04	58101640..58102845	1419.65	-3.13062	-8.75813	2.48932e-10	2.27887e-08	8.6825e-06	3 vs. 4
Solyc04g071150.3	SL3.0ch04	complement(58156363..58163569)	0.550103	1.74005	3.34046	0.00703576	0.064157	1	0 vs. 4
Solyc04g071180.3	SL3.0ch04	58204274..58209547	40.1517	-0.886921	-1.84923	0.000219598	0.00416245	1	0 vs. 4
Solyc04g071360.3	SL3.0ch04	58424664..58429819	5.86886	1.3339	2.52083	0.00226203	0.0272436	1	0 vs. 2
Solyc04g071430.2	SL3.0ch04	58491080..58495658	4.06359	1.11982	2.1732	0.00182644	0.0231906	1	3 vs. 4
Solyc04g071600.3	SL3.0ch04	58656169..58657423	4.74294	-3.73569	-13.3215	5.62927e-09	3.8957e-07	0.000196343	1 vs. 4
Solyc04g071610.3	SL3.0ch04	58664498..58665932	3683.41	1.04249	2.05978	0.00378936	0.0403078	1	0 vs. 2
Solyc04g071660.3	SL3.0ch04	complement(58729356..58739503)	5.31517	1.31269	2.48404	0.00117057	0.0163183	1	3 vs. 4
Solyc04g071750.3	SL3.0ch04	58795475..58798766	6.03664	1.41382	2.66441	0.000542464	0.00871917	1	0 vs. 3
Solyc04g071860.3	SL3.0ch04	complement(58945113..58958862)	7.31015	-0.787496	-1.72608	0.000942934	0.0136637	1	1 vs. 4
Solyc04g071870.1	SL3.0ch04	58968468..58969613	11.8939	-1.51077	-2.84962	2.45549e-08	1.48948e-06	0.00085645	1 vs. 4
Solyc04g071900.3	SL3.0ch04	58999031..59008663	45.5344	-2.19166	-4.5683	0	0	0	3 vs. 4
Solyc04g071930.3	SL3.0ch04	complement(59031002..59033166)	50.9561	0.907271	1.87549	0.000142334	0.00291685	1	0 vs. 4
Solyc04g071990.3	SL3.0ch04	complement(59098772..59140862)	11.6357	0.893924	1.85822	0.00323964	0.035679	1	2 vs. 4
Solyc04g072000.3	SL3.0ch04	complement(59152255..59153998)	5.22408	-1.87963	-3.67982	0.000334815	0.00589204	1	3 vs. 4
Solyc04g072280.3	SL3.0ch04	59397525..59401660	0.313188	-4.87868	-29.4191	0.000113514	0.00244097	1	0 vs. 4
Solyc04g072310.3	SL3.0ch04	complement(59427451..59429895)	27.0002	1.1838	2.27174	6.87355e-05	0.00161226	1	0 vs. 4
Solyc04g072570.3	SL3.0ch04	complement(59626719..59636368)	15.5483	1.30344	2.46817	0.000175851	0.00345745	1	0 vs. 4
Solyc04g072620.1	SL3.0ch04	complement(59669198..59669356)	11.0005	-3.90519	-14.9824	4.97632e-08	2.81768e-06	0.00173569	0 vs. 4
Solyc04g072630.3	SL3.0ch04	59677701..59691122	2.83263	1.00459	2.00637	6.23099e-06	0.000205417	0.217331	0 vs. 4
Solyc04g072660.3	SL3.0ch04	complement(59711978..59713671)	1657.42	-1.69461	-3.23689	3.38587e-10	2.98977e-08	1.18096e-05	0 vs. 4
Solyc04g072740.3	SL3.0ch04	complement(59794667..59798732)	3.94037	1.57605	2.98153	0.00520398	0.0514337	1	3 vs. 4
Solyc04g072810.3	SL3.0ch04	complement(59859547..59866308)	4.21337	-1.12951	-2.18784	0.00375054	0.0400168	1	0 vs. 3
Solyc04g074000.3	SL3.0ch04	complement(60110187..60130032)	0.409857	-2.27689	-4.84633	0.000215998	0.00410113	1	1 vs. 4
Solyc04g074100.3	SL3.0ch04	60200644..60202415	47.9271	-1.32971	-2.51352	4.73408e-08	2.69804e-06	0.0016512	0 vs. 4
Solyc04g074150.2	SL3.0ch04	complement(60233499..60234095)	45.6897	-1.66277	-3.16623	2.82667e-11	3.10036e-09	9.85915e-07	1 vs. 4
Solyc04g074290.3	SL3.0ch04	complement(60362352..60369310)	27.731	0.895509	1.86027	8.60186e-05	0.00195074	1	0 vs. 2
Solyc04g074300.3	SL3.0ch04	60386666..60388501	293.882	-1.76469	-3.39802	5.37681e-13	7.47162e-11	1.87538e-08	0 vs. 4
Solyc04g074310.3	SL3.0ch04	60403088..60409496	97.4372	1.41287	2.66266	7.8483e-05	0.00180806	1	1 vs. 4
Solyc04g074390.3	SL3.0ch04	complement(60459903..60461707)	0.928413	-3.55866	-11.7832	8.07731e-06	0.000257286	0.281728	3 vs. 4
Solyc04g074470.1	SL3.0ch04	60539581..60540510	47.6168	-2.67617	-6.39155	4.55191e-15	8.77161e-13	1.58766e-10	2 vs. 4
Solyc04g074480.3	SL3.0ch04	60554256..60557892	81.6242	-1.18537	-2.27422	9.89727e-07	4.20259e-05	0.0345207	1 vs. 4
Solyc04g074545.1	SL3.0ch04	60615996..60616917	8.10893	-2.24847	-4.75178	0.000110619	0.00239644	1	0 vs. 4
Solyc04g074550.3	SL3.0ch04	60617283..60621805	221.867	-0.698596	-1.62292	0.00192134	0.024083	1	3 vs. 4
Solyc04g074560.1	SL3.0ch04	complement(60624149..60624397)	249.956	-0.711002	-1.63694	0.00510414	0.0506623	1	0 vs. 4
Solyc04g074580.1	SL3.0ch04	complement(60630405..60630815)	354.079	-0.921716	-1.89437	0.000118639	0.00251857	1	0 vs. 4
Solyc04g074640.3	SL3.0ch04	complement(60655433..60660581)	17.1789	1.19106	2.2832	0.0066204	0.0613803	1	3 vs. 4
Solyc04g074660.2	SL3.0ch04	60660462..60666249	3.01989	1.70663	3.26398	0.00162169	0.0211056	1	0 vs. 3
Solyc04g074670.3	SL3.0ch04	complement(60663988..60674625)	5.73441	0.715362	1.6419	0.00694134	0.0636114	1	2 vs. 4
Solyc04g074680.1	SL3.0ch04	complement(60686311..60686808)	17.4539	-2.52044	-5.73758	0.00190356	0.0239259	1	0 vs. 4
Solyc04g074685.1	SL3.0ch04	complement(60688856..60695580)	43.1416	-1.04888	-2.06892	2.429e-06	9.06109e-05	0.0847212	0 vs. 4
Solyc04g074710.3	SL3.0ch04	complement(60716349..60724548)	1.72939	-1.74913	-3.36157	0.000201642	0.00386433	1	0 vs. 4
Solyc04g074730.1	SL3.0ch04	60752619..60753014	691.83	-0.719478	-1.64659	0.00251358	0.029533	1	0 vs. 4
Solyc04g074760.3	SL3.0ch04	complement(60766958..60779286)	113.204	-1.43808	-2.7096	9.40012e-10	7.60712e-08	3.27867e-05	0 vs. 4
Solyc04g074780.3	SL3.0ch04	complement(60782047..60786717)	12.099	-4.29715	-19.6595	0	0	0	2 vs. 4
Solyc04g074900.3	SL3.0ch04	complement(60900675..60904883)	4.53059	-1.31176	-2.48243	0.00157585	0.0206818	1	3 vs. 4
Solyc04g074910.3	SL3.0ch04	complement(60904935..60907032)	838.169	-0.879437	-1.83966	0.000361047	0.00629333	1	0 vs. 4
Solyc04g074950.3	SL3.0ch04	60922802..60926379	25.4016	-1.0695	-2.0987	0.000157843	0.00318231	1	2 vs. 4
Solyc04g074960.3	SL3.0ch04	60928987..60930835	19.5867	-0.843072	-1.79387	0.000265112	0.00487189	1	0 vs. 4
Solyc04g076030.2	SL3.0ch04	complement(61058401..61062445)	23.6046	0.932683	1.90882	0.000145157	0.00296772	1	2 vs. 4
Solyc04g076180.3	SL3.0ch04	61198647..61212943	10.6744	1.18384	2.27181	0.00212652	0.0259701	1	1 vs. 4
Solyc04g076340.3	SL3.0ch04	61341252..61345445	50.8857	1.55857	2.94562	0.000885049	0.0129813	1	0 vs. 4
Solyc04g076440.1	SL3.0ch04	complement(61417275..61417613)	1.83615	-4.06845	-16.7774	0.000191829	0.00370067	1	0 vs. 4
Solyc04g076540.3	SL3.0ch04	complement(61512357..61529793)	1.32382	1.34935	2.54797	0.000714765	0.0109056	1	0 vs. 4
Solyc04g076730.1	SL3.0ch04	61717232..61717459	2.66436	-4.92782	-30.4384	1.95214e-06	7.51531e-05	0.0680887	1 vs. 4
Solyc04g076830.3	SL3.0ch04	complement(61787520..61793832)	8.35177	-0.998701	-1.9982	0.000958369	0.0138529	1	2 vs. 4
Solyc04g076880.3	SL3.0ch04	61902386..61911504	38.9876	0.618007	1.53475	0.00850892	0.0741215	1	1 vs. 4
Solyc04g076890.3	SL3.0ch04	complement(61909717..61911495)	40.981	-1.37803	-2.59913	1.16046e-07	6.1616e-06	0.00404755	1 vs. 4
Solyc04g076970.3	SL3.0ch04	62009804..62011252	3.35853	-3.7637	-13.5828	8.28532e-10	6.84795e-08	2.88984e-05	2 vs. 4
Solyc04g076990.3	SL3.0ch04	62031659..62035406	13.9234	-1.2846	-2.43615	4.58815e-05	0.00114144	1	3 vs. 4
Solyc04g077030.3	SL3.0ch04	complement(62077868..62083972)	117.583	0.912314	1.88206	0.000895517	0.0131128	1	2 vs. 4
Solyc04g077050.3	SL3.0ch04	62102741..62107293	8.62453	-1.5749	-2.97915	0.00014842	0.00302557	1	3 vs. 4
Solyc04g077140.3	SL3.0ch04	62167129..62169349	19.7646	1.04472	2.06297	0.01132	0.0917726	1	1 vs. 4
Solyc04g077150.3	SL3.0ch04	62172112..62175679	100.31	0.745421	1.67646	0.00405276	0.0424621	1	2 vs. 4
Solyc04g077230.1	SL3.0ch04	62259792..62260016	126.403	-1.31895	-2.49485	3.7716e-05	0.000973721	1	1 vs. 4
Solyc04g077260.3	SL3.0ch04	62320993..62324035	0.191238	-4.61034	-24.4259	0.00270551	0.0311849	1	3 vs. 4
Solyc04g077270.3	SL3.0ch04	complement(62328800..62332420)	11.5321	-3.77843	-13.7221	2.57772e-12	3.21101e-10	8.99082e-08	0 vs. 4
Solyc04g077430.3	SL3.0ch04	62426736..62439548	32.7426	0.748883	1.68049	0.00106109	0.0150678	1	1 vs. 4
Solyc04g077510.3	SL3.0ch04	62555770..62559059	7.11924	1.2238	2.33561	0.00329475	0.0360809	1	3 vs. 4
Solyc04g077690.2	SL3.0ch04	complement(62711221..62712545)	36.3533	1.70908	3.26953	0.000174732	0.00344424	1	0 vs. 4
Solyc04g077780.3	SL3.0ch04	complement(62766156..62768254)	396.92	1.10526	2.15137	0.000101501	0.00223925	1	0 vs. 4
Solyc04g077790.3	SL3.0ch04	62771810..62776777	9.82168	-0.947476	-1.9285	0.0110398	0.0900722	1	0 vs. 4
Solyc04g077850.3	SL3.0ch04	62812904..62819279	3.81126	-1.34198	-2.53499	5.67247e-05	0.00137301	1	3 vs. 4
Solyc04g077980.1	SL3.0ch04	62935909..62936691	39.6369	-2.6849	-6.43038	2.88629e-06	0.000105636	0.100671	2 vs. 4
Solyc04g077990.3	SL3.0ch04	62944951..62945932	2.57303	-2.78529	-6.89377	0.000703424	0.0107885	1	3 vs. 4
Solyc04g078090.3	SL3.0ch04	63021946..63026816	21.6651	1.28025	2.42881	6.91202e-07	3.07114e-05	0.0241084	0 vs. 4
Solyc04g078140.3	SL3.0ch04	complement(63051857..63052804)	55.3638	2.03239	4.09083	1.22591e-07	6.46879e-06	0.00427587	1 vs. 4
Solyc04g078280.3	SL3.0ch04	63119841..63136051	12.6563	-1.51347	-2.85496	2.16488e-11	2.42015e-09	7.55088e-07	1 vs. 4
Solyc04g078290.3	SL3.0ch04	complement(63120604..63137957)	1.13637	-1.69997	-3.24894	0.00057353	0.00914004	1	2 vs. 4
Solyc04g078360.2	SL3.0ch04	63183259..63199078	3.57643	-5.06599	-33.4978	0	0	0	0 vs. 4
Solyc04g078460.3	SL3.0ch04	complement(63270557..63272244)	31.7481	-0.952328	-1.93499	0.00514713	0.05103	1	1 vs. 3
Solyc04g078610.3	SL3.0ch04	complement(63367861..63381439)	20.2529	0.713223	1.63946	0.00181283	0.0230814	1	0 vs. 4
Solyc04g078640.2	SL3.0ch04	63416461..63418883	6.28652	-1.73875	-3.33745	6.36963e-06	0.000209393	0.222166	3 vs. 4
Solyc04g078660.1	SL3.0ch04	63445461..63446807	1.3955	-1.79987	-3.4819	0.0031601	0.0350911	1	3 vs. 4
Solyc04g078800.3	SL3.0ch04	63544665..63557960	1.10112	-2.98838	-7.93584	1.46525e-06	5.86758e-05	0.0511066	0 vs. 4
Solyc04g078900.3	SL3.0ch04	63660433..63663805	14.4113	0.839557	1.7895	0.00546822	0.0532755	1	0 vs. 4
Solyc04g078970.2	SL3.0ch04	complement(63679622..63686142)	5.79166	0.804722	1.74681	0.000820659	0.0121819	1	0 vs. 2
Solyc04g079180.3	SL3.0ch04	complement(63826792..63829404)	184.455	-0.762228	-1.69611	0.00036281	0.00630831	1	0 vs. 4
Solyc04g079200.3	SL3.0ch04	complement(63832104..63837129)	86.6855	-0.707043	-1.63245	0.00188442	0.023746	1	0 vs. 4
Solyc04g079310.3	SL3.0ch04	63905155..63907414	1.89802	-1.87223	-3.66097	0.00355128	0.0382654	1	2 vs. 4
Solyc04g079315.1	SL3.0ch04	63908254..63910365	129.246	-0.852115	-1.80515	0.000159643	0.00321118	1	0 vs. 4
Solyc04g079340.3	SL3.0ch04	63946133..63950087	13.1276	0.957857	1.94242	0.000235257	0.0044092	1	0 vs. 4
Solyc04g079380.1	SL3.0ch04	63985065..63985391	26.5343	-3.30154	-9.85971	1.17716e-08	7.7177e-07	0.000410582	0 vs. 4
Solyc04g079550.3	SL3.0ch04	complement(64058628..64062138)	2.53089	-1.13147	-2.19082	0.000718245	0.0109444	1	1 vs. 4
Solyc04g079560.3	SL3.0ch04	64069041..64074243	9.79549	0.691612	1.61509	0.00561475	0.0544445	1	0 vs. 4
Solyc04g083160.2	SL3.0ch04	complement(64083140..64088613)	0.522599	-2.26396	-4.80307	0.00639553	0.0597562	1	1 vs. 4
Solyc04g079640.3	SL3.0ch04	64118215..64124690	8.20937	-0.741898	-1.67237	0.0108434	0.0888647	1	1 vs. 4
Solyc04g079680.3	SL3.0ch04	64136558..64138493	5.4695	1.2659	2.40477	0.00149681	0.019798	1	0 vs. 4
Solyc04g079750.3	SL3.0ch04	complement(64189039..64190732)	11.3818	-1.4402	-2.71358	3.44897e-05	0.000898407	1	0 vs. 4
Solyc04g079760.3	SL3.0ch04	64191831..64194198	23.6841	-4.68474	-25.7185	9.13946e-05	0.00205661	1	2 vs. 4
Solyc04g079775.1	SL3.0ch04	complement(64193440..64194763)	47.2469	-2.0604	-4.17103	0.000610966	0.00964247	1	0 vs. 4
Solyc04g079820.3	SL3.0ch04	64215269..64219471	1.59266	-3.37696	-10.3889	4.8274e-07	2.20675e-05	0.0168375	1 vs. 4
Solyc04g079860.1	SL3.0ch04	complement(64268575..64269606)	14.2711	-1.19803	-2.29426	0.000246571	0.0045843	1	2 vs. 4
Solyc04g079900.3	SL3.0ch04	complement(64291197..64314074)	7.5288	0.849659	1.80207	0.000449557	0.00746316	1	1 vs. 4
Solyc04g079920.3	SL3.0ch04	64331502..64337192	13.1177	1.11587	2.16725	0.00234669	0.0280598	1	0 vs. 4
Solyc04g080010.3	SL3.0ch04	64394239..64396376	22.6312	0.79484	1.73488	0.00629382	0.0591863	1	0 vs. 2
Solyc04g080030.3	SL3.0ch04	complement(64402142..64414457)	6.33132	0.814834	1.7591	0.00119808	0.0166154	1	0 vs. 4
Solyc04g080040.3	SL3.0ch04	complement(64418089..64424235)	2.20285	2.03632	4.10199	3.65453e-06	0.000129445	0.127466	0 vs. 4
Solyc04g080100.3	SL3.0ch04	complement(64460198..64463721)	12.5003	0.629478	1.54701	0.0123764	0.0978412	1	0 vs. 4
Solyc04g080250.3	SL3.0ch04	64577933..64580183	0.548843	-3.15845	-8.92868	0.0098516	0.082679	1	0 vs. 4
Solyc04g080360.3	SL3.0ch04	complement(64652439..64657244)	34.6881	0.69866	1.623	0.00853194	0.0742294	1	0 vs. 4
Solyc04g080490.3	SL3.0ch04	complement(64736924..64739066)	21.7152	1.09041	2.12934	0.0116853	0.0937811	1	3 vs. 4
Solyc04g080500.3	SL3.0ch04	complement(64744651..64747719)	2.24935	-2.38565	-5.2258	0.000182207	0.00356033	1	3 vs. 4
Solyc04g080560.2	SL3.0ch04	complement(64773373..64773948)	2.99996	-4.68458	-25.7158	0.000171814	0.0033953	1	3 vs. 4
Solyc04g080570.3	SL3.0ch04	64775348..64780930	20.9349	-0.998228	-1.99754	0.000719963	0.0109658	1	0 vs. 4
Solyc04g080590.3	SL3.0ch04	complement(64787899..64791729)	101.951	-1.06712	-2.09525	1.56477e-07	7.96753e-06	0.00545776	0 vs. 4
Solyc04g080600.3	SL3.0ch04	64799380..64806289	7.72897	0.851934	1.80492	0.00946839	0.0803328	1	0 vs. 4
Solyc04g080705.1	SL3.0ch04	complement(64878676..64880775)	16.2294	2.2495	4.75518	3.2553e-06	0.000117174	0.113541	0 vs. 4
Solyc04g080710.3	SL3.0ch04	complement(64883952..64886378)	31.9671	0.874308	1.83313	0.00971149	0.0817984	1	0 vs. 4
Solyc04g080770.3	SL3.0ch04	complement(64946191..64952519)	5.11852	0.948384	1.92971	0.00042399	0.00714412	1	2 vs. 4
Solyc04g081150.3	SL3.0ch04	complement(65256625..65261499)	24.5024	-0.976887	-1.96821	2.16099e-05	0.000601707	0.753732	0 vs. 4
Solyc04g081260.3	SL3.0ch04	65367412..65373530	20.5983	0.799635	1.74066	0.00221045	0.0267517	1	2 vs. 4
Solyc04g081290.3	SL3.0ch04	65417827..65421013	8.01188	-2.02072	-4.05785	1.22302e-05	0.000368313	0.426576	3 vs. 4
Solyc04g081310.3	SL3.0ch04	complement(65430073..65433485)	18.603	-1.20272	-2.30173	2.03292e-07	1.00862e-05	0.00709063	0 vs. 4
Solyc04g081340.3	SL3.0ch04	65443372..65447558	8.4029	0.708759	1.6344	0.0111827	0.0908767	1	0 vs. 4
Solyc04g081390.3	SL3.0ch04	complement(65474951..65477054)	14.0831	1.12512	2.18119	2.53231e-05	0.000688421	0.883245	0 vs. 4
Solyc04g081530.1	SL3.0ch04	65562982..65563449	27.1336	-2.19832	-4.58945	1.14782e-06	4.77175e-05	0.040035	2 vs. 4
Solyc04g081570.3	SL3.0ch04	complement(65603136..65608754)	87.4332	-0.838379	-1.78804	0.000127908	0.00267625	1	0 vs. 4
Solyc04g081590.3	SL3.0ch04	complement(65619063..65623407)	11.5055	1.09045	2.12941	6.05551e-05	0.0014541	1	0 vs. 4
Solyc04g081740.3	SL3.0ch04	65754071..65758197	47.9674	-0.9053	-1.87293	2.30104e-06	8.66719e-05	0.0802581	0 vs. 4
Solyc04g081970.3	SL3.0ch04	complement(65884919..65887005)	158.459	0.888936	1.85181	0.000488256	0.00797711	1	1 vs. 4
Solyc04g082030.1	SL3.0ch04	complement(65920534..65921829)	17.0365	-2.46701	-5.52897	0	0	0	0 vs. 4
Solyc04g082120.3	SL3.0ch04	65990354..65994999	2.35634	-2.65849	-6.3137	1.93229e-08	1.20782e-06	0.000673963	0 vs. 4
Solyc04g082130.3	SL3.0ch04	complement(65995076..66003123)	5.98991	-0.682982	-1.60545	0.010417	0.0862584	1	1 vs. 4
Solyc04g082440.3	SL3.0ch04	66176468..66179480	0.0924891	-3.64255	-12.4887	0.00774353	0.0690758	1	0 vs. 3
Solyc04g082470.2	SL3.0ch04	66195344..66200608	2.86298	-1.51572	-2.85942	0.00122591	0.016961	1	0 vs. 4
Solyc04g082640.3	SL3.0ch04	complement(66340554..66343813)	104.473	-0.856574	-1.81073	0.00144077	0.0191731	1	0 vs. 4
Solyc04g082670.3	SL3.0ch04	66354311..66363230	25.6448	-0.655911	-1.57561	0.0076877	0.0686481	1	0 vs. 4
Solyc04g082800.3	SL3.0ch04	66427359..66428319	38.109	-0.79291	-1.73257	8.54072e-05	0.00193814	1	3 vs. 4
Solyc04g082810.3	SL3.0ch04	66432855..66442154	6.78349	-0.55665	-1.47085	0.00979084	0.0822681	1	0 vs. 2
Solyc04g082930.2	SL3.0ch04	66488639..66497551	19.8058	0.870576	1.82839	0.0022524	0.0271369	1	0 vs. 4
Solyc05g005000.3	SL3.0ch05	complement(1404..5393)	17.4663	0.999988	1.99998	0.00545184	0.0531603	1	2 vs. 4
Solyc05g005020.3	SL3.0ch05	complement(32196..50843)	17.4656	0.774392	1.71047	0.000366729	0.00636376	1	0 vs. 4
Solyc05g005130.2	SL3.0ch05	complement(119330..122898)	2.27231	1.33096	2.5157	0.00482133	0.0485939	1	0 vs. 4
Solyc05g005150.1	SL3.0ch05	complement(135884..136996)	10.496	-1.56502	-2.95881	4.52135e-05	0.00112841	1	3 vs. 4
Solyc05g005170.3	SL3.0ch05	159158..162275	0.986902	-2.19285	-4.57207	0.0114248	0.0923707	1	0 vs. 3
Solyc05g005200.3	SL3.0ch05	complement(173332..177351)	52.2803	-0.690654	-1.61402	0.0097061	0.0817728	1	2 vs. 4
Solyc05g005260.2	SL3.0ch05	complement(208916..218633)	19.1712	-1.84408	-3.59024	0.00021453	0.00407993	1	2 vs. 4
Solyc05g005520.1	SL3.0ch05	371723..372181	3.63187	-1.66281	-3.16633	0.00329225	0.0360649	1	1 vs. 4
Solyc05g005550.3	SL3.0ch05	complement(385031..387557)	0.395988	-5.2272	-37.4579	0.00965759	0.0814849	1	2 vs. 3
Solyc05g005560.4	SL3.0ch05	402674..405240	200.166	-0.927721	-1.90227	0.00995333	0.0833723	1	2 vs. 4
Solyc05g005620.3	SL3.0ch05	complement(431214..439607)	56.4167	1.1991	2.29596	0.000204087	0.0039069	1	0 vs. 4
Solyc05g005690.1	SL3.0ch05	complement(510035..510478)	264.874	-1.98372	-3.95513	1.79698e-11	2.03497e-09	6.2677e-07	0 vs. 4
Solyc05g005700.3	SL3.0ch05	complement(514496..518943)	24.954	-0.746463	-1.67767	0.00761747	0.0680907	1	3 vs. 4
Solyc05g005710.3	SL3.0ch05	526755..530878	125.463	-2.40873	-5.31007	0	0	0	0 vs. 4
Solyc05g005720.3	SL3.0ch05	532237..536584	0.147515	-4.65533	-25.1996	0.000212794	0.00405133	1	3 vs. 4
Solyc05g005735.1	SL3.0ch05	540458..540938	46.6539	-1.16198	-2.23765	0.000137528	0.00283669	1	0 vs. 4
Solyc05g005800.3	SL3.0ch05	614148..624978	20.3199	-0.663177	-1.58357	0.00777044	0.0692627	1	0 vs. 4
Solyc05g005830.3	SL3.0ch05	653024..657209	1.23848	-2.00816	-4.0227	0.000642765	0.0100624	1	1 vs. 4
Solyc05g006010.3	SL3.0ch05	complement(714260..748272)	25.7959	1.21069	2.31449	0.000861074	0.012679	1	2 vs. 4
Solyc05g005960.3	SL3.0ch05	721496..723940	47.2032	1.31601	2.48976	0.00399061	0.0419748	1	2 vs. 4
Solyc05g006040.3	SL3.0ch05	complement(773631..777583)	4.31743	1.78054	3.43554	0.0034868	0.037652	1	1 vs. 4
Solyc05g006050.3	SL3.0ch05	complement(786227..789498)	40.2477	1.89552	3.72055	1.50136e-05	0.000441163	0.523661	0 vs. 4
Solyc05g006160.3	SL3.0ch05	complement(846033..848414)	24.1669	0.945837	1.92631	5.06448e-05	0.00124485	1	0 vs. 4
Solyc05g006215.1	SL3.0ch05	complement(879459..882258)	54.1658	-1.09438	-2.13522	1.08326e-09	8.72587e-08	3.7783e-05	1 vs. 4
Solyc05g006310.2	SL3.0ch05	complement(960795..961581)	1.0098	-3.91123	-15.0451	0.00466975	0.0473615	1	1 vs. 4
Solyc05g006330.1	SL3.0ch05	complement(979871..980125)	948.021	1.03807	2.05348	0.00852996	0.0742294	1	2 vs. 4
Solyc05g006500.3	SL3.0ch05	1121432..1122845	1.16777	-4.01978	-16.2208	0.00231235	0.0277251	1	1 vs. 4
Solyc05g006650.3	SL3.0ch05	complement(1310993..1316303)	83.7545	0.850728	1.80341	0.00486786	0.0489156	1	0 vs. 4
Solyc05g006700.3	SL3.0ch05	complement(1366558..1367853)	19.2612	0.93619	1.91347	0.000375922	0.00648456	1	2 vs. 4
Solyc05g006820.3	SL3.0ch05	1449607..1452944	5.91269	1.77718	3.42756	0.00119908	0.0166227	1	0 vs. 2
Solyc05g007000.3	SL3.0ch05	1581540..1598582	3.06235	-2.38511	-5.22383	5.9841e-14	9.57429e-12	2.08719e-09	0 vs. 4
Solyc05g007010.2	SL3.0ch05	complement(1601305..1603586)	0.720293	2.19334	4.57363	0.0119017	0.0950586	1	3 vs. 4
Solyc05g007020.3	SL3.0ch05	complement(1607740..1612609)	28.7423	0.776558	1.71304	0.00654337	0.0607793	1	1 vs. 4
Solyc05g007050.3	SL3.0ch05	1637301..1644064	15.4307	0.643088	1.56167	0.00578017	0.0555237	1	0 vs. 4
Solyc05g007110.2	SL3.0ch05	1679781..1683327	25.8108	1.66118	3.16275	0.0125476	0.0988812	1	0 vs. 4
Solyc05g007130.3	SL3.0ch05	1692679..1700248	7.67729	0.663907	1.58437	0.00158043	0.0207233	1	2 vs. 4
Solyc05g007140.3	SL3.0ch05	complement(1733113..1737686)	20.1304	-1.0463	-2.06523	0.00582755	0.0558865	1	2 vs. 4
Solyc05g007150.3	SL3.0ch05	1746851..1751840	20.8921	-1.2275	-2.34162	3.04456e-10	2.71589e-08	1.06191e-05	3 vs. 4
Solyc05g007160.3	SL3.0ch05	complement(1752611..1758706)	13.8664	1.36638	2.57823	8.11428e-07	3.55104e-05	0.0283018	0 vs. 4
Solyc05g007180.3	SL3.0ch05	1796799..1799732	88.4174	1.02501	2.03498	0.00072695	0.0110481	1	0 vs. 4
Solyc05g007190.4	SL3.0ch05	complement(1804136..1810496)	13.786	-0.964108	-1.95086	0.00018438	0.00360077	1	0 vs. 4
Solyc05g007210.2	SL3.0ch05	complement(1820635..1822289)	28.1018	1.40021	2.63939	0.0127278	0.0998503	1	2 vs. 4
Solyc05g007250.3	SL3.0ch05	complement(1920319..1922948)	565.667	-1.37206	-2.58841	2.21836e-07	1.09286e-05	0.00773743	0 vs. 4
Solyc05g007420.1	SL3.0ch05	complement(1999496..2000647)	25.7254	1.03923	2.05514	0.00795424	0.0704868	1	3 vs. 4
Solyc05g007470.3	SL3.0ch05	2038185..2039768	8.74352	-1.2814	-2.43075	0.00646212	0.0602653	1	2 vs. 4
Solyc05g007490.3	SL3.0ch05	complement(2047121..2053443)	31.8424	-0.658925	-1.57891	0.00148279	0.0196275	1	3 vs. 4
Solyc05g007510.3	SL3.0ch05	complement(2062291..2071245)	0.29421	-5.87284	-58.6003	0.00446096	0.0456969	1	2 vs. 4
Solyc05g007560.3	SL3.0ch05	complement(2100635..2103403)	1314.29	-1.1127	-2.1625	6.48402e-06	0.000211955	0.226156	0 vs. 4
Solyc05g007770.3	SL3.0ch05	2229594..2232225	10.8662	-2.32546	-5.01226	6.57171e-06	0.00021442	0.229215	2 vs. 4
Solyc05g007790.3	SL3.0ch05	complement(2238512..2239329)	1.37796	5.42936	43.0922	0.00209181	0.0256541	1	3 vs. 4
Solyc05g007800.3	SL3.0ch05	2242538..2245924	20.1577	-0.927023	-1.90135	0.00102566	0.0146256	1	3 vs. 4
Solyc05g007810.3	SL3.0ch05	complement(2246159..2252883)	10.5157	-0.605338	-1.52134	0.00735244	0.0663337	1	0 vs. 2
Solyc05g007820.3	SL3.0ch05	2256547..2262983	20.6076	0.622857	1.53992	0.00504165	0.0501849	1	1 vs. 4
Solyc05g008010.3	SL3.0ch05	complement(2433476..2436216)	362.838	-0.705859	-1.63112	0.00511871	0.0507925	1	1 vs. 4
Solyc05g008015.1	SL3.0ch05	2434055..2434545	332.583	-1.385	-2.61171	4.95819e-06	0.000169049	0.172937	3 vs. 4
Solyc05g008060.3	SL3.0ch05	2482105..2486023	44.007	0.928408	1.90317	0.0002987	0.00535099	1	0 vs. 4
Solyc05g008110.3	SL3.0ch05	complement(2528513..2529379)	57.2077	-1.27166	-2.41439	0.00615832	0.0582576	1	3 vs. 4
Solyc05g008130.3	SL3.0ch05	2534561..2535725	1.06924	-6.08201	-67.7434	0.000138746	0.00285941	1	1 vs. 4
Solyc05g008210.3	SL3.0ch05	complement(2600704..2603203)	3.41976	-1.77139	-3.41382	0.000120601	0.00254782	1	2 vs. 4
Solyc05g008220.3	SL3.0ch05	2614904..2616511	15.4814	-4.27937	-19.4186	0	0	0	1 vs. 4
Solyc05g008230.3	SL3.0ch05	complement(2621927..2626301)	11.4414	0.691168	1.61459	0.00119685	0.016607	1	0 vs. 2
Solyc05g008440.2	SL3.0ch05	2793730..2798560	23.7563	1.23056	2.34658	0.000452841	0.0075034	1	0 vs. 4
Solyc05g008460.3	SL3.0ch05	complement(2806121..2809949)	40.3021	-0.850462	-1.80308	0.000929931	0.013509	1	0 vs. 4
Solyc05g008560.2	SL3.0ch05	2865163..2882405	1.97005	-0.942573	-1.92195	0.010538	0.0869537	1	0 vs. 2
Solyc05g008580.3	SL3.0ch05	complement(2892000..2899926)	5.40263	0.691554	1.61502	0.0116131	0.0934383	1	2 vs. 4
Solyc05g008590.3	SL3.0ch05	2912888..2913787	10.5174	-1.03958	-2.05563	0.00228246	0.0274328	1	0 vs. 4
Solyc05g008630.3	SL3.0ch05	2933652..2934121	58.0268	1.24307	2.36701	0.00181488	0.0230942	1	0 vs. 2
Solyc05g008637.1	SL3.0ch05	2941690..2942884	57.6159	0.858737	1.81345	0.00495264	0.049525	1	0 vs. 4
Solyc05g008670.3	SL3.0ch05	complement(2957955..2962010)	1.33588	-2.53035	-5.7771	0.000376468	0.00649077	1	1 vs. 4
Solyc05g008770.3	SL3.0ch05	complement(2991936..3001770)	14.0597	-0.733249	-1.66238	0.000668169	0.0103624	1	3 vs. 4
Solyc05g008780.3	SL3.0ch05	complement(3003381..3016242)	31.2196	0.512572	1.42659	0.00964983	0.0814849	1	0 vs. 3
Solyc05g008800.3	SL3.0ch05	complement(3035757..3037285)	18.9048	0.766845	1.70154	0.00255794	0.0299089	1	1 vs. 4
Solyc05g008830.3	SL3.0ch05	3057390..3060389	34.438	0.755007	1.68764	0.000913118	0.0133425	1	1 vs. 4
Solyc05g008860.3	SL3.0ch05	complement(3085255..3087955)	10.2568	0.784351	1.72232	0.0122078	0.0970144	1	3 vs. 4
Solyc05g009030.3	SL3.0ch05	complement(3194199..3201926)	18.2277	-0.741227	-1.6716	0.0021697	0.0263624	1	0 vs. 4
Solyc05g009120.3	SL3.0ch05	complement(3244790..3248102)	3.25059	-3.97594	-15.7353	7.9059e-13	1.06236e-10	2.7575e-08	2 vs. 4
Solyc05g009190.3	SL3.0ch05	complement(3328930..3334032)	13.5101	-0.577928	-1.4927	0.00625173	0.0589176	1	3 vs. 4
Solyc05g009210.1	SL3.0ch05	complement(3352223..3353101)	12.6554	0.78551	1.7237	0.0116208	0.0934656	1	0 vs. 4
Solyc05g009340.1	SL3.0ch05	complement(3485365..3485721)	20.0278	-2.0435	-4.12244	0.00496181	0.0495882	1	0 vs. 4
[truncated: 2,448 more rows]

## Sheet: Data Set S2
Supplemental Data Set S2. DEG list of resistant and susceptible host response to C. campestris by using an interaction design model.
Note: Color labeled genes are the focused candidate genes in this research. Yellow indicates candidate transcription factors or R-genes. Orange indicates genes known to be involved in the lignin biosynthetic pathway.
itag	log2FoldChange	pvalue	padj	Annotation
Solyc02g079020	1.34225	0.00026692	0.0654304	B3 domain-containing protein (AHRD V3.3 *-* W9QZ54_9ROSA)
Solyc04g009110	3.39671	0.000631297	0.0884289	Nbs-lrr resistance protein (AHRD V3.3 *** A0A061FZT5_THECC)
Solyc10g044680	3.43662	0.000100451	0.0501269	R2R3MYB transcription factor 55
Solyc01g107590	1.71693	0.000824199	0.0958818	Cinnamyl alcohol dehydrogenase (AHRD V3.3 *** C1IC55_ GOSHI)
Solyc01g107910	1.78264	0.000225373	0.0592381	Caffeoyl CoA O-methyltransferase (AHRD V3.3 *** A0A0S2UWA5_PETHY)
Solyc03g097170	3.27991	0.000157525	0.0536158	Cinnamoyl-CoA reductase putative (AHRD V3.3 *** B9S247_RICCO)
Solyc05g052340	7.01746	0.000438974	0.0779216	Laccase (AHRD V3.3 *** K4C1R5_SOLLC)
Solyc09g010990	5.96689	0.000471535	0.079585	Laccase (AHRD V3.3 *** M1AHK0_SOLTU)
Solyc10g085090	4.37122	0.000116584	0.050608	Laccase (AHRD V3.3 *** P93366_TOBAC)
Solyc01g006690	1.342	0.000708355	0.0938371	DNA double-strand break repair rad50 ATPase (AHRD V3.3 *** A0A061GZ54_THECC)
Solyc01g010970	1.97139	0.00033805	0.0689622	Ar GOnaute7
Solyc01g065570	6.71913	3e-06	0.00685793	LOW QUALITY:DnaJ-domain-containing protein (AHRD V3.3 *** F4JC50_ARATH)
Solyc01g073680	1.06954	0.000208378	0.0577306	Lipid transfer protein (AHRD V3.3 *** A0A072TPI6_MEDTR)
Solyc01g080200	1.24514	0.000833584	0.096127	Mediator of RNA polymerase II transcription subunit 33A (AHRD V3.3 *** MD33A_ARATH)
Solyc01g090870	4.25064	0.000233028	0.0592381	Transcription repressor OFP17 (AHRD V3.3 *** OPF17_ARATH)
Solyc01g098650	1.17505	0.000327036	0.0689622	NA
Solyc01g106830	1.7134	0.000906269	0.0989593	Phytosulfokines 3 (AHRD V3.3 *** W9QZQ5_9ROSA)
Solyc01g110110	1.89995	0.000424393	0.0776887	Cysteine proteinase (AHRD V3.3 *** C0KIY3_SOLLC)
Solyc02g066830	1.59301	2.08e-06	0.00536124	Nuclear transport factor 2 family protein with RNA binding domain isoform 2 (AHRD V3.3 *** A0A061EH36_THECC)
Solyc02g068400	2.30303	0.00025399	0.0630109	Pectin lyase-like superfamily protein (AHRD V3.3 *** AT4G20050.5)
Solyc02g072080	1.57628	0.000740653	0.0948418	U-box domain-containing protein 17 (AHRD V3.3 *** A0A0B2ST26_GLYSO)
Solyc02g072210	3.50993	1.41e-05	0.0170406	LOW QUALITY:DUF1685 family protein (AHRD V3.3 *** A0A072V475_MEDTR)
Solyc02g072220	3.81498	5.17e-07	0.00212891	LOW QUALITY:DUF1685 family protein (AHRD V3.3 *** A0A072V475_MEDTR)
Solyc02g072240	3.04171	0.000609325	0.0877625	cellulose synthase family protein (AHRD V3.3 *** AT4G18780.1)
Solyc02g079010	2.11335	0.000712302	0.0938371	Cotton fiber expressed protein (AHRD V3.3 *** A0A109Y892_ GOSBA)
Solyc02g080110	2.1217	0.000506647	0.0830291	Transmembrane protein putative (AHRD V3.3 *** A0A072VQK9_MEDTR)
Solyc02g088320	2.44736	0.000168213	0.0536158	NA
Solyc02g091180	4.41679	0.000455588	0.0795002	LOW QUALITY:DUF4228 domain protein (AHRD V3.3 *** G7IAV0_MEDTR)
Solyc03g007380	5.88247	0.000541299	0.0870773	WRKY transcription factor 52
Solyc03g034100	1.94784	0.000282411	0.0676178	ovate family protein 6
Solyc03g082470	2.85405	0.000214659	0.0581038	Receptor-like protein kinase (AHRD V3.3 *** M8BN66_AEGTA)
Solyc03g095370	3.83704	3.61e-05	0.0284339	NA
Solyc03g111100	4.87225	0.000602032	0.0877625	LOW QUALITY:AtIII18x5-like protein (AHRD V3.3 *** AT3G48510.1)
Solyc03g113850	3.57897	3.37e-06	0.00692928	LOW QUALITY:Transducin/WD40 repeat-like superfamily protein (AHRD V3.3 *** A0A061FTT2_THECC)
Solyc03g118740	1.10057	0.000781541	0.0948418	SlPIN1
Solyc03g120290	1.36383	0.000726825	0.0941262	thionin-like protein (AHRD V3.3 *** AT1G12663.1)
Solyc04g054760	1.77681	0.000199568	0.0576421	senescence-associated family protein (DUF581) (AHRD V3.3 *** AT1G22160.1)
Solyc04g077190	1.58814	0.00014119	0.0513491	Endo-1 4-beta-xylanase A (AHRD V3.3 *** A0A0B2QB53_GLYSO)
Solyc04g078990	3.39573	0.000799393	0.0951462	Hexosyltransferase (AHRD V3.3 *** K4BUY3_SOLLC)
Solyc04g081240	1.05488	0.000858985	0.096127	NA
Solyc05g006330	1.21447	3.73e-05	0.0284339	NA
Solyc05g007580	2.17819	0.000883593	0.0983145	ZF-HD homeobox domain-containing protein (AHRD V3.3 *** A4UV09_SOLTU)
Solyc05g008670	4.93062	0.000232606	0.0592381	Zinc finger transcription factor 36
Solyc05g009010	1.90559	0.000775607	0.0948418	NA
Solyc05g052400	5.18298	0.000375454	0.074275	NA
Solyc05g052550	3.08409	0.000854663	0.096127	NA
Solyc05g053620	6.23817	0.000932354	0.0989593	F-box protein PP2 (AHRD V3.3 *** A0A059PC27_CICAR)
Solyc05g054590	2.22065	0.000338263	0.0689622	UDP-glucuronate decarboxylase 1 (AHRD V3.3 *** Q6IVK5_TOBAC)
Solyc05g055080	6.50695	0.0003381	0.0689622	LOW QUALITY:P-loop containing nucleoside triphosphate hydrolases superfamily protein (AHRD V3.3 --* AT4G13030.3)
Solyc06g005110	1.19794	0.000323302	0.0689622	NA
Solyc06g008560	2.23759	0.000404792	0.0754716	ternary complex factor MIP1 leucine-zipper protein (Protein of unknown function DUF547) (AHRD V3.3 *** AT2G39690.1)
Solyc06g036790	4.62116	5.77e-05	0.0360334	NA
Solyc06g050920	2.97337	0.000455122	0.0795002	Trichome birefringence-like protein (AHRD V3.3 *** G7K771_MEDTR)
Solyc06g051220	3.69842	0.000171801	0.0536158	NA
Solyc06g054640	2.76164	0.00077693	0.0948418	DUF506 family protein (AHRD V3.3 *** G7LD84_MEDTR)
Solyc06g060010	2.54384	0.000154708	0.0536158	Terpene synthase (AHRD V3.3 *** G5CV42_SOLLC)
Solyc06g061020	2.56702	0.000129	0.050608	SBP (S-ribonuclease-binding protein) family protein (AHRD V3.3 *** G7JYN7_MEDTR)
Solyc06g066170	1.43833	0.000617782	0.0877625	Isoflavone reductase homolog (AHRD V3.3 *** IFRH_LUPAL)
Solyc06g073970	2.64961	0.000465782	0.079585	core-2/I-branching beta-1 6-N-acetylglucosaminyltransferase family protein (AHRD V3.3 *** AT3G52060.1)
Solyc06g074540	1.72508	0.000120591	0.050608	Phytosulfokine 3 putative (AHRD V3.3 *** A0A061ESV9_THECC)
Solyc06g074620	2.87578	0.000332362	0.0689622	basic helix-loop-helix (bHLH) DNA-binding superfamily protein (AHRD V3.3 --* AT4G29930.2)
Solyc06g075220	1.83583	0.000609892	0.0877625	Fasciclin-like arabinogalactan protein (AHRD V3.3 *** G7L2R9_MEDTR)
Solyc06g075780	4.13795	0.000823286	0.0958818	Zinc finger C2H2 (AHRD V3.3 *** A0A103Y6U7_CYNCS)
Solyc07g045020	3.3222	0.00013344	0.050608	NA
Solyc07g052250	2.12976	0.000763296	0.0948418	NA
Solyc07g054470	2.99464	0.000189298	0.0556834	methionyl-tRNA synthetase (AHRD V3.3 -** AT5G10695.1)
Solyc07g055470	3.7023	0.000204045	0.0576421	NA
Solyc07g056570	3.33826	0.000174536	0.0536158	notabilis
Solyc07g063880	1.98389	0.000210276	0.0577306	Beta-glucosidase putative (AHRD V3.3 *** B9SY45_RICCO)
Solyc07g065330	3.45426	3.24e-05	0.0284339	Germin-like protein (AHRD V3.3 *** Q8GSQ5_9BRYO)
Solyc08g007120	1.81506	0.00092977	0.0989593	SBP (S-ribonuclease binding protein) family protein (AHRD V3.3 *** AT1G32740.1)
Solyc08g008660	3.03922	0.000307565	0.0689622	NAC domain-containing protein putative (AHRD V3.3 *** A0A061G3T7_THECC)
Solyc08g016150	2.55129	0.000604268	0.0877625	LOW QUALITY:Avr9/Cf-9 rapidly elicited protein 180 (AHRD V3.3 *** Q9FQZ1_TOBAC)
Solyc08g045680	2.76746	0.000609216	0.0877625	NA
Solyc08g066940	1.16967	0.00091828	0.0989593	Major facilitator superfamily protein (AHRD V3.3 *** AT1G52190.1)
Solyc08g068960	1.53822	0.000481534	0.0806119	Histidine kinase 5 (AHRD V3.3 *** W9RFB6_9ROSA)
Solyc08g075760	5.46022	0.000132834	0.050608	CYCLOPS/IPD3-like protein
Solyc08g077020	2.61875	0.000719373	0.0938371	Auxin responsive SAUR protein (AHRD V3.3 *** A0A118K7G8_CYNCS)
Solyc08g078090	4.07494	1.94e-05	0.0190351	NA
Solyc08g080750	1.52294	0.000119465	0.050608	LURP-one-like protein (AHRD V3.3 *** AT1G53875.1)
Solyc09g007650	5.3164	0.000387371	0.0745453	Fasciclin-like arabinogalactan protein (AHRD V3.3 *-* D5KXI3_EUCNI)
Solyc09g009620	2.06098	3.66e-05	0.0284339	Protein LITTLE ZIPPER 4 (AHRD V3.3 *** A0A199VL62_ANACO)
Solyc09g015490	1.29862	0.00050807	0.0830291	NA
Solyc09g018280	2.55231	0.000342229	0.0690866	Non-specific serine/threonine protein kinase (AHRD V3.3 *** K4CS94_SOLLC)
Solyc09g055970	3.73384	0.000142144	0.0513491	NA
Solyc09g064910	2.79089	0.000134435	0.050608	Adenylate isopentenyltransferase (AHRD V3.3 *** I0IUP8_SOLLC)
Solyc09g072660	1.28314	0.000753848	0.0948418	FAD-binding Berberine family protein (AHRD V3.3 *** A0A061G813_THECC)
Solyc09g075210	2.3515	0.000299858	0.0689622	Late embryogenesis abundant protein Lea5 (AHRD V3.3 *** F2VPP8_SOLNI)
Solyc09g075650	1.27148	0.000820494	0.0958818	DUF3511 domain protein (AHRD V3.3 *** G7IEH6_MEDTR)
Solyc09g075690	1.72811	4.15e-05	0.0284764	NA
Solyc09g075810	1.09766	1.21e-05	0.015631	Early nodulin-like protein (AHRD V3.3 *** A0A0K9P6C2_ZOSMR)
Solyc09g075980	2.80639	0.000579172	0.0877625	NA
Solyc09g089990	22.5757	5.91e-13	9.69e-09	Germin-like protein 1 (AHRD V3.3 *** B9NCV4_POPTR)
Solyc09g091140	3.39189	0.000379907	0.074275	NA
Solyc10g006500	2.16117	0.000799135	0.0951462	Hexosyltransferase (AHRD V3.3 *** K4CXI1_SOLLC)
Solyc10g006670	2.86123	0.000772405	0.0948418	NA
Solyc10g009480	4.2442	0.000113545	0.050608	Cytochrome b561/ferric reductase transmembrane with DOMON related domain-containing protein (AHRD V3.3 *** AT3G61750.1)
Solyc10g009550	3.59688	0.000135177	0.050608	LOW QUALITY:WRKY transcription factor 42
Solyc10g049580	1.60059	0.000604065	0.0877625	Arabinogalactan protein (AHRD V3.3 --* Q9FUL8_NICAL)
Solyc10g080380	5.36588	0.000466947	0.079585	LOW QUALITY:Transmembrane protein putative (AHRD V3.3 -** A0A072VTU6_MEDTR)
Solyc10g086030	1.31474	0.000127208	0.050608	NA
Solyc11g012980	3.72195	0.000583842	0.0877625	Ethylene-responsive transcription factor (AHRD V3.3 *** A0A0K9P1G2_ZOSMR)
Solyc11g061690	21.6194	0.00010789	0.050608	NA
Solyc11g068530	3.45207	0.000204355	0.0576421	LOW QUALITY:FANTASTIC four-like protein (DUF3049) (AHRD V3.3 *-* AT5G22390.1)
Solyc11g068780	2.79552	9.34e-05	0.0493044	LOW QUALITY:ovate family protein 30
Solyc11g069540	1.9171	0.000580889	0.0877625	Nucleotide/sugar transporter family protein (AHRD V3.3 *** AT2G28315.1)
Solyc11g069840	2.0355	1.87e-06	0.00536124	electron transporter putative (Protein of unknown function DUF547) (AHRD V3.3 *** AT5G60720.1)
Solyc12g009000	5.05974	0.000322655	0.0689622	LOW QUALITY:Harbinger transposase-derived nuclease (AHRD V3.3 *** A0A103Y2W0_CYNCS)
Solyc12g014590	2.28252	4.08e-05	0.0284764	Pirin-like protein family (AHRD V3.3 *** A0A151SXI4_CAJCA)
Solyc12g049210	1.25332	0.000676042	0.0909829	LOW QUALITY:DUF3511 domain protein (AHRD V3.3 *** G7IS34_MEDTR)
Solyc12g087920	5.16209	0.000783017	0.0948418	Receptor-like protein kinase (AHRD V3.3 *** C6F1T6_SOYBN)
Solyc12g088830	2.09478	0.000353606	0.0706902	Protein WEAK CHLOROPLAST MOVEMENT UNDER BLUE LIGHT 1 (AHRD V3.3 *** WEB1_ARATH)
Solyc12g099190	3.16717	0.000700144	0.0936148	LOW QUALITY:Invertase inhibitor (AHRD V3.3 *** C1KBP2_SOLTU)

## Sheet: Data Set S3
Supplemental Data Set S3. Vector pTAV (pMR315_pTAV-GW binary) sequence.
>pMR315_pTAV-GWbinary (12,341 bp) CAagcttagcttgagcttggatcagattgtcgtttcccgccttcagtttaaactatcagtgtttgacaggatatattggc gggtaaacctaagagaaaagagcgtttattagaataacggatatttaaaagggcgtgaaaaggtttatccgttcgtccat ttgtatgtgcatgccaaccacagggttcccctcgggatcaaaGTACTTTAAAGTACTTTAAAGTACTTTAAAGTACTTTG ATCCAACCCCTCCGCTGCTATAGTGCAGTCGGCTTCTGACGTTCAGTGCAGCCGTCTTCTGAAAACGACATGTCGCACAA GTCCTAAGTTACGCGACAGGCTGCCGCCCTGCCCTTTTCCT…

## Sheet: Data Set S4
Supplemental Data Set S4. Haustorium infestation status quantification.
Notes for abbreviations: AP2 indicates LIF1 (Lignin Induction Factor 1, an AP2-like transcription factor). MTB indicates SlMYB55. NBS indicates CuRLR1 (Cuscuta R-gene for Lignin-based Resistance 1, a CC-NBS-LRR).
Section information					Haustorium number of infestation status				Haustorium ratio of infestation status
Expreiment ID	section and staining method	virus-based gene overexpression	Cuscuta treatments	Section ID	with vascular connections	to the cortex	on the surface	total haustorium	with vascular connections ratio	to the cortex ratio	on the surface ratio
exp13	vibratome section stained with toluidine blue	AP2	+	AP-2 (2) 1 1 20.5x	0	0	1	1	0	0	1
exp13	vibratome section stained with toluidine blue	AP2	+	AP-2 (2) 6 1 17.4x	0	0	2	2	0	0	1
exp13	vibratome section stained with toluidine blue	AP2	+	AP-2 (2) 6 2 37x	0	1	0	1	0	1	0
exp13	vibratome section stained with toluidine blue	AP2	+	AP-2 (5) 1 1 18.4x	0	3	2	5	0	0.6	0.4
exp13	vibratome section stained with toluidine blue	AP2	+	AP-2 (5) 10 1 18.6x	0	0	4	4	0	0	1
exp13	vibratome section stained with toluidine blue	AP2	+	AP-2 (5) 11 1 19x	2	0	5	7	0.285714	0	0.714286
exp13	vibratome section stained with toluidine blue	AP2	+	AP-2 (5) 2 1 16.8x	2	1	1	4	0.5	0.25	0.25
exp13	vibratome section stained with toluidine blue	AP2	+	AP-2 (5) 3 1 16.8x	0	7	2	9	0	0.777778	0.222222
exp13	vibratome section stained with toluidine blue	AP2	+	AP-2 (5) 4 1 18.8x	0	6	4	10	0	0.6	0.4
exp13	vibratome section stained with toluidine blue	AP2	+	AP-2 (5) 5 1 18.8x	0	0	4	4	0	0	1
exp13	vibratome section stained with toluidine blue	AP2	+	AP-2 (5) 6 1 31x	3	0	5	8	0.375	0	0.625
exp13	vibratome section stained with toluidine blue	AP2	+	AP-2 (5) 7 1 18.4x	1	3	4	8	0.125	0.375	0.5
exp13	vibratome section stained with toluidine blue	AP2	+	AP-2 (5) 8 1 19.4x 1	0	5	3	8	0	0.625	0.375
exp13	vibratome section stained with toluidine blue	AP2	+	AP-2 (5) 9 1 18.4x	0	3	1	4	0	0.75	0.25
exp13	vibratome section stained with toluidine blue	AP2	+	AP-2 (7) 1 1 15.2x	0	0	4	4	0	0	1
exp13	vibratome section stained with toluidine blue	AP2	+	AP-2 (7) 1 2 16.4x	0	0	3	3	0	0	1
exp13	vibratome section stained with toluidine blue	AP2	+	AP-2 (7) 10 1 17x	0	0	2	2	0	0	1
exp13	vibratome section stained with toluidine blue	AP2	+	AP-2 (7) 11 1 18.6x	0	0	1	1	0	0	1
exp13	vibratome section stained with toluidine blue	AP2	+	AP-2 (7) 2 1 29.5x	0	0	5	5	0	0	1
exp13	vibratome section stained with toluidine blue	AP2	+	AP-2 (7) 3 1 27x	0	0	8	8	0	0	1
exp13	vibratome section stained with toluidine blue	AP2	+	AP-2 (7) 4 1 18.2x	0	0	2	2	0	0	1
exp13	vibratome section stained with toluidine blue	AP2	+	AP-2 (7) 5 1 15.6x	0	0	1	1	0	0	1
exp13	vibratome section stained with toluidine blue	AP2	+	AP-2 (7) 5 2 17.8x	0	0	1	1	0	0	1
exp13	vibratome section stained with toluidine blue	AP2	+	AP-2 (7) 6 1 16.2x	0	0	1	1	0	0	1
exp13	vibratome section stained with toluidine blue	AP2	+	AP-2 (7) 7 1 17.6x	0	0	1	1	0	0	1
exp13	vibratome section stained with toluidine blue	AP2	+	AP-2 (7) 9 1 17.8x	0	0	1	1	0	0	1
exp13	vibratome section stained with toluidine blue	AP2	+	AP2 3 1 17.8x 1	0	2	7	9	0	0.222222	0.777778
exp13	vibratome section stained with toluidine blue	AP2	+	AP2 3 2 18x 1	1	2	9	12	0.0833333	0.166667	0.75
exp13	vibratome section stained with toluidine blue	AP2	+	AP2 3 3 18x 1	0	1	0	1	0	1	0
exp13	vibratome section stained with toluidine blue	AP2	+	AP2 3 4 17.8x 1	0	4	5	9	0	0.444444	0.555556
exp13	vibratome section stained with toluidine blue	AP2	+	AP2 3 5 16.6x 1	0	0	2	2	0	0	1
exp13	vibratome section stained with toluidine blue	AP2	+	AP2 3 6 18.8x 1	0	2	4	6	0	0.333333	0.666667
exp13	vibratome section stained with toluidine blue	AP2	+	AP2 3 7 20x 1	0	0	1	1	0	0	1
exp13	vibratome section stained with toluidine blue	AP2	+	AP2 3 8 18.2x 1	0	2	6	8	0	0.25	0.75
exp13	vibratome section stained with toluidine blue	AP2	+	AP2 3 9 17.2x 1	0	1	8	9	0	0.111111	0.888889
exp3	hand section stained with Phloroglucinol-HCl	GUS	+	AG 2-1	1	0	0	1	1	0	0
exp3	hand section stained with Phloroglucinol-HCl	GUS	+	AG 2-2	1	0	0	1	1	0	0
exp3	hand section stained with Phloroglucinol-HCl	GUS	+	AG 2-3	1	0	0	1	1	0	0
exp3	hand section stained with Phloroglucinol-HCl	GUS	+	AG 2-4	0	1	0	1	0	1	0
exp3	hand section stained with Phloroglucinol-HCl	GUS	+	AG 4-1	0	2	1	3	0	0.666667	0.333333
exp3	hand section stained with Phloroglucinol-HCl	GUS	+	AG 6-1	0	0	2	2	0	0	1
exp3	hand section stained with Phloroglucinol-HCl	GUS	+	AG 6-2	0	0	3	3	0	0	1
exp3	hand section stained with Phloroglucinol-HCl	GUS	+	AG 6-3	0	1	1	2	0	0.5	0.5
exp3	hand section stained with Phloroglucinol-HCl	GUS	+	AG 6-4	0	0	2	2	0	0	1
exp3	hand section stained with Phloroglucinol-HCl	GUS	+	AG 8-1	0	6	0	6	0	1	0
exp3	hand section stained with Phloroglucinol-HCl	GUS	+	AG 8-2	2	0	0	2	1	0	0
exp3	hand section stained with Phloroglucinol-HCl	GUS	+	AG 8-3	0	3	0	3	0	1	0
exp3	hand section stained with Phloroglucinol-HCl	GUS	+	AG 8-4	0	2	0	2	0	1	0
exp3	hand section stained with Phloroglucinol-HCl	GUS	+	AG 8-5	0	2	0	2	0	1	0
exp5	hand section stained with Phloroglucinol-HCl	GUS	+	G+S 1-1	0	4	1	5	0	0.8	0.2
exp5	hand section stained with Phloroglucinol-HCl	GUS	+	G+S 1-2	0	4	1	5	0	0.8	0.2
exp5	hand section stained with Phloroglucinol-HCl	GUS	+	G+S 3+2	2	2	0	4	0.5	0.5	0
exp5	hand section stained with Phloroglucinol-HCl	GUS	+	G+S 3-1	1	0	0	1	1	0	0
exp11	vibratome section stained with toluidine blue	MYB	+	GUS 1_1-1 19	0	2	7	9	0	0.222222	0.777778
exp11	vibratome section stained with toluidine blue	MYB	+	GUS 12_1-1 16.4	0	2	3	5	0	0.4	0.6
exp11	vibratome section stained with toluidine blue	MYB	+	GUS 12_1-2 16.4	0	1	0	1	0	1	0
exp11	vibratome section stained with toluidine blue	MYB	+	MYB OE 16_1-1 18	0	0	8	8	0	0	1
exp11	vibratome section stained with toluidine blue	MYB	+	MYB OE 19_1-1 16.4	0	1	3	4	0	0.25	0.75
exp11	vibratome section stained with toluidine blue	MYB	+	MYB OE 27_1-1 14.6	0	3	2	5	0	0.6	0.4
exp11	vibratome section stained with toluidine blue	MYB	+	MYB OE 6_1-1 16.4	0	0	4	4	0	0	1
exp9	vibratome section stained with toluidine blue	MYB	+	MYB1-1-1 14	0	0	6	6	0	0	1
exp9	hand section stained with Phloroglucinol-HCl	MYB	+	MYB1-1-13	0	0	10	10	0	0	1
exp9	vibratome section stained with toluidine blue	MYB	+	MYB1-2 1 12.8	0	2	3	5	0	0.4	0.6
exp9	hand section stained with Phloroglucinol-HCl	MYB	+	MYB1-5-22	0	0	4	4	0	0	1
exp13	vibratome section stained with toluidine blue	NBS	+	NBS (8) 1 1 18.2x	0	3	1	4	0	0.75	0.25
exp13	vibratome section stained with toluidine blue	NBS	+	NBS 3 3 19.6x Slide 2	0	0	4	4	0	0	1
exp13	vibratome section stained with toluidine blue	NBS	+	NBS 3 4 19.8x Slide 3	0	2	2	4	0	0.5	0.5
exp13	vibratome section stained with toluidine blue	NBS	+	NBS 3 6 19.2x Slide 3	0	2	0	2	0	1	0
exp13	vibratome section stained with toluidine blue	NBS	+	NBS 5 1 17.4x	0	0	6	6	0	0	1
exp13	vibratome section stained with toluidine blue	NBS	+	NBS 5 2 24x	0	3	1	4	0	0.75	0.25
exp13	vibratome section stained with toluidine blue	NBS	+	Nbs 6 6 18.4x Slide 2	0	0	3	3	0	0	1
exp13	hand section stained with Phloroglucinol-HCl	NBS	+	NBS+Cuscuta st 15x 1-3	0	2	4	6	0	0.333333	0.666667
exp13	hand section stained with Phloroglucinol-HCl	NBS	+	NBS+Cuscuta st 15x 1-5	0	5	4	9	0	0.555556	0.444444
exp13	hand section stained with Phloroglucinol-HCl	NBS	+	NBS+Cuscuta st 15x 2-3	1	3	4	8	0.125	0.375	0.5
exp13	hand section stained with Phloroglucinol-HCl	NBS	+	NBS+Cuscuta st 15x 2-4	0	0	2	2	0	0	1
exp13	hand section stained with Phloroglucinol-HCl	NBS	+	NBS+Cuscuta st 15x 3-3	0	0	6	6	0	0	1
exp13	hand section stained with Phloroglucinol-HCl	NBS	+	NBS+Cuscuta st 15x 3-5	0	4	4	8	0	0.5	0.5
exp13	vibratome section stained with toluidine blue	NBS	+	NBS1 4 18.6x 1	0	0	3	3	0	0	1
exp13	vibratome section stained with toluidine blue	NBS	+	NBS1 8 29.5x 1	0	3	1	4	0	0.75	0.25
exp3	hand section stained with Phloroglucinol-HCl	NBS	+	AN 10-1	0	2	1	3	0	0.666667	0.333333
exp3	hand section stained with Phloroglucinol-HCl	NBS	+	AN 1-1	0	0	1	1	0	0	1
exp3	hand section stained with Phloroglucinol-HCl	NBS	+	AN 1-3	0	0	1	1	0	0	1
exp3	hand section stained with Phloroglucinol-HCl	NBS	+	AN 2-1	0	0	4	4	0	0	1
exp3	hand section stained with Phloroglucinol-HCl	NBS	+	AN 2-2	0	0	5	5	0	0	1
exp3	hand section stained with Phloroglucinol-HCl	NBS	+	AN 2-3	0	0	5	5	0	0	1
exp3	hand section stained with Phloroglucinol-HCl	NBS	+	AN 3-3	0	0	2	2	0	0	1
exp3	hand section stained with Phloroglucinol-HCl	NBS	+	AN 4-3	0	1	3	4	0	0.25	0.75
exp3	hand section stained with Phloroglucinol-HCl	NBS	+	AN 5-1	0	2	2	4	0	0.5	0.5
exp3	hand section stained with Phloroglucinol-HCl	NBS	+	AN 5-2	0	0	3	3	0	0	1
exp3	hand section stained with Phloroglucinol-HCl	NBS	+	AN 5-3	0	2	2	4	0	0.5	0.5
exp3	hand section stained with Phloroglucinol-HCl	NBS	+	AN 6-1	0	1	0	1	0	1	0
exp3	hand section stained with Phloroglucinol-HCl	NBS	+	AN 6-2	0	1	0	1	0	1	0
exp3	hand section stained with Phloroglucinol-HCl	NBS	+	AN 9-2	0	0	1	1	0	0	1
exp5	hand section stained with Phloroglucinol-HCl	NBS	+	N+S 10-1	0	0	1	1	0	0	1
exp5	hand section stained with Phloroglucinol-HCl	NBS	+	N+S 10-2	0	0	1	1	0	0	1
exp5	hand section stained with Phloroglucinol-HCl	NBS	+	N+S 1-1	0	0	6	6	0	0	1
exp5	hand section stained with Phloroglucinol-HCl	NBS	+	N+S 11-1	0	0	2	2	0	0	1
exp5	hand section stained with Phloroglucinol-HCl	NBS	+	N+S 12-1	0	0	1	1	0	0	1
exp5	hand section stained with Phloroglucinol-HCl	NBS	+	N+S 13-2	0	1	1	2	0	0.5	0.5
exp5	hand section stained with Phloroglucinol-HCl	NBS	+	N+S 14-2	0	0	3	3	0	0	1
exp5	hand section stained with Phloroglucinol-HCl	NBS	+	N+S 15-1	0	1	2	3	0	0.333333	0.666667
exp5	hand section stained with Phloroglucinol-HCl	NBS	+	N+S 2-1	0	3	0	3	0	1	0
exp5	hand section stained with Phloroglucinol-HCl	NBS	+	N+S 2-2	0	0	2	2	0	0	1
exp5	hand section stained with Phloroglucinol-HCl	NBS	+	N+S 4-1	0	0	7	7	0	0	1
exp5	hand section stained with Phloroglucinol-HCl	NBS	+	N+S 5-1	0	4	4	8	0	0.5	0.5
exp5	hand section stained with Phloroglucinol-HCl	NBS	+	N+S 5-2	0	1	7	8	0	0.125	0.875
exp5	hand section stained with Phloroglucinol-HCl	NBS	+	N+S 6-2	0	0	6	6	0	0	1
exp5	hand section stained with Phloroglucinol-HCl	NBS	+	N+S 7-1	0	0	5	5	0	0	1
exp5	hand section stained with Phloroglucinol-HCl	NBS	+	N+S 7-2	0	0	3	3	0	0	1
exp5	hand section stained with Phloroglucinol-HCl	NBS	+	N+S 8-1	0	0	5	5	0	0	1
exp5	hand section stained with Phloroglucinol-HCl	NBS	+	N+S 9-1	0	1	2	3	0	0.333333	0.666667

## Sheet: Data Set S5
Supplemental Data Set S5. Resistant specific SNPs in all chromosome.
Notes for abbreviations: SNV indicates a Single Nucleotide Variant. MNV represents Multiple Nucleotide Variants, two or more SNVs in the region.
Chromosome	Region	Type	Zygosity	Count	Coverage	Frequency
SL3.0ch00	38075..38076	Deletion	Heterozygous	8	10	80
SL3.0ch00	38075..38076	MNV	Heterozygous	2	10	20
SL3.0ch00	64333	Deletion	Homozygous	5	5	100
SL3.0ch00	192694	SNV	Heterozygous	12	29	41.3793
SL3.0ch00	192694	SNV	Heterozygous	16	29	55.1724
SL3.0ch00	299097	SNV	Heterozygous	6	12	50
SL3.0ch00	299097	SNV	Heterozygous	6	12	50
SL3.0ch00	308046	SNV	Homozygous	17	20	85
SL3.0ch00	321900	SNV	Heterozygous	12	22	54.5455
SL3.0ch00	321900	SNV	Heterozygous	10	22	45.4545
SL3.0ch00	397063	SNV	Heterozygous	9	17	52.9412
SL3.0ch00	397063	SNV	Heterozygous	8	17	47.0588
SL3.0ch00	404042	SNV	Heterozygous	10	17	58.8235
SL3.0ch00	404042	SNV	Heterozygous	7	17	41.1765
SL3.0ch00	420915	SNV	Heterozygous	9	14	64.2857
SL3.0ch00	420915	SNV	Heterozygous	5	14	35.7143
SL3.0ch00	448828	SNV	Homozygous	13	15	86.6667
SL3.0ch00	488545	SNV	Heterozygous	5	14	35.7143
SL3.0ch00	488545	SNV	Heterozygous	9	14	64.2857
SL3.0ch00	539494	SNV	Heterozygous	13	20	65
SL3.0ch00	539494	SNV	Heterozygous	7	20	35
SL3.0ch00	547849	Deletion	Heterozygous	7	15	46.6667
SL3.0ch00	596142	Deletion	Heterozygous	10	14	71.4286
SL3.0ch00	596142	SNV	Heterozygous	4	14	28.5714
SL3.0ch00	622690	SNV	Heterozygous	9	13	69.2308
SL3.0ch00	622690	SNV	Heterozygous	4	13	30.7692
SL3.0ch00	691841	SNV	Heterozygous	6	11	54.5455
SL3.0ch00	691841	SNV	Heterozygous	4	11	36.3636
SL3.0ch00	702679	SNV	Homozygous	22	22	100
SL3.0ch00	723903^723904	Insertion	Heterozygous	3	9	33.3333
SL3.0ch00	723903^723904	Insertion	Heterozygous	4	9	44.4444
SL3.0ch00	725551	SNV	Heterozygous	10	15	66.6667
SL3.0ch00	725551	SNV	Heterozygous	5	15	33.3333
SL3.0ch00	749085	SNV	Homozygous	11	12	91.6667
SL3.0ch00	761786	SNV	Heterozygous	12	19	63.1579
SL3.0ch00	761786	SNV	Heterozygous	7	19	36.8421
SL3.0ch00	773746	SNV	Heterozygous	17	23	73.913
SL3.0ch00	773746	SNV	Heterozygous	6	23	26.087
SL3.0ch00	810707	SNV	Homozygous	17	19	89.4737
SL3.0ch00	836079	SNV	Homozygous	9	9	100
SL3.0ch00	869849	SNV	Heterozygous	16	34	47.0588
SL3.0ch00	869849	SNV	Heterozygous	18	34	52.9412
SL3.0ch00	876785	SNV	Heterozygous	20	29	68.9655
SL3.0ch00	876785	SNV	Heterozygous	9	29	31.0345
SL3.0ch00	881346	SNV	Homozygous	4	4	100
SL3.0ch00	977851	SNV	Heterozygous	11	15	73.3333
SL3.0ch00	977851	SNV	Heterozygous	4	15	26.6667
SL3.0ch00	978100	SNV	Heterozygous	13	26	50
SL3.0ch00	978100	SNV	Heterozygous	13	26	50
SL3.0ch00	1012276	SNV	Heterozygous	22	34	64.7059
SL3.0ch00	1012276	SNV	Heterozygous	12	34	35.2941
SL3.0ch00	1078732	SNV	Heterozygous	14	24	58.3333
SL3.0ch00	1078732	SNV	Heterozygous	10	24	41.6667
SL3.0ch00	1120457..1120479	Deletion	Homozygous	4	4	100
SL3.0ch00	1281996	SNV	Heterozygous	18	29	62.069
SL3.0ch00	1281996	SNV	Heterozygous	11	29	37.931
SL3.0ch00	1308811	SNV	Heterozygous	21	34	61.7647
SL3.0ch00	1308811	SNV	Heterozygous	13	34	38.2353
SL3.0ch00	1311298	SNV	Heterozygous	20	26	76.9231
SL3.0ch00	1311298	SNV	Heterozygous	6	26	23.0769
SL3.0ch00	1315210	SNV	Heterozygous	14	22	63.6364
SL3.0ch00	1315210	SNV	Heterozygous	8	22	36.3636
SL3.0ch00	1316917	SNV	Heterozygous	21	29	72.4138
SL3.0ch00	1316917	SNV	Heterozygous	8	29	27.5862
SL3.0ch00	1342399	SNV	Homozygous	35	44	79.5455
SL3.0ch00	1449923	SNV	Heterozygous	11	26	42.3077
SL3.0ch00	1449923	SNV	Heterozygous	15	26	57.6923
SL3.0ch00	1543687	SNV	Homozygous	15	15	100
SL3.0ch00	1586498	SNV	Heterozygous	16	27	59.2593
SL3.0ch00	1586498	SNV	Heterozygous	11	27	40.7407
SL3.0ch00	1633691	SNV	Homozygous	32	38	84.2105
SL3.0ch00	1640158	SNV	Heterozygous	36	69	52.1739
SL3.0ch00	1640158	SNV	Heterozygous	33	69	47.8261
SL3.0ch00	1645104^1645105	Insertion	Heterozygous	20	27	74.0741
SL3.0ch00	1645104^1645105	Insertion	Heterozygous	7	27	25.9259
SL3.0ch00	1722202	SNV	Heterozygous	16	49	32.6531
SL3.0ch00	1722202	SNV	Heterozygous	33	49	67.3469
SL3.0ch00	1747721	Deletion	Heterozygous	6	25	24
SL3.0ch00	1747721	SNV	Heterozygous	19	25	76
SL3.0ch00	1747750^1747751	Insertion	Heterozygous	3	12	25
SL3.0ch00	1747750^1747751	Insertion	Heterozygous	9	12	75
SL3.0ch00	1777951	SNV	Heterozygous	8	35	22.8571
SL3.0ch00	1777951	SNV	Heterozygous	27	35	77.1429
SL3.0ch00	1777993	SNV	Heterozygous	8	34	23.5294
SL3.0ch00	1777993	SNV	Heterozygous	26	34	76.4706
SL3.0ch00	1778000	SNV	Heterozygous	8	31	25.8065
SL3.0ch00	1778000	SNV	Heterozygous	23	31	74.1935
SL3.0ch00	1783663^1783664	Insertion	Heterozygous	5	18	27.7778
SL3.0ch00	1802632	SNV	Heterozygous	22	35	62.8571
SL3.0ch00	1802632	SNV	Heterozygous	13	35	37.1429
SL3.0ch00	1807526	SNV	Homozygous	16	18	88.8889
SL3.0ch00	1814327	SNV	Homozygous	9	9	100
SL3.0ch00	1850039	Deletion	Homozygous	15	17	88.2353
SL3.0ch00	1896380	SNV	Homozygous	21	21	100
SL3.0ch00	1917356	SNV	Homozygous	30	36	83.3333
SL3.0ch00	1934856	SNV	Heterozygous	8	13	61.5385
SL3.0ch00	1934856	SNV	Heterozygous	5	13	38.4615
SL3.0ch00	1965148	SNV	Heterozygous	15	29	51.7241
SL3.0ch00	1965148	SNV	Heterozygous	14	29	48.2759
SL3.0ch00	1993624	SNV	Heterozygous	13	18	72.2222
SL3.0ch00	1993624	SNV	Heterozygous	5	18	27.7778
SL3.0ch00	2011449	SNV	Homozygous	4	4	100
SL3.0ch00	2027866	SNV	Homozygous	8	8	100
SL3.0ch00	2051889..2051890	MNV	Heterozygous	17	45	37.7778
SL3.0ch00	2051889..2051890	MNV	Heterozygous	28	45	62.2222
SL3.0ch00	2051904	SNV	Heterozygous	13	47	27.6596
SL3.0ch00	2051904	SNV	Heterozygous	34	47	72.3404
SL3.0ch00	2052088	SNV	Heterozygous	21	54	38.8889
SL3.0ch00	2052088	SNV	Heterozygous	33	54	61.1111
SL3.0ch00	2057988	SNV	Heterozygous	12	37	32.4324
SL3.0ch00	2057988	SNV	Heterozygous	25	37	67.5676
SL3.0ch00	2057992	SNV	Heterozygous	14	38	36.8421
SL3.0ch00	2057992	SNV	Heterozygous	24	38	63.1579
SL3.0ch00	2058085	SNV	Heterozygous	30	63	47.619
SL3.0ch00	2058085	SNV	Heterozygous	33	63	52.381
SL3.0ch00	2058088	SNV	Heterozygous	28	63	44.4444
SL3.0ch00	2058088	SNV	Heterozygous	34	63	53.9683
SL3.0ch00	2058233	SNV	Heterozygous	22	59	37.2881
SL3.0ch00	2058233	SNV	Heterozygous	37	59	62.7119
SL3.0ch00	2058390	SNV	Heterozygous	7	27	25.9259
SL3.0ch00	2058390	SNV	Heterozygous	20	27	74.0741
SL3.0ch00	2058392	SNV	Heterozygous	7	27	25.9259
SL3.0ch00	2058392	SNV	Heterozygous	20	27	74.0741
SL3.0ch00	2058395	SNV	Heterozygous	7	28	25
SL3.0ch00	2058395	SNV	Heterozygous	21	28	75
SL3.0ch00	2068331	SNV	Homozygous	15	17	88.2353
SL3.0ch00	2068931	SNV	Homozygous	17	17	100
SL3.0ch00	2068949	SNV	Homozygous	15	15	100
SL3.0ch00	2069062	SNV	Heterozygous	5	8	62.5
SL3.0ch00	2069062	SNV	Heterozygous	3	8	37.5
SL3.0ch00	2108726	SNV	Homozygous	15	18	83.3333
SL3.0ch00	2109476	SNV	Heterozygous	4	13	30.7692
SL3.0ch00	2109476	SNV	Heterozygous	9	13	69.2308
SL3.0ch00	2109967	SNV	Homozygous	13	13	100
SL3.0ch00	2114390	SNV	Heterozygous	6	16	37.5
SL3.0ch00	2114390	SNV	Heterozygous	10	16	62.5
SL3.0ch00	2115275	SNV	Homozygous	5	6	83.3333
SL3.0ch00	2123543	SNV	Heterozygous	7	18	38.8889
SL3.0ch00	2123543	SNV	Heterozygous	11	18	61.1111
SL3.0ch00	2123602	SNV	Heterozygous	4	13	30.7692
SL3.0ch00	2123602	SNV	Heterozygous	9	13	69.2308
SL3.0ch00	2123801	SNV	Heterozygous	7	16	43.75
SL3.0ch00	2123801	SNV	Heterozygous	9	16	56.25
SL3.0ch00	2124316	SNV	Heterozygous	11	19	57.8947
SL3.0ch00	2124316	SNV	Heterozygous	8	19	42.1053
SL3.0ch00	2124823	SNV	Heterozygous	7	14	50
SL3.0ch00	2124823	SNV	Heterozygous	7	14	50
SL3.0ch00	2151166	SNV	Heterozygous	16	24	66.6667
SL3.0ch00	2151166	SNV	Heterozygous	8	24	33.3333
SL3.0ch00	2152500	SNV	Heterozygous	7	14	50
SL3.0ch00	2152500	SNV	Heterozygous	7	14	50
SL3.0ch00	2155481	SNV	Heterozygous	3	12	25
SL3.0ch00	2155481	SNV	Heterozygous	9	12	75
SL3.0ch00	2156952	SNV	Heterozygous	4	16	25
SL3.0ch00	2156952	SNV	Heterozygous	12	16	75
SL3.0ch00	2157578	SNV	Heterozygous	7	25	28
SL3.0ch00	2157578	SNV	Heterozygous	18	25	72
SL3.0ch00	2157586..2157587	MNV	Heterozygous	10	31	32.2581
SL3.0ch00	2157586..2157587	MNV	Heterozygous	11	31	35.4839
SL3.0ch00	2157811	SNV	Heterozygous	9	19	47.3684
SL3.0ch00	2157811	SNV	Heterozygous	10	19	52.6316
SL3.0ch00	2158000	SNV	Heterozygous	6	25	24
SL3.0ch00	2158218	SNV	Heterozygous	9	19	47.3684
SL3.0ch00	2158218	SNV	Heterozygous	10	19	52.6316
SL3.0ch00	2164124..2164125	MNV	Heterozygous	6	13	46.1538
SL3.0ch00	2164124..2164125	MNV	Heterozygous	7	13	53.8462
SL3.0ch00	2164136	SNV	Heterozygous	6	15	40
SL3.0ch00	2164136	SNV	Heterozygous	9	15	60
SL3.0ch00	2165565	SNV	Heterozygous	4	16	25
SL3.0ch00	2165565	SNV	Heterozygous	12	16	75
SL3.0ch00	2165985	SNV	Heterozygous	12	18	66.6667
SL3.0ch00	2165985	SNV	Heterozygous	6	18	33.3333
SL3.0ch00	2168270	SNV	Heterozygous	5	11	45.4545
SL3.0ch00	2168270	SNV	Heterozygous	6	11	54.5455
SL3.0ch00	2168273	SNV	Heterozygous	4	11	36.3636
SL3.0ch00	2168273	SNV	Heterozygous	7	11	63.6364
SL3.0ch00	2169028^2169029	Insertion	Heterozygous	3	9	33.3333
SL3.0ch00	2169028^2169029	Insertion	Heterozygous	6	9	66.6667
SL3.0ch00	2169687	SNV	Heterozygous	5	8	62.5
SL3.0ch00	2169687	SNV	Heterozygous	3	8	37.5
SL3.0ch00	2183615	SNV	Heterozygous	8	22	36.3636
SL3.0ch00	2183615	SNV	Heterozygous	14	22	63.6364
SL3.0ch00	2183616^2183617	Insertion	Heterozygous	8	22	36.3636
SL3.0ch00	2183616^2183617	Insertion	Heterozygous	14	22	63.6364
SL3.0ch00	2183635	SNV	Heterozygous	7	19	36.8421
SL3.0ch00	2183635	SNV	Heterozygous	12	19	63.1579
SL3.0ch00	2183737	SNV	Heterozygous	6	22	27.2727
SL3.0ch00	2183737	SNV	Heterozygous	16	22	72.7273
SL3.0ch00	2183760	SNV	Heterozygous	5	15	33.3333
SL3.0ch00	2183760	SNV	Heterozygous	10	15	66.6667
SL3.0ch00	2185000	SNV	Heterozygous	3	9	33.3333
SL3.0ch00	2185000	SNV	Heterozygous	6	9	66.6667
SL3.0ch00	2185028	SNV	Heterozygous	3	10	30
SL3.0ch00	2185028	SNV	Heterozygous	7	10	70
SL3.0ch00	2185034	SNV	Heterozygous	3	10	30
SL3.0ch00	2185034	SNV	Heterozygous	7	10	70
SL3.0ch00	2185466	SNV	Heterozygous	4	7	57.1429
SL3.0ch00	2185466	SNV	Heterozygous	3	7	42.8571
SL3.0ch00	2185886	SNV	Heterozygous	2	7	28.5714
SL3.0ch00	2185886	SNV	Heterozygous	5	7	71.4286
SL3.0ch00	2185921	SNV	Heterozygous	2	8	25
SL3.0ch00	2185949	SNV	Heterozygous	2	8	25
SL3.0ch00	2185949	SNV	Heterozygous	6	8	75
SL3.0ch00	2185991	SNV	Heterozygous	2	7	28.5714
SL3.0ch00	2185991	SNV	Heterozygous	5	7	71.4286
SL3.0ch00	2186000	SNV	Heterozygous	3	8	37.5
SL3.0ch00	2186000	SNV	Heterozygous	5	8	62.5
SL3.0ch00	2186002	SNV	Heterozygous	3	8	37.5
SL3.0ch00	2186002	SNV	Heterozygous	5	8	62.5
SL3.0ch00	2188269	Deletion	Heterozygous	10	24	41.6667
SL3.0ch00	2188269	SNV	Heterozygous	14	24	58.3333
SL3.0ch00	2189098..2189099	MNV	Heterozygous	9	20	45
SL3.0ch00	2189098..2189099	MNV	Heterozygous	11	20	55
SL3.0ch00	2189101	SNV	Heterozygous	9	21	42.8571
SL3.0ch00	2189101	SNV	Heterozygous	12	21	57.1429
SL3.0ch00	2189127^2189128	Insertion	Heterozygous	6	18	33.3333
SL3.0ch00	2189127^2189128	Insertion	Heterozygous	12	18	66.6667
SL3.0ch00	2189766	SNV	Heterozygous	4	7	57.1429
SL3.0ch00	2189766	SNV	Heterozygous	3	7	42.8571
SL3.0ch00	2189783	SNV	Heterozygous	7	14	50
SL3.0ch00	2189783	SNV	Heterozygous	7	14	50
SL3.0ch00	2189945	SNV	Heterozygous	4	16	25
SL3.0ch00	2189945	SNV	Heterozygous	11	16	68.75
SL3.0ch00	2190313	SNV	Heterozygous	5	9	55.5556
SL3.0ch00	2190313	SNV	Heterozygous	4	9	44.4444
SL3.0ch00	2190316	SNV	Heterozygous	4	10	40
SL3.0ch00	2190316	SNV	Heterozygous	6	10	60
SL3.0ch00	2190324	SNV	Heterozygous	4	14	28.5714
SL3.0ch00	2190324	SNV	Heterozygous	10	14	71.4286
SL3.0ch00	2190602..2190603	MNV	Homozygous	6	6	100
SL3.0ch00	2191172	SNV	Homozygous	15	16	93.75
SL3.0ch00	2192466..2192467	MNV	Heterozygous	12	26	46.1538
SL3.0ch00	2192466..2192467	MNV	Heterozygous	14	26	53.8462
SL3.0ch00	2192478	SNV	Heterozygous	17	33	51.5152
SL3.0ch00	2192478	SNV	Heterozygous	16	33	48.4848
SL3.0ch00	2192613	SNV	Heterozygous	20	40	50
SL3.0ch00	2192613	SNV	Heterozygous	20	40	50
SL3.0ch00	2197118	SNV	Heterozygous	11	16	68.75
SL3.0ch00	2197118	SNV	Heterozygous	5	16	31.25
SL3.0ch00	2197783	SNV	Heterozygous	16	25	64
SL3.0ch00	2197783	SNV	Heterozygous	9	25	36
SL3.0ch00	2198288	SNV	Heterozygous	10	20	50
SL3.0ch00	2198288	SNV	Heterozygous	10	20	50
SL3.0ch00	2198529	Deletion	Heterozygous	17	25	68
SL3.0ch00	2198529	SNV	Heterozygous	8	25	32
SL3.0ch00	2199212	SNV	Heterozygous	18	36	50
SL3.0ch00	2199212	SNV	Heterozygous	18	36	50
SL3.0ch00	2199344	SNV	Heterozygous	5	19	26.3158
SL3.0ch00	2199344	SNV	Heterozygous	14	19	73.6842
SL3.0ch00	2199997	SNV	Heterozygous	5	15	33.3333
SL3.0ch00	2199997	SNV	Heterozygous	10	15	66.6667
SL3.0ch00	2200198	SNV	Heterozygous	11	26	42.3077
SL3.0ch00	2200198	SNV	Heterozygous	15	26	57.6923
SL3.0ch00	2200303..2200304	MNV	Heterozygous	16	32	50
SL3.0ch00	2200303..2200304	MNV	Heterozygous	16	32	50
SL3.0ch00	2200306	SNV	Heterozygous	16	31	51.6129
SL3.0ch00	2200306	SNV	Heterozygous	15	31	48.3871
SL3.0ch00	2201168	SNV	Heterozygous	9	17	52.9412
SL3.0ch00	2201168	SNV	Heterozygous	8	17	47.0588
SL3.0ch00	2210390	SNV	Heterozygous	12	20	60
SL3.0ch00	2210390	SNV	Heterozygous	8	20	40
SL3.0ch00	2210455	SNV	Heterozygous	12	20	60
SL3.0ch00	2210455	SNV	Heterozygous	8	20	40
SL3.0ch00	2212762	SNV	Heterozygous	11	18	61.1111
SL3.0ch00	2212762	SNV	Heterozygous	7	18	38.8889
SL3.0ch00	2240753	SNV	Heterozygous	4	13	30.7692
SL3.0ch00	2240753	SNV	Heterozygous	9	13	69.2308
SL3.0ch00	2240775	SNV	Heterozygous	5	13	38.4615
SL3.0ch00	2240775	SNV	Heterozygous	8	13	61.5385
SL3.0ch00	2240860	SNV	Heterozygous	8	16	50
SL3.0ch00	2240860	SNV	Heterozygous	8	16	50
SL3.0ch00	2240895	SNV	Heterozygous	7	12	58.3333
SL3.0ch00	2240895	SNV	Heterozygous	5	12	41.6667
SL3.0ch00	2261341	SNV	Heterozygous	12	21	57.1429
SL3.0ch00	2261341	SNV	Heterozygous	9	21	42.8571
SL3.0ch00	2261453	Deletion	Heterozygous	13	17	76.4706
SL3.0ch00	2261453	SNV	Heterozygous	4	17	23.5294
SL3.0ch00	2261458	SNV	Heterozygous	13	18	72.2222
SL3.0ch00	2261458	SNV	Heterozygous	5	18	27.7778
SL3.0ch00	2261527	SNV	Heterozygous	19	25	76
SL3.0ch00	2261527	SNV	Heterozygous	6	25	24
SL3.0ch00	2261585	SNV	Heterozygous	17	24	70.8333
SL3.0ch00	2261585	SNV	Heterozygous	7	24	29.1667
SL3.0ch00	2261727	SNV	Heterozygous	21	34	61.7647
SL3.0ch00	2261727	SNV	Heterozygous	13	34	38.2353
SL3.0ch00	2261760	SNV	Heterozygous	24	37	64.8649
SL3.0ch00	2261760	SNV	Heterozygous	13	37	35.1351
SL3.0ch00	2261785^2261786	Insertion	Homozygous	26	30	86.6667
SL3.0ch00	2261847	SNV	Homozygous	34	40	85
SL3.0ch00	2262198	SNV	Heterozygous	16	32	50
SL3.0ch00	2262198	SNV	Heterozygous	15	32	46.875
SL3.0ch00	2263017	SNV	Heterozygous	20	36	55.5556
SL3.0ch00	2263017	SNV	Heterozygous	16	36	44.4444
SL3.0ch00	2263183	SNV	Heterozygous	32	42	76.1905
SL3.0ch00	2263183	SNV	Heterozygous	10	42	23.8095
SL3.0ch00	2263721	SNV	Heterozygous	31	41	75.6098
SL3.0ch00	2263721	SNV	Heterozygous	10	41	24.3902
SL3.0ch00	2263806	SNV	Heterozygous	41	64	64.0625
SL3.0ch00	2263806	SNV	Heterozygous	23	64	35.9375
SL3.0ch00	2263940	SNV	Heterozygous	52	70	74.2857
SL3.0ch00	2263940	SNV	Heterozygous	17	70	24.2857
SL3.0ch00	2264078	SNV	Heterozygous	33	50	66
SL3.0ch00	2264078	SNV	Heterozygous	17	50	34
SL3.0ch00	2264846	SNV	Heterozygous	15	28	53.5714
SL3.0ch00	2264846	SNV	Heterozygous	12	28	42.8571
SL3.0ch00	2265212	SNV	Heterozygous	21	36	58.3333
SL3.0ch00	2265212	SNV	Heterozygous	15	36	41.6667
SL3.0ch00	2265421	SNV	Heterozygous	12	28	42.8571
SL3.0ch00	2265421	SNV	Heterozygous	16	28	57.1429
SL3.0ch00	2265484	SNV	Heterozygous	13	22	59.0909
SL3.0ch00	2265484	SNV	Heterozygous	9	22	40.9091
SL3.0ch00	2265680	SNV	Heterozygous	12	23	52.1739
SL3.0ch00	2265680	SNV	Heterozygous	11	23	47.8261
SL3.0ch00	2265715	SNV	Heterozygous	16	27	59.2593
SL3.0ch00	2265715	SNV	Heterozygous	11	27	40.7407
SL3.0ch00	2265765	SNV	Heterozygous	26	38	68.4211
SL3.0ch00	2265765	SNV	Heterozygous	12	38	31.5789
SL3.0ch00	2265792	SNV	Heterozygous	23	38	60.5263
SL3.0ch00	2265792	SNV	Heterozygous	15	38	39.4737
SL3.0ch00	2265848	SNV	Heterozygous	27	45	60
SL3.0ch00	2265848	SNV	Heterozygous	18	45	40
SL3.0ch00	2265952	SNV	Heterozygous	25	36	69.4444
SL3.0ch00	2265952	SNV	Heterozygous	10	36	27.7778
SL3.0ch00	2266046	SNV	Heterozygous	17	23	73.913
SL3.0ch00	2266046	SNV	Heterozygous	6	23	26.087
SL3.0ch00	2266311	SNV	Heterozygous	25	40	62.5
SL3.0ch00	2266311	SNV	Heterozygous	15	40	37.5
SL3.0ch00	2266413	SNV	Heterozygous	20	34	58.8235
SL3.0ch00	2266413	SNV	Heterozygous	14	34	41.1765
SL3.0ch00	2266520	SNV	Heterozygous	24	35	68.5714
SL3.0ch00	2266520	SNV	Heterozygous	11	35	31.4286
SL3.0ch00	2266687	SNV	Heterozygous	22	33	66.6667
SL3.0ch00	2266687	SNV	Heterozygous	11	33	33.3333
SL3.0ch00	2266690	SNV	Heterozygous	22	31	70.9677
SL3.0ch00	2266690	SNV	Heterozygous	9	31	29.0323
SL3.0ch00	2267016	SNV	Heterozygous	22	38	57.8947
SL3.0ch00	2267016	SNV	Heterozygous	16	38	42.1053
SL3.0ch00	2267143	SNV	Heterozygous	23	35	65.7143
SL3.0ch00	2267143	SNV	Heterozygous	12	35	34.2857
SL3.0ch00	2267148	SNV	Heterozygous	22	36	61.1111
SL3.0ch00	2267148	SNV	Heterozygous	14	36	38.8889
SL3.0ch00	2267193	SNV	Heterozygous	28	42	66.6667
SL3.0ch00	2267193	SNV	Heterozygous	14	42	33.3333
SL3.0ch00	2267198	SNV	Heterozygous	28	42	66.6667
SL3.0ch00	2267198	SNV	Heterozygous	14	42	33.3333
SL3.0ch00	2267219	SNV	Heterozygous	29	45	64.4444
SL3.0ch00	2267219	SNV	Heterozygous	16	45	35.5556
SL3.0ch00	2267402	SNV	Heterozygous	25	42	59.5238
SL3.0ch00	2267402	SNV	Heterozygous	17	42	40.4762
SL3.0ch00	2267431	SNV	Heterozygous	22	34	64.7059
SL3.0ch00	2267431	SNV	Heterozygous	12	34	35.2941
SL3.0ch00	2267487	SNV	Heterozygous	25	35	71.4286
SL3.0ch00	2267487	SNV	Heterozygous	10	35	28.5714
SL3.0ch00	2267507	SNV	Heterozygous	25	35	71.4286
SL3.0ch00	2267507	SNV	Heterozygous	10	35	28.5714
SL3.0ch00	2267532	Deletion	Heterozygous	29	37	78.3784
SL3.0ch00	2267532	SNV	Heterozygous	8	37	21.6216
SL3.0ch00	2267727	SNV	Heterozygous	24	46	52.1739
SL3.0ch00	2267727	SNV	Heterozygous	22	46	47.8261
SL3.0ch00	2268180	SNV	Heterozygous	20	36	55.5556
SL3.0ch00	2268180	SNV	Heterozygous	16	36	44.4444
SL3.0ch00	2268272	SNV	Heterozygous	17	30	56.6667
SL3.0ch00	2268272	SNV	Heterozygous	13	30	43.3333
SL3.0ch00	2268316	SNV	Heterozygous	20	31	64.5161
SL3.0ch00	2268316	SNV	Heterozygous	11	31	35.4839
SL3.0ch00	2268342	SNV	Heterozygous	19	30	63.3333
SL3.0ch00	2268342	SNV	Heterozygous	11	30	36.6667
SL3.0ch00	2268498	SNV	Heterozygous	25	43	58.1395
SL3.0ch00	2268498	SNV	Heterozygous	18	43	41.8605
SL3.0ch00	2268513	SNV	Heterozygous	21	37	56.7568
SL3.0ch00	2268513	SNV	Heterozygous	16	37	43.2432
SL3.0ch00	2268526	SNV	Heterozygous	21	35	60
SL3.0ch00	2268526	SNV	Heterozygous	14	35	40
SL3.0ch00	2268538	SNV	Heterozygous	21	34	61.7647
SL3.0ch00	2268538	SNV	Heterozygous	13	34	38.2353
SL3.0ch00	2268699	SNV	Heterozygous	19	31	61.2903
SL3.0ch00	2268699	SNV	Heterozygous	12	31	38.7097
SL3.0ch00	2268900	SNV	Heterozygous	29	39	74.359
SL3.0ch00	2268900	SNV	Heterozygous	9	39	23.0769
SL3.0ch00	2268902	SNV	Heterozygous	29	40	72.5
SL3.0ch00	2268902	SNV	Heterozygous	10	40	25
SL3.0ch00	2268921	SNV	Heterozygous	30	42	71.4286
SL3.0ch00	2268921	SNV	Heterozygous	12	42	28.5714
SL3.0ch00	2269128	SNV	Heterozygous	39	58	67.2414
SL3.0ch00	2269128	SNV	Heterozygous	19	58	32.7586
SL3.0ch00	2269201	SNV	Heterozygous	24	46	52.1739
SL3.0ch00	2269201	SNV	Heterozygous	22	46	47.8261
SL3.0ch00	2269445	SNV	Heterozygous	33	45	73.3333
SL3.0ch00	2269445	SNV	Heterozygous	12	45	26.6667
SL3.0ch00	2269485	SNV	Heterozygous	34	48	70.8333
SL3.0ch00	2269485	SNV	Heterozygous	14	48	29.1667
SL3.0ch00	2269898	SNV	Heterozygous	22	37	59.4595
SL3.0ch00	2269898	SNV	Heterozygous	15	37	40.5405
SL3.0ch00	2270054..2270055	MNV	Heterozygous	22	33	66.6667
SL3.0ch00	2270054..2270055	MNV	Heterozygous	11	33	33.3333
SL3.0ch00	2270345	SNV	Heterozygous	33	49	67.3469
SL3.0ch00	2270345	SNV	Heterozygous	16	49	32.6531
SL3.0ch00	2270491..2270492	MNV	Heterozygous	21	37	56.7568
SL3.0ch00	2270491..2270492	MNV	Heterozygous	16	37	43.2432
SL3.0ch00	2270548	SNV	Heterozygous	25	38	65.7895
SL3.0ch00	2270548	SNV	Heterozygous	13	38	34.2105
SL3.0ch00	2270634	SNV	Heterozygous	24	33	72.7273
SL3.0ch00	2270634	SNV	Heterozygous	9	33	27.2727
SL3.0ch00	2271014	SNV	Heterozygous	23	33	69.697
SL3.0ch00	2271014	SNV	Heterozygous	10	33	30.303
SL3.0ch00	2271026	SNV	Heterozygous	22	31	70.9677
SL3.0ch00	2271026	SNV	Heterozygous	9	31	29.0323
SL3.0ch00	2271527	SNV	Heterozygous	12	26	46.1538
SL3.0ch00	2271527	SNV	Heterozygous	14	26	53.8462
SL3.0ch00	2271536	SNV	Heterozygous	11	26	42.3077
SL3.0ch00	2271536	SNV	Heterozygous	15	26	57.6923
SL3.0ch00	2271621..2271622	MNV	Heterozygous	18	30	60
SL3.0ch00	2271621..2271622	MNV	Heterozygous	12	30	40
SL3.0ch00	2273214	SNV	Heterozygous	12	32	37.5
SL3.0ch00	2273214	SNV	Heterozygous	20	32	62.5
SL3.0ch00	2273911	SNV	Heterozygous	27	51	52.9412
SL3.0ch00	2273911	SNV	Heterozygous	24	51	47.0588
SL3.0ch00	2274308	SNV	Heterozygous	25	36	69.4444
SL3.0ch00	2274308	SNV	Heterozygous	11	36	30.5556
SL3.0ch00	2274398	SNV	Heterozygous	26	39	66.6667
SL3.0ch00	2274398	SNV	Heterozygous	13	39	33.3333
SL3.0ch00	2274414	SNV	Heterozygous	26	45	57.7778
SL3.0ch00	2274414	SNV	Heterozygous	19	45	42.2222
SL3.0ch00	2274437	SNV	Heterozygous	22	43	51.1628
SL3.0ch00	2274437	SNV	Heterozygous	21	43	48.8372
SL3.0ch00	2274587	SNV	Heterozygous	21	38	55.2632
SL3.0ch00	2274587	SNV	Heterozygous	17	38	44.7368
SL3.0ch00	2274657	SNV	Heterozygous	21	42	50
SL3.0ch00	2274657	SNV	Heterozygous	21	42	50
SL3.0ch00	2274731	SNV	Heterozygous	24	41	58.5366
SL3.0ch00	2274731	SNV	Heterozygous	17	41	41.4634
SL3.0ch00	2274872	SNV	Heterozygous	28	44	63.6364
SL3.0ch00	2274872	SNV	Heterozygous	16	44	36.3636
SL3.0ch00	2275111	SNV	Heterozygous	16	29	55.1724
SL3.0ch00	2275111	SNV	Heterozygous	13	29	44.8276
SL3.0ch00	2275138	SNV	Heterozygous	15	26	57.6923
SL3.0ch00	2275138	SNV	Heterozygous	11	26	42.3077
SL3.0ch00	2275141	SNV	Heterozygous	15	26	57.6923
SL3.0ch00	2275141	SNV	Heterozygous	11	26	42.3077
SL3.0ch00	2275775	SNV	Heterozygous	18	37	48.6486
SL3.0ch00	2275775	SNV	Heterozygous	19	37	51.3514
SL3.0ch00	2275814	SNV	Heterozygous	26	38	68.4211
SL3.0ch00	2275814	SNV	Heterozygous	12	38	31.5789
SL3.0ch00	2275821	SNV	Heterozygous	28	38	73.6842
SL3.0ch00	2275821	SNV	Heterozygous	10	38	26.3158
SL3.0ch00	2275851	SNV	Homozygous	31	38	81.5789
SL3.0ch00	2275903	SNV	Heterozygous	32	43	74.4186
SL3.0ch00	2275903	SNV	Heterozygous	11	43	25.5814
SL3.0ch00	2276881	SNV	Heterozygous	24	35	68.5714
SL3.0ch00	2276881	SNV	Heterozygous	11	35	31.4286
SL3.0ch00	2277031	SNV	Heterozygous	23	32	71.875
SL3.0ch00	2277031	SNV	Heterozygous	9	32	28.125
SL3.0ch00	2277516	SNV	Heterozygous	12	24	50
SL3.0ch00	2277516	SNV	Heterozygous	12	24	50
SL3.0ch00	2277594	SNV	Heterozygous	21	32	65.625
SL3.0ch00	2277594	SNV	Heterozygous	11	32	34.375
SL3.0ch00	2278035	SNV	Heterozygous	30	43	69.7674
SL3.0ch00	2278035	SNV	Heterozygous	13	43	30.2326
SL3.0ch00	2278040	SNV	Heterozygous	30	43	69.7674
SL3.0ch00	2278040	SNV	Heterozygous	13	43	30.2326
SL3.0ch00	2278070	SNV	Heterozygous	32	46	69.5652
SL3.0ch00	2278070	SNV	Heterozygous	14	46	30.4348
SL3.0ch00	2278314	SNV	Heterozygous	13	33	39.3939
SL3.0ch00	2278314	SNV	Heterozygous	20	33	60.6061
SL3.0ch00	2278876	SNV	Heterozygous	11	17	64.7059
SL3.0ch00	2278876	SNV	Heterozygous	6	17	35.2941
SL3.0ch00	2278933	SNV	Heterozygous	10	15	66.6667
SL3.0ch00	2278933	SNV	Heterozygous	5	15	33.3333
SL3.0ch00	2279089..2279090	MNV	Heterozygous	8	14	57.1429
SL3.0ch00	2279089..2279090	MNV	Heterozygous	6	14	42.8571
SL3.0ch00	2279714	SNV	Heterozygous	29	42	69.0476
SL3.0ch00	2279714	SNV	Heterozygous	13	42	30.9524
SL3.0ch00	2279905	SNV	Heterozygous	17	26	65.3846
SL3.0ch00	2279905	SNV	Heterozygous	9	26	34.6154
SL3.0ch00	2280336	SNV	Heterozygous	10	23	43.4783
SL3.0ch00	2280336	SNV	Heterozygous	13	23	56.5217
SL3.0ch00	2280870	SNV	Heterozygous	6	13	46.1538
SL3.0ch00	2280870	SNV	Heterozygous	7	13	53.8462
SL3.0ch00	2281087	SNV	Heterozygous	16	27	59.2593
SL3.0ch00	2281087	SNV	Heterozygous	11	27	40.7407
SL3.0ch00	2281120	SNV	Heterozygous	11	23	47.8261
SL3.0ch00	2281120	SNV	Heterozygous	12	23	52.1739
SL3.0ch00	2281811^2281812	Insertion	Heterozygous	12	18	66.6667
SL3.0ch00	2281811^2281812	Insertion	Heterozygous	6	18	33.3333
SL3.0ch00	2281985	SNV	Heterozygous	14	19	73.6842
SL3.0ch00	2281985	SNV	Heterozygous	5	19	26.3158
SL3.0ch00	2281999	SNV	Heterozygous	14	23	60.8696
SL3.0ch00	2281999	SNV	Heterozygous	9	23	39.1304
SL3.0ch00	2282079	SNV	Heterozygous	11	19	57.8947
SL3.0ch00	2282079	SNV	Heterozygous	8	19	42.1053
SL3.0ch00	2282684	SNV	Heterozygous	11	17	64.7059
SL3.0ch00	2282684	SNV	Heterozygous	6	17	35.2941
SL3.0ch00	2282752	SNV	Heterozygous	5	8	62.5
SL3.0ch00	2282754	SNV	Heterozygous	5	8	62.5
SL3.0ch00	2282756	SNV	Heterozygous	5	8	62.5
SL3.0ch00	2282756	SNV	Heterozygous	3	8	37.5
SL3.0ch00	2282758	SNV	Heterozygous	5	9	55.5556
SL3.0ch00	2282758	SNV	Heterozygous	4	9	44.4444
SL3.0ch00	2282760	SNV	Heterozygous	5	9	55.5556
SL3.0ch00	2282760	SNV	Heterozygous	4	9	44.4444
SL3.0ch00	2283278	SNV	Heterozygous	21	35	60
SL3.0ch00	2283278	SNV	Heterozygous	14	35	40
SL3.0ch00	2283286..2283287	MNV	Heterozygous	22	38	57.8947
SL3.0ch00	2283286..2283287	MNV	Heterozygous	16	38	42.1053
SL3.0ch00	2283334	SNV	Heterozygous	18	30	60
SL3.0ch00	2283334	SNV	Heterozygous	12	30	40
SL3.0ch00	2283400	SNV	Heterozygous	19	29	65.5172
SL3.0ch00	2283400	SNV	Heterozygous	10	29	34.4828
SL3.0ch00	2283440	SNV	Heterozygous	18	26	69.2308
SL3.0ch00	2283440	SNV	Heterozygous	8	26	30.7692
SL3.0ch00	2283471	SNV	Heterozygous	18	24	75
SL3.0ch00	2283471	SNV	Heterozygous	6	24	25
SL3.0ch00	2283610	SNV	Heterozygous	14	20	70
SL3.0ch00	2283610	SNV	Heterozygous	6	20	30
SL3.0ch00	2283624	SNV	Heterozygous	15	23	65.2174
SL3.0ch00	2283624	SNV	Heterozygous	8	23	34.7826
SL3.0ch00	2283633	SNV	Heterozygous	17	28	60.7143
SL3.0ch00	2283633	SNV	Heterozygous	11	28	39.2857
SL3.0ch00	2283716	SNV	Heterozygous	19	40	47.5
SL3.0ch00	2283716	SNV	Heterozygous	21	40	52.5
SL3.0ch00	2283759	SNV	Heterozygous	25	38	65.7895
SL3.0ch00	2283759	SNV	Heterozygous	13	38	34.2105
SL3.0ch00	2283761	SNV	Heterozygous	25	38	65.7895
SL3.0ch00	2283761	SNV	Heterozygous	13	38	34.2105
SL3.0ch00	2283805	SNV	Heterozygous	24	38	63.1579
SL3.0ch00	2283805	SNV	Heterozygous	14	38	36.8421
SL3.0ch00	2284054	SNV	Heterozygous	17	31	54.8387
SL3.0ch00	2284054	SNV	Heterozygous	14	31	45.1613
SL3.0ch00	2284165	SNV	Heterozygous	17	38	44.7368
SL3.0ch00	2284165	SNV	Heterozygous	21	38	55.2632
SL3.0ch00	2284208	SNV	Heterozygous	13	36	36.1111
SL3.0ch00	2284208	SNV	Heterozygous	23	36	63.8889
SL3.0ch00	2284553	SNV	Heterozygous	27	41	65.8537
SL3.0ch00	2284553	SNV	Heterozygous	14	41	34.1463
SL3.0ch00	2284556	SNV	Heterozygous	27	42	64.2857
SL3.0ch00	2284556	SNV	Heterozygous	15	42	35.7143
SL3.0ch00	2284612	SNV	Heterozygous	23	37	62.1622
SL3.0ch00	2284612	SNV	Heterozygous	14	37	37.8378
SL3.0ch00	2284663	SNV	Heterozygous	26	36	72.2222
SL3.0ch00	2284663	SNV	Heterozygous	10	36	27.7778
SL3.0ch00	2284681	SNV	Homozygous	29	35	82.8571
SL3.0ch00	2284793	SNV	Heterozygous	15	32	46.875
SL3.0ch00	2284793	SNV	Heterozygous	17	32	53.125
SL3.0ch00	2284856	SNV	Heterozygous	13	28	46.4286
SL3.0ch00	2284856	SNV	Heterozygous	15	28	53.5714
SL3.0ch00	2284913	SNV	Heterozygous	22	29	75.8621
SL3.0ch00	2284913	SNV	Heterozygous	7	29	24.1379
SL3.0ch00	2285243	SNV	Heterozygous	35	60	58.3333
SL3.0ch00	2285243	SNV	Heterozygous	25	60	41.6667
SL3.0ch00	2285375	SNV	Heterozygous	29	42	69.0476
SL3.0ch00	2285375	SNV	Heterozygous	13	42	30.9524
SL3.0ch00	2285380..2285381	MNV	Heterozygous	28	43	65.1163
SL3.0ch00	2285380..2285381	MNV	Heterozygous	15	43	34.8837
SL3.0ch00	2285438	SNV	Heterozygous	27	38	71.0526
SL3.0ch00	2285438	SNV	Heterozygous	11	38	28.9474
SL3.0ch00	2285466	SNV	Heterozygous	21	35	60
SL3.0ch00	2285466	SNV	Heterozygous	14	35	40
SL3.0ch00	2285690	SNV	Heterozygous	23	35	65.7143
SL3.0ch00	2285690	SNV	Heterozygous	12	35	34.2857
SL3.0ch00	2285859	SNV	Heterozygous	19	34	55.8824
SL3.0ch00	2285859	SNV	Heterozygous	15	34	44.1176
SL3.0ch00	2285942	SNV	Heterozygous	21	34	61.7647
SL3.0ch00	2285942	SNV	Heterozygous	13	34	38.2353
SL3.0ch00	2286027	SNV	Heterozygous	20	34	58.8235
SL3.0ch00	2286027	SNV	Heterozygous	14	34	41.1765
SL3.0ch00	2286038	SNV	Heterozygous	22	38	57.8947
SL3.0ch00	2286038	SNV	Heterozygous	16	38	42.1053
SL3.0ch00	2286054	SNV	Heterozygous	23	36	63.8889
SL3.0ch00	2286054	SNV	Heterozygous	13	36	36.1111
SL3.0ch00	2286131	SNV	Homozygous	27	33	81.8182
SL3.0ch00	2286175	SNV	Heterozygous	20	28	71.4286
SL3.0ch00	2286175	SNV	Heterozygous	8	28	28.5714
SL3.0ch00	2286281	SNV	Homozygous	25	30	83.3333
SL3.0ch00	2286295	SNV	Homozygous	24	30	80
SL3.0ch00	2286377	SNV	Heterozygous	24	33	72.7273
SL3.0ch00	2286377	SNV	Heterozygous	9	33	27.2727
SL3.0ch00	2286568	SNV	Heterozygous	22	28	78.5714
SL3.0ch00	2286568	SNV	Heterozygous	6	28	21.4286
SL3.0ch00	2286691	SNV	Heterozygous	21	27	77.7778
SL3.0ch00	2286691	SNV	Heterozygous	6	27	22.2222
SL3.0ch00	2288745	SNV	Heterozygous	15	21	71.4286
SL3.0ch00	2288745	SNV	Heterozygous	6	21	28.5714
SL3.0ch00	2288788	SNV	Heterozygous	14	24	58.3333
SL3.0ch00	2288788	SNV	Heterozygous	10	24	41.6667
SL3.0ch00	2288896	SNV	Heterozygous	19	29	65.5172
SL3.0ch00	2288896	SNV	Heterozygous	10	29	34.4828
SL3.0ch00	2289048	SNV	Heterozygous	21	34	61.7647
SL3.0ch00	2289048	SNV	Heterozygous	13	34	38.2353
SL3.0ch00	2289242..2289243	MNV	Heterozygous	16	24	66.6667
SL3.0ch00	2289242..2289243	MNV	Heterozygous	8	24	33.3333
SL3.0ch00	2289333	SNV	Heterozygous	26	39	66.6667
SL3.0ch00	2289333	SNV	Heterozygous	13	39	33.3333
SL3.0ch00	2289466	SNV	Heterozygous	16	31	51.6129
SL3.0ch00	2289466	SNV	Heterozygous	15	31	48.3871
SL3.0ch00	2289650	SNV	Heterozygous	12	23	52.1739
SL3.0ch00	2289650	SNV	Heterozygous	11	23	47.8261
SL3.0ch00	2289656	SNV	Heterozygous	13	23	56.5217
SL3.0ch00	2289656	SNV	Heterozygous	10	23	43.4783
SL3.0ch00	2289868	SNV	Homozygous	29	36	80.5556
SL3.0ch00	2289953	SNV	Heterozygous	14	26	53.8462
SL3.0ch00	2289953	SNV	Heterozygous	12	26	46.1538
SL3.0ch00	2290031	SNV	Heterozygous	23	31	74.1935
SL3.0ch00	2290031	SNV	Heterozygous	8	31	25.8065
SL3.0ch00	2290250	SNV	Heterozygous	17	24	70.8333
SL3.0ch00	2290250	SNV	Heterozygous	7	24	29.1667
SL3.0ch00	2290269	SNV	Heterozygous	15	22	68.1818
SL3.0ch00	2290269	SNV	Heterozygous	7	22	31.8182
SL3.0ch00	2290294	SNV	Heterozygous	16	26	61.5385
SL3.0ch00	2290294	SNV	Heterozygous	10	26	38.4615
SL3.0ch00	2290689..2290690	MNV	Heterozygous	26	39	66.6667
SL3.0ch00	2290689..2290690	MNV	Heterozygous	12	39	30.7692
SL3.0ch00	2290875..2290876	MNV	Heterozygous	14	25	56
SL3.0ch00	2290875..2290876	MNV	Heterozygous	11	25	44
SL3.0ch00	2290882	SNV	Heterozygous	17	26	65.3846
SL3.0ch00	2290882	SNV	Heterozygous	9	26	34.6154
SL3.0ch00	2290898	SNV	Heterozygous	19	26	73.0769
SL3.0ch00	2290898	SNV	Heterozygous	7	26	26.9231
SL3.0ch00	2291102	SNV	Heterozygous	23	38	60.5263
SL3.0ch00	2291102	SNV	Heterozygous	15	38	39.4737
SL3.0ch00	2291106	SNV	Heterozygous	21	36	58.3333
SL3.0ch00	2291106	SNV	Heterozygous	15	36	41.6667
SL3.0ch00	2291168	SNV	Heterozygous	19	30	63.3333
SL3.0ch00	2291168	SNV	Heterozygous	11	30	36.6667
SL3.0ch00	2291231	SNV	Heterozygous	17	24	70.8333
SL3.0ch00	2291231	SNV	Heterozygous	7	24	29.1667
SL3.0ch00	2291258	SNV	Heterozygous	21	29	72.4138
SL3.0ch00	2291258	SNV	Heterozygous	8	29	27.5862
SL3.0ch00	2291291	SNV	Heterozygous	16	22	72.7273
SL3.0ch00	2291291	SNV	Heterozygous	6	22	27.2727
SL3.0ch00	2291317	SNV	Heterozygous	19	26	73.0769
SL3.0ch00	2291317	SNV	Heterozygous	7	26	26.9231
SL3.0ch00	2291910	SNV	Heterozygous	20	28	71.4286
SL3.0ch00	2291910	SNV	Heterozygous	8	28	28.5714
SL3.0ch00	2292029	SNV	Heterozygous	13	20	65
SL3.0ch00	2292029	SNV	Heterozygous	7	20	35
SL3.0ch00	2292038	SNV	Heterozygous	12	21	57.1429
SL3.0ch00	2292038	SNV	Heterozygous	9	21	42.8571
SL3.0ch00	2292202	SNV	Heterozygous	19	32	59.375
SL3.0ch00	2292202	SNV	Heterozygous	13	32	40.625
SL3.0ch00	2292221	SNV	Heterozygous	21	34	61.7647
SL3.0ch00	2292221	SNV	Heterozygous	13	34	38.2353
SL3.0ch00	2292862	SNV	Heterozygous	20	32	62.5
SL3.0ch00	2292862	SNV	Heterozygous	12	32	37.5
SL3.0ch00	2292864	SNV	Heterozygous	20	32	62.5
SL3.0ch00	2292864	SNV	Heterozygous	12	32	37.5
SL3.0ch00	2292899	SNV	Heterozygous	13	25	52
SL3.0ch00	2292899	SNV	Heterozygous	12	25	48
SL3.0ch00	2293072	SNV	Heterozygous	19	27	70.3704
SL3.0ch00	2293072	SNV	Heterozygous	8	27	29.6296
SL3.0ch00	2293970	SNV	Heterozygous	13	22	59.0909
SL3.0ch00	2293970	SNV	Heterozygous	9	22	40.9091
SL3.0ch00	2293989	SNV	Heterozygous	15	24	62.5
SL3.0ch00	2293989	SNV	Heterozygous	9	24	37.5
SL3.0ch00	2294005	SNV	Heterozygous	16	32	50
SL3.0ch00	2294005	SNV	Heterozygous	16	32	50
SL3.0ch00	2294028	SNV	Heterozygous	16	33	48.4848
SL3.0ch00	2294028	SNV	Heterozygous	17	33	51.5152
SL3.0ch00	2294044	SNV	Heterozygous	19	39	48.7179
SL3.0ch00	2294044	SNV	Heterozygous	20	39	51.2821
SL3.0ch00	2294106	SNV	Heterozygous	18	30	60
SL3.0ch00	2294106	SNV	Heterozygous	12	30	40
SL3.0ch00	2295069	SNV	Homozygous	17	21	80.9524
SL3.0ch00	2295109	SNV	Heterozygous	23	31	74.1935
SL3.0ch00	2295109	SNV	Heterozygous	8	31	25.8065
SL3.0ch00	2295120	SNV	Heterozygous	23	31	74.1935
SL3.0ch00	2295120	SNV	Heterozygous	8	31	25.8065
SL3.0ch00	2295318	SNV	Homozygous	28	30	93.3333
SL3.0ch00	2295336	SNV	Homozygous	20	22	90.9091
SL3.0ch00	2295351	SNV	Homozygous	17	19	89.4737
SL3.0ch00	2295363^2295364	Insertion	Heterozygous	18	24	75
SL3.0ch00	2295363^2295364	Insertion	Heterozygous	6	24	25
SL3.0ch00	2295433	SNV	Heterozygous	20	28	71.4286
SL3.0ch00	2295433	SNV	Heterozygous	7	28	25
SL3.0ch00	2295435	SNV	Heterozygous	20	28	71.4286
SL3.0ch00	2295435	SNV	Heterozygous	8	28	28.5714
SL3.0ch00	2295470	SNV	Heterozygous	19	25	76
SL3.0ch00	2295470	SNV	Heterozygous	6	25	24
SL3.0ch00	2295542	SNV	Heterozygous	26	33	78.7879
SL3.0ch00	2295542	SNV	Heterozygous	7	33	21.2121
SL3.0ch00	2295645	SNV	Heterozygous	18	24	75
SL3.0ch00	2295645	SNV	Heterozygous	6	24	25
SL3.0ch00	2295683	SNV	Heterozygous	16	25	64
SL3.0ch00	2295683	SNV	Heterozygous	9	25	36
SL3.0ch00	2295743	SNV	Heterozygous	20	33	60.6061
SL3.0ch00	2295743	SNV	Heterozygous	13	33	39.3939
SL3.0ch00	2295904	SNV	Heterozygous	19	33	57.5758
SL3.0ch00	2295904	SNV	Heterozygous	14	33	42.4242
SL3.0ch00	2295923	SNV	Heterozygous	22	36	61.1111
SL3.0ch00	2295923	SNV	Heterozygous	13	36	36.1111
SL3.0ch00	2295957	SNV	Heterozygous	23	36	63.8889
SL3.0ch00	2295957	SNV	Heterozygous	13	36	36.1111
SL3.0ch00	2296005	SNV	Heterozygous	21	32	65.625
SL3.0ch00	2296005	SNV	Heterozygous	11	32	34.375
SL3.0ch00	2296066	SNV	Heterozygous	12	25	48
SL3.0ch00	2296066	SNV	Heterozygous	13	25	52
SL3.0ch00	2296780	SNV	Heterozygous	22	34	64.7059
SL3.0ch00	2296780	SNV	Heterozygous	12	34	35.2941
SL3.0ch00	2296815	SNV	Heterozygous	20	29	68.9655
SL3.0ch00	2296815	SNV	Heterozygous	9	29	31.0345
SL3.0ch00	2296852	SNV	Heterozygous	19	29	65.5172
SL3.0ch00	2296852	SNV	Heterozygous	10	29	34.4828
SL3.0ch00	2296944	SNV	Heterozygous	22	35	62.8571
SL3.0ch00	2296944	SNV	Heterozygous	13	35	37.1429
SL3.0ch00	2296949	SNV	Heterozygous	20	33	60.6061
SL3.0ch00	2296949	SNV	Heterozygous	13	33	39.3939
SL3.0ch00	2296966	SNV	Heterozygous	21	33	63.6364
SL3.0ch00	2296966	SNV	Heterozygous	12	33	36.3636
SL3.0ch00	2297196	SNV	Heterozygous	20	30	66.6667
SL3.0ch00	2297196	SNV	Heterozygous	10	30	33.3333
SL3.0ch00	2297203	SNV	Heterozygous	19	28	67.8571
SL3.0ch00	2297203	SNV	Heterozygous	9	28	32.1429
SL3.0ch00	2297237	SNV	Heterozygous	15	23	65.2174
SL3.0ch00	2297237	SNV	Heterozygous	8	23	34.7826
SL3.0ch00	2297239	SNV	Heterozygous	15	22	68.1818
SL3.0ch00	2297239	SNV	Heterozygous	7	22	31.8182
SL3.0ch00	2297410	SNV	Heterozygous	16	31	51.6129
SL3.0ch00	2297410	SNV	Heterozygous	15	31	48.3871
SL3.0ch00	2297421	SNV	Heterozygous	18	33	54.5455
SL3.0ch00	2297421	SNV	Heterozygous	15	33	45.4545
SL3.0ch00	2297567	SNV	Heterozygous	13	23	56.5217
SL3.0ch00	2297567	SNV	Heterozygous	10	23	43.4783
SL3.0ch00	2297622	SNV	Heterozygous	17	28	60.7143
SL3.0ch00	2297622	SNV	Heterozygous	11	28	39.2857
SL3.0ch00	2298125	SNV	Heterozygous	11	16	68.75
SL3.0ch00	2298125	SNV	Heterozygous	5	16	31.25
SL3.0ch00	2298127	SNV	Heterozygous	11	16	68.75
SL3.0ch00	2298127	SNV	Heterozygous	5	16	31.25
SL3.0ch00	2298144	SNV	Heterozygous	10	15	66.6667
SL3.0ch00	2298144	SNV	Heterozygous	5	15	33.3333
SL3.0ch00	2298252	SNV	Heterozygous	6	14	42.8571
SL3.0ch00	2298252	SNV	Heterozygous	8	14	57.1429
SL3.0ch00	2298263	SNV	Heterozygous	7	17	41.1765
SL3.0ch00	2298263	SNV	Heterozygous	10	17	58.8235
SL3.0ch00	2298293	SNV	Heterozygous	9	20	45
SL3.0ch00	2298293	SNV	Heterozygous	11	20	55
SL3.0ch00	2298538	SNV	Heterozygous	11	25	44
SL3.0ch00	2298538	SNV	Heterozygous	14	25	56
SL3.0ch00	2298590	SNV	Heterozygous	16	32	50
SL3.0ch00	2298590	SNV	Heterozygous	16	32	50
SL3.0ch00	2298824	SNV	Heterozygous	21	28	75
SL3.0ch00	2298824	SNV	Heterozygous	7	28	25
SL3.0ch00	2298838	SNV	Homozygous	24	27	88.8889
SL3.0ch00	2298904	SNV	Homozygous	34	42	80.9524
SL3.0ch00	2298964	SNV	Heterozygous	20	28	71.4286
SL3.0ch00	2298964	SNV	Heterozygous	8	28	28.5714
SL3.0ch00	2299074	SNV	Heterozygous	19	26	73.0769
SL3.0ch00	2299074	SNV	Heterozygous	7	26	26.9231
SL3.0ch00	2299107	Deletion	Heterozygous	14	22	63.6364
SL3.0ch00	2299107	SNV	Heterozygous	8	22	36.3636
SL3.0ch00	2299144	SNV	Heterozygous	8	16	50
SL3.0ch00	2299144	SNV	Heterozygous	8	16	50
SL3.0ch00	2299168	SNV	Heterozygous	8	17	47.0588
SL3.0ch00	2299168	SNV	Heterozygous	9	17	52.9412
SL3.0ch00	2299175	SNV	Heterozygous	11	18	61.1111
SL3.0ch00	2299175	SNV	Heterozygous	7	18	38.8889
SL3.0ch00	2299179	SNV	Heterozygous	11	19	57.8947
SL3.0ch00	2299179	SNV	Heterozygous	8	19	42.1053
SL3.0ch00	2299218	SNV	Heterozygous	14	24	58.3333
SL3.0ch00	2299218	SNV	Heterozygous	10	24	41.6667
SL3.0ch00	2299252..2299253	MNV	Heterozygous	17	28	60.7143
SL3.0ch00	2299252..2299253	MNV	Heterozygous	11	28	39.2857
SL3.0ch00	2299555..2299556	MNV	Heterozygous	5	14	35.7143
SL3.0ch00	2299555..2299556	MNV	Heterozygous	9	14	64.2857
SL3.0ch00	2300201	SNV	Heterozygous	14	21	66.6667
SL3.0ch00	2300201	SNV	Heterozygous	7	21	33.3333
SL3.0ch00	2300252	SNV	Heterozygous	8	17	47.0588
SL3.0ch00	2300252	SNV	Heterozygous	9	17	52.9412
SL3.0ch00	2300323	SNV	Heterozygous	21	34	61.7647
SL3.0ch00	2300323	SNV	Heterozygous	12	34	35.2941
SL3.0ch00	2300330	SNV	Heterozygous	22	34	64.7059
SL3.0ch00	2300330	SNV	Heterozygous	11	34	32.3529
SL3.0ch00	2301146	SNV	Heterozygous	5	16	31.25
SL3.0ch00	2301146	SNV	Heterozygous	11	16	68.75
SL3.0ch00	2301163	SNV	Heterozygous	4	15	26.6667
SL3.0ch00	2301163	SNV	Heterozygous	11	15	73.3333
SL3.0ch00	2301524	SNV	Heterozygous	19	29	65.5172
SL3.0ch00	2301524	SNV	Heterozygous	10	29	34.4828
SL3.0ch00	2301780	SNV	Heterozygous	18	34	52.9412
SL3.0ch00	2301780	SNV	Heterozygous	16	34	47.0588
SL3.0ch00	2301801	SNV	Heterozygous	19	36	52.7778
SL3.0ch00	2301801	SNV	Heterozygous	17	36	47.2222
SL3.0ch00	2302147	SNV	Heterozygous	14	25	56
SL3.0ch00	2302147	SNV	Heterozygous	11	25	44
SL3.0ch00	2302156	SNV	Heterozygous	15	26	57.6923
SL3.0ch00	2302156	SNV	Heterozygous	11	26	42.3077
SL3.0ch00	2302160	SNV	Heterozygous	13	24	54.1667
SL3.0ch00	2302160	SNV	Heterozygous	11	24	45.8333
SL3.0ch00	2302189	SNV	Heterozygous	15	29	51.7241
SL3.0ch00	2302189	SNV	Heterozygous	14	29	48.2759
SL3.0ch00	2302200	SNV	Heterozygous	17	30	56.6667
SL3.0ch00	2302200	SNV	Heterozygous	13	30	43.3333
SL3.0ch00	2302731	SNV	Homozygous	26	32	81.25
SL3.0ch00	2302769	SNV	Heterozygous	20	27	74.0741
SL3.0ch00	2302769	SNV	Heterozygous	7	27	25.9259
SL3.0ch00	2302949	SNV	Heterozygous	18	26	69.2308
SL3.0ch00	2302949	SNV	Heterozygous	7	26	26.9231
SL3.0ch00	2302977	SNV	Heterozygous	15	23	65.2174
SL3.0ch00	2302977	SNV	Heterozygous	8	23	34.7826
SL3.0ch00	2303251	SNV	Heterozygous	11	21	52.381
SL3.0ch00	2303251	SNV	Heterozygous	10	21	47.619
SL3.0ch00	2303287	SNV	Heterozygous	16	29	55.1724
SL3.0ch00	2303287	SNV	Heterozygous	13	29	44.8276
SL3.0ch00	2303818	SNV	Heterozygous	11	20	55
SL3.0ch00	2303818	SNV	Heterozygous	9	20	45
SL3.0ch00	2303830	SNV	Heterozygous	9	20	45
SL3.0ch00	2303830	SNV	Heterozygous	11	20	55
SL3.0ch00	2303871	SNV	Heterozygous	10	18	55.5556
SL3.0ch00	2303871	SNV	Heterozygous	8	18	44.4444
SL3.0ch00	2303917	SNV	Heterozygous	14	25	56
SL3.0ch00	2303917	SNV	Heterozygous	11	25	44
SL3.0ch00	2303994	SNV	Heterozygous	18	25	72
SL3.0ch00	2303994	SNV	Heterozygous	7	25	28
SL3.0ch00	2304287	SNV	Heterozygous	10	22	45.4545
SL3.0ch00	2304287	SNV	Heterozygous	12	22	54.5455
SL3.0ch00	2304468	SNV	Heterozygous	13	23	56.5217
SL3.0ch00	2304468	SNV	Heterozygous	10	23	43.4783
SL3.0ch00	2304608	SNV	Heterozygous	22	35	62.8571
SL3.0ch00	2304608	SNV	Heterozygous	13	35	37.1429
SL3.0ch00	2304765	SNV	Heterozygous	10	17	58.8235
SL3.0ch00	2304765	SNV	Heterozygous	7	17	41.1765
SL3.0ch00	2305133	SNV	Heterozygous	5	13	38.4615
SL3.0ch00	2305133	SNV	Heterozygous	8	13	61.5385
SL3.0ch00	2305167	SNV	Heterozygous	9	17	52.9412
SL3.0ch00	2305167	SNV	Heterozygous	8	17	47.0588
SL3.0ch00	2305564	SNV	Heterozygous	11	17	64.7059
SL3.0ch00	2305564	SNV	Heterozygous	6	17	35.2941
SL3.0ch00	2306316	SNV	Heterozygous	9	15	60
SL3.0ch00	2306316	SNV	Heterozygous	6	15	40
SL3.0ch00	2306324	SNV	Heterozygous	9	14	64.2857
SL3.0ch00	2306324	SNV	Heterozygous	5	14	35.7143
SL3.0ch00	2306490	SNV	Heterozygous	23	33	69.697
SL3.0ch00	2306490	SNV	Heterozygous	10	33	30.303
SL3.0ch00	2306551	SNV	Homozygous	20	22	90.9091
SL3.0ch00	2306598	SNV	Heterozygous	20	34	58.8235
SL3.0ch00	2306598	SNV	Heterozygous	14	34	41.1765
SL3.0ch00	2306607	SNV	Heterozygous	21	34	61.7647
SL3.0ch00	2306607	SNV	Heterozygous	13	34	38.2353
SL3.0ch00	2306610	SNV	Heterozygous	21	34	61.7647
SL3.0ch00	2306610	SNV	Heterozygous	13	34	38.2353
SL3.0ch00	2306750	SNV	Heterozygous	16	22	72.7273
SL3.0ch00	2306750	SNV	Heterozygous	6	22	27.2727
SL3.0ch00	2306796	SNV	Heterozygous	12	23	52.1739
SL3.0ch00	2306796	SNV	Heterozygous	11	23	47.8261
SL3.0ch00	2307043	SNV	Heterozygous	16	27	59.2593
SL3.0ch00	2307043	SNV	Heterozygous	11	27	40.7407
SL3.0ch00	2307063	SNV	Heterozygous	14	24	58.3333
SL3.0ch00	2307063	SNV	Heterozygous	10	24	41.6667
SL3.0ch00	2307628	SNV	Heterozygous	15	22	68.1818
SL3.0ch00	2307628	SNV	Heterozygous	7	22	31.8182
SL3.0ch00	2307740	SNV	Heterozygous	16	22	72.7273
SL3.0ch00	2307740	SNV	Heterozygous	6	22	27.2727
SL3.0ch00	2308049	SNV	Heterozygous	13	25	52
SL3.0ch00	2308049	SNV	Heterozygous	12	25	48
SL3.0ch00	2308052	SNV	Heterozygous	12	24	50
SL3.0ch00	2308052	SNV	Heterozygous	12	24	50
SL3.0ch00	2308060	SNV	Heterozygous	13	25	52
SL3.0ch00	2308060	SNV	Heterozygous	12	25	48
SL3.0ch00	2308182	SNV	Heterozygous	12	21	57.1429
SL3.0ch00	2308182	SNV	Heterozygous	9	21	42.8571
SL3.0ch00	2308209	SNV	Heterozygous	16	25	64
SL3.0ch00	2308209	SNV	Heterozygous	9	25	36
SL3.0ch00	2308313	SNV	Heterozygous	19	29	65.5172
SL3.0ch00	2308313	SNV	Heterozygous	9	29	31.0345
SL3.0ch00	2308561	SNV	Heterozygous	25	42	59.5238
SL3.0ch00	2308561	SNV	Heterozygous	17	42	40.4762
SL3.0ch00	2308582	SNV	Heterozygous	24	46	52.1739
SL3.0ch00	2308582	SNV	Heterozygous	22	46	47.8261
SL3.0ch00	2308597	SNV	Heterozygous	24	44	54.5455
SL3.0ch00	2308597	SNV	Heterozygous	20	44	45.4545
SL3.0ch00	2308643	SNV	Heterozygous	18	35	51.4286
SL3.0ch00	2308643	SNV	Heterozygous	17	35	48.5714
SL3.0ch00	2308690	SNV	Heterozygous	23	39	58.9744
SL3.0ch00	2308690	SNV	Heterozygous	16	39	41.0256
SL3.0ch00	2308743	SNV	Heterozygous	17	28	60.7143
SL3.0ch00	2308743	SNV	Heterozygous	11	28	39.2857
SL3.0ch00	2308971	SNV	Heterozygous	18	29	62.069
SL3.0ch00	2308971	SNV	Heterozygous	11	29	37.931
SL3.0ch00	2310818	SNV	Heterozygous	6	15	40
SL3.0ch00	2310818	SNV	Heterozygous	9	15	60
SL3.0ch00	2311158	SNV	Heterozygous	5	9	55.5556
SL3.0ch00	2311158	SNV	Heterozygous	4	9	44.4444
SL3.0ch00	2311725	SNV	Heterozygous	16	31	51.6129
SL3.0ch00	2311725	SNV	Heterozygous	15	31	48.3871
SL3.0ch00	2312073	SNV	Heterozygous	22	35	62.8571
SL3.0ch00	2312073	SNV	Heterozygous	13	35	37.1429
SL3.0ch00	2312083	SNV	Heterozygous	23	38	60.5263
SL3.0ch00	2312083	SNV	Heterozygous	15	38	39.4737
SL3.0ch00	2312233	SNV	Heterozygous	21	40	52.5
SL3.0ch00	2312233	SNV	Heterozygous	19	40	47.5
SL3.0ch00	2312736	SNV	Heterozygous	12	19	63.1579
SL3.0ch00	2312736	SNV	Heterozygous	7	19	36.8421
SL3.0ch00	2312938	SNV	Heterozygous	11	24	45.8333
SL3.0ch00	2312938	SNV	Heterozygous	13	24	54.1667
SL3.0ch00	2313154	SNV	Heterozygous	17	27	62.963
SL3.0ch00	2313154	SNV	Heterozygous	10	27	37.037
SL3.0ch00	2313275..2313277	MNV	Heterozygous	10	20	50
SL3.0ch00	2313275..2313277	MNV	Heterozygous	10	20	50
SL3.0ch00	2313291	SNV	Heterozygous	13	26	50
SL3.0ch00	2313291	SNV	Heterozygous	13	26	50
SL3.0ch00	2313316	SNV	Heterozygous	17	28	60.7143
SL3.0ch00	2313316	SNV	Heterozygous	11	28	39.2857
SL3.0ch00	2313647	SNV	Heterozygous	25	35	71.4286
SL3.0ch00	2313647	SNV	Heterozygous	10	35	28.5714
SL3.0ch00	2313723	SNV	Heterozygous	23	34	67.6471
SL3.0ch00	2313723	SNV	Heterozygous	11	34	32.3529
SL3.0ch00	2313733	SNV	Heterozygous	19	31	61.2903
SL3.0ch00	2313733	SNV	Heterozygous	12	31	38.7097
SL3.0ch00	2313902	SNV	Homozygous	8	12	66.6667
SL3.0ch00	2313923	SNV	Heterozygous	10	15	66.6667
SL3.0ch00	2313923	SNV	Heterozygous	5	15	33.3333
SL3.0ch00	2313926	SNV	Heterozygous	7	15	46.6667
SL3.0ch00	2313926	SNV	Heterozygous	8	15	53.3333
SL3.0ch00	2313928	SNV	Heterozygous	9	14	64.2857
SL3.0ch00	2313928	SNV	Heterozygous	5	14	35.7143
SL3.0ch00	2314443	SNV	Heterozygous	10	14	71.4286
SL3.0ch00	2314443	SNV	Heterozygous	3	14	21.4286
SL3.0ch00	2314661	SNV	Homozygous	14	16	87.5
SL3.0ch00	2314874	SNV	Heterozygous	12	23	52.1739
SL3.0ch00	2314874	SNV	Heterozygous	11	23	47.8261
SL3.0ch00	2315096	SNV	Heterozygous	18	27	66.6667
SL3.0ch00	2315096	SNV	Heterozygous	9	27	33.3333
SL3.0ch00	2315223	SNV	Heterozygous	20	31	64.5161
SL3.0ch00	2315223	SNV	Heterozygous	11	31	35.4839
SL3.0ch00	2315232	SNV	Heterozygous	20	29	68.9655
SL3.0ch00	2315232	SNV	Heterozygous	9	29	31.0345
SL3.0ch00	2315262	SNV	Heterozygous	20	32	62.5
SL3.0ch00	2315262	SNV	Heterozygous	12	32	37.5
SL3.0ch00	2315342	SNV	Homozygous	28	35	80
SL3.0ch00	2315360	SNV	Homozygous	28	34	82.3529
SL3.0ch00	2315639	SNV	Heterozygous	28	41	68.2927
SL3.0ch00	2315639	SNV	Heterozygous	13	41	31.7073
SL3.0ch00	2315647	SNV	Heterozygous	23	36	63.8889
SL3.0ch00	2315647	SNV	Heterozygous	13	36	36.1111
SL3.0ch00	2315961	SNV	Heterozygous	9	21	42.8571
SL3.0ch00	2315961	SNV	Heterozygous	12	21	57.1429
SL3.0ch00	2316496	SNV	Heterozygous	16	26	61.5385
SL3.0ch00	2316496	SNV	Heterozygous	10	26	38.4615
SL3.0ch00	2316815	SNV	Heterozygous	12	18	66.6667
SL3.0ch00	2316815	SNV	Heterozygous	6	18	33.3333
SL3.0ch00	2316853	SNV	Heterozygous	9	16	56.25
SL3.0ch00	2316853	SNV	Heterozygous	7	16	43.75
SL3.0ch00	2317050	SNV	Heterozygous	11	18	61.1111
SL3.0ch00	2317050	SNV	Heterozygous	7	18	38.8889
SL3.0ch00	2317083	SNV	Heterozygous	15	22	68.1818
SL3.0ch00	2317083	SNV	Heterozygous	7	22	31.8182
SL3.0ch00	2317089	SNV	Heterozygous	15	22	68.1818
SL3.0ch00	2317089	SNV	Heterozygous	7	22	31.8182
SL3.0ch00	2317233	SNV	Heterozygous	25	33	75.7576
SL3.0ch00	2317233	SNV	Heterozygous	8	33	24.2424
SL3.0ch00	2317258	SNV	Heterozygous	25	34	73.5294
SL3.0ch00	2317258	SNV	Heterozygous	9	34	26.4706
SL3.0ch00	2317402	SNV	Heterozygous	19	31	61.2903
SL3.0ch00	2317402	SNV	Heterozygous	12	31	38.7097
SL3.0ch00	2317738	SNV	Heterozygous	22	38	57.8947
SL3.0ch00	2317738	SNV	Heterozygous	16	38	42.1053
SL3.0ch00	2317783	SNV	Heterozygous	20	33	60.6061
SL3.0ch00	2317783	SNV	Heterozygous	13	33	39.3939
SL3.0ch00	2317990^2317991	Insertion	Heterozygous	12	28	42.8571
SL3.0ch00	2317990^2317991	Insertion	Heterozygous	16	28	57.1429
SL3.0ch00	2318388	SNV	Heterozygous	28	41	68.2927
SL3.0ch00	2318388	SNV	Heterozygous	13	41	31.7073
SL3.0ch00	2318410	SNV	Heterozygous	24	37	64.8649
SL3.0ch00	2318410	SNV	Heterozygous	13	37	35.1351
SL3.0ch00	2318433	SNV	Heterozygous	19	28	67.8571
SL3.0ch00	2318433	SNV	Heterozygous	9	28	32.1429
SL3.0ch00	2318779	SNV	Heterozygous	15	27	55.5556
SL3.0ch00	2318779	SNV	Heterozygous	12	27	44.4444
SL3.0ch00	2318789	Deletion	Heterozygous	11	24	45.8333
SL3.0ch00	2318789	SNV	Heterozygous	13	24	54.1667
SL3.0ch00	2318823	SNV	Heterozygous	16	25	64
SL3.0ch00	2318823	SNV	Heterozygous	9	25	36
SL3.0ch00	2318866	SNV	Heterozygous	16	22	72.7273
SL3.0ch00	2318866	SNV	Heterozygous	6	22	27.2727
SL3.0ch00	2318897	SNV	Heterozygous	13	20	65
SL3.0ch00	2318897	SNV	Heterozygous	7	20	35
SL3.0ch00	2318927^2318928	Insertion	Heterozygous	8	17	47.0588
SL3.0ch00	2318927^2318928	Insertion	Heterozygous	9	17	52.9412
SL3.0ch00	2319004	SNV	Heterozygous	10	18	55.5556
SL3.0ch00	2319004	SNV	Heterozygous	8	18	44.4444
SL3.0ch00	2319165	SNV	Heterozygous	11	16	68.75
SL3.0ch00	2319165	SNV	Heterozygous	5	16	31.25
SL3.0ch00	2319288	SNV	Heterozygous	14	26	53.8462
SL3.0ch00	2319288	SNV	Heterozygous	12	26	46.1538
SL3.0ch00	2319303	SNV	Heterozygous	12	25	48
SL3.0ch00	2319303	SNV	Heterozygous	13	25	52
SL3.0ch00	2319367	SNV	Heterozygous	15	31	48.3871
SL3.0ch00	2319367	SNV	Heterozygous	16	31	51.6129
SL3.0ch00	2319389	SNV	Heterozygous	14	23	60.8696
SL3.0ch00	2319389	SNV	Heterozygous	9	23	39.1304
SL3.0ch00	2319464	SNV	Heterozygous	10	15	66.6667
SL3.0ch00	2319464	SNV	Heterozygous	5	15	33.3333
SL3.0ch00	2319470	SNV	Heterozygous	10	15	66.6667
SL3.0ch00	2319470	SNV	Heterozygous	5	15	33.3333
SL3.0ch00	2319474	SNV	Heterozygous	10	16	62.5
SL3.0ch00	2319474	SNV	Heterozygous	5	16	31.25
SL3.0ch00	2319674	SNV	Heterozygous	23	30	76.6667
SL3.0ch00	2319674	SNV	Heterozygous	7	30	23.3333
SL3.0ch00	2319901	SNV	Heterozygous	19	26	73.0769
SL3.0ch00	2319901	SNV	Heterozygous	7	26	26.9231
SL3.0ch00	2319904	SNV	Heterozygous	20	27	74.0741
SL3.0ch00	2319904	SNV	Heterozygous	7	27	25.9259
SL3.0ch00	2319946	SNV	Heterozygous	19	26	73.0769
SL3.0ch00	2319946	SNV	Heterozygous	7	26	26.9231
SL3.0ch00	2319998	SNV	Heterozygous	12	21	57.1429
SL3.0ch00	2319998	SNV	Heterozygous	9	21	42.8571
SL3.0ch00	2320101	SNV	Heterozygous	12	15	80
SL3.0ch00	2320101	SNV	Heterozygous	3	15	20
SL3.0ch00	2320138	Deletion	Heterozygous	17	23	73.913
SL3.0ch00	2320138	SNV	Heterozygous	6	23	26.087
SL3.0ch00	2320143..2320144	MNV	Heterozygous	16	23	69.5652
SL3.0ch00	2320143..2320144	MNV	Heterozygous	7	23	30.4348
SL3.0ch00	2320187	SNV	Heterozygous	18	29	62.069
SL3.0ch00	2320187	SNV	Heterozygous	11	29	37.931
SL3.0ch00	2320199	SNV	Heterozygous	14	27	51.8519
SL3.0ch00	2320199	SNV	Heterozygous	13	27	48.1481
SL3.0ch00	2320205	SNV	Heterozygous	13	28	46.4286
SL3.0ch00	2320205	SNV	Heterozygous	15	28	53.5714
SL3.0ch00	2320309	SNV	Heterozygous	21	33	63.6364
SL3.0ch00	2320309	SNV	Heterozygous	12	33	36.3636
SL3.0ch00	2320338	SNV	Heterozygous	25	37	67.5676
SL3.0ch00	2320338	SNV	Heterozygous	12	37	32.4324
SL3.0ch00	2320473	SNV	Heterozygous	21	35	60
SL3.0ch00	2320473	SNV	Heterozygous	14	35	40
SL3.0ch00	2320531	SNV	Heterozygous	21	37	56.7568
SL3.0ch00	2320531	SNV	Heterozygous	16	37	43.2432
SL3.0ch00	2320793	SNV	Heterozygous	9	22	40.9091
SL3.0ch00	2320793	SNV	Heterozygous	13	22	59.0909
SL3.0ch00	2320826	SNV	Heterozygous	8	23	34.7826
SL3.0ch00	2320826	SNV	Heterozygous	15	23	65.2174
SL3.0ch00	2320842	SNV	Heterozygous	10	24	41.6667
SL3.0ch00	2320842	SNV	Heterozygous	14	24	58.3333
SL3.0ch00	2320907	SNV	Heterozygous	13	27	48.1481
SL3.0ch00	2320907	SNV	Heterozygous	14	27	51.8519
SL3.0ch00	2320915	SNV	Heterozygous	11	28	39.2857
SL3.0ch00	2320915	SNV	Heterozygous	17	28	60.7143
SL3.0ch00	2320940	SNV	Heterozygous	11	31	35.4839
SL3.0ch00	2320940	SNV	Heterozygous	20	31	64.5161
SL3.0ch00	2320956	SNV	Heterozygous	12	38	31.5789
SL3.0ch00	2320956	SNV	Heterozygous	26	38	68.4211
SL3.0ch00	2320959..2320960	MNV	Heterozygous	11	37	29.7297
SL3.0ch00	2320959..2320960	MNV	Heterozygous	26	37	70.2703
SL3.0ch00	2320971	SNV	Heterozygous	12	40	30
SL3.0ch00	2320971	SNV	Heterozygous	28	40	70
SL3.0ch00	2321011	SNV	Heterozygous	16	41	39.0244
SL3.0ch00	2321011	SNV	Heterozygous	25	41	60.9756
SL3.0ch00	2321028	SNV	Heterozygous	17	48	35.4167
SL3.0ch00	2321028	SNV	Heterozygous	31	48	64.5833
SL3.0ch00	2321035	SNV	Heterozygous	17	43	39.5349
SL3.0ch00	2321035	SNV	Heterozygous	26	43	60.4651
SL3.0ch00	2321037	SNV	Heterozygous	17	42	40.4762
SL3.0ch00	2321037	SNV	Heterozygous	25	42	59.5238
SL3.0ch00	2321049	SNV	Heterozygous	13	36	36.1111
SL3.0ch00	2321049	SNV	Heterozygous	23	36	63.8889
SL3.0ch00	2321054	SNV	Heterozygous	13	37	35.1351
SL3.0ch00	2321054	SNV	Heterozygous	24	37	64.8649
SL3.0ch00	2321102	SNV	Heterozygous	13	43	30.2326
SL3.0ch00	2321102	SNV	Heterozygous	30	43	69.7674
SL3.0ch00	2321104	SNV	Heterozygous	13	43	30.2326
SL3.0ch00	2321120	SNV	Heterozygous	15	44	34.0909
SL3.0ch00	2321120	SNV	Heterozygous	29	44	65.9091
SL3.0ch00	2321122	SNV	Heterozygous	15	44	34.0909
SL3.0ch00	2321122	SNV	Heterozygous	29	44	65.9091
SL3.0ch00	2321153	SNV	Heterozygous	19	51	37.2549
SL3.0ch00	2321153	SNV	Heterozygous	32	51	62.7451
SL3.0ch00	2321171	SNV	Heterozygous	14	44	31.8182
SL3.0ch00	2321215	SNV	Heterozygous	9	35	25.7143
SL3.0ch00	2321215	SNV	Heterozygous	26	35	74.2857
SL3.0ch00	2321235	SNV	Heterozygous	21	30	70
SL3.0ch00	2321235	SNV	Heterozygous	9	30	30
SL3.0ch00	2321437	SNV	Heterozygous	12	35	34.2857
SL3.0ch00	2321437	SNV	Heterozygous	23	35	65.7143
SL3.0ch00	2321469	SNV	Heterozygous	22	31	70.9677
SL3.0ch00	2321469	SNV	Heterozygous	9	31	29.0323
SL3.0ch00	2321537	SNV	Homozygous	31	39	79.4872
SL3.0ch00	2321574	SNV	Heterozygous	17	44	38.6364
SL3.0ch00	2321782	SNV	Heterozygous	18	26	69.2308
SL3.0ch00	2321782	SNV	Heterozygous	8	26	30.7692
SL3.0ch00	2321789	SNV	Heterozygous	18	25	72
SL3.0ch00	2321789	SNV	Heterozygous	7	25	28
SL3.0ch00	2321817	SNV	Heterozygous	13	22	59.0909
SL3.0ch00	2321817	SNV	Heterozygous	9	22	40.9091
SL3.0ch00	2321831	SNV	Heterozygous	16	25	64
SL3.0ch00	2321831	SNV	Heterozygous	9	25	36
SL3.0ch00	2321968	SNV	Heterozygous	20	37	54.0541
SL3.0ch00	2321968	SNV	Heterozygous	16	37	43.2432
SL3.0ch00	2322061	SNV	Heterozygous	12	18	66.6667
SL3.0ch00	2322061	SNV	Heterozygous	6	18	33.3333
SL3.0ch00	2322163	SNV	Heterozygous	11	20	55
SL3.0ch00	2322163	SNV	Heterozygous	9	20	45
SL3.0ch00	2322181	SNV	Heterozygous	8	19	42.1053
SL3.0ch00	2322181	SNV	Heterozygous	11	19	57.8947
SL3.0ch00	2322560	SNV	Homozygous	32	40	80
SL3.0ch00	2322667	SNV	Homozygous	45	49	91.8367
SL3.0ch00	2322689	SNV	Homozygous	36	43	83.7209
SL3.0ch00	2323020	SNV	Homozygous	33	37	89.1892
SL3.0ch00	2323065	SNV	Heterozygous	21	31	67.7419
SL3.0ch00	2323065	SNV	Heterozygous	10	31	32.2581
SL3.0ch00	2323163	SNV	Heterozygous	35	46	76.087
SL3.0ch00	2323163	SNV	Heterozygous	11	46	23.913
SL3.0ch00	2323190	SNV	Heterozygous	41	52	78.8462
SL3.0ch00	2323190	SNV	Heterozygous	11	52	21.1538
SL3.0ch00	2323211	SNV	Heterozygous	14	45	31.1111
SL3.0ch00	2323211	SNV	Heterozygous	31	45	68.8889
SL3.0ch00	2323240	SNV	Heterozygous	21	51	41.1765
SL3.0ch00	2323240	SNV	Heterozygous	30	51	58.8235
SL3.0ch00	2323251	SNV	Heterozygous	35	49	71.4286
SL3.0ch00	2323251	SNV	Heterozygous	14	49	28.5714
SL3.0ch00	2323278	SNV	Heterozygous	15	47	31.9149
SL3.0ch00	2323278	SNV	Heterozygous	32	47	68.0851
SL3.0ch00	2323306	SNV	Heterozygous	43	55	78.1818
SL3.0ch00	2323306	SNV	Heterozygous	12	55	21.8182
SL3.0ch00	2323547	SNV	Heterozygous	21	36	58.3333
SL3.0ch00	2323547	SNV	Heterozygous	15	36	41.6667
SL3.0ch00	2323625	SNV	Heterozygous	31	47	65.9574
SL3.0ch00	2323625	SNV	Heterozygous	16	47	34.0426
SL3.0ch00	2323655	SNV	Heterozygous	34	48	70.8333
SL3.0ch00	2323655	SNV	Heterozygous	12	48	25
SL3.0ch00	2323759	SNV	Heterozygous	24	50	48
SL3.0ch00	2323759	SNV	Heterozygous	20	50	40
SL3.0ch00	2323788	SNV	Heterozygous	21	39	53.8462
SL3.0ch00	2323788	SNV	Heterozygous	18	39	46.1538
SL3.0ch00	2323857	SNV	Heterozygous	20	36	55.5556
SL3.0ch00	2323857	SNV	Heterozygous	16	36	44.4444
SL3.0ch00	2324021	SNV	Heterozygous	19	37	51.3514
SL3.0ch00	2324021	SNV	Heterozygous	18	37	48.6486
SL3.0ch00	2324071	SNV	Heterozygous	23	32	71.875
SL3.0ch00	2324071	SNV	Heterozygous	9	32	28.125
SL3.0ch00	2324077	SNV	Heterozygous	29	39	74.359
SL3.0ch00	2324077	SNV	Heterozygous	10	39	25.641
SL3.0ch00	2324169	SNV	Heterozygous	19	38	50
SL3.0ch00	2324169	SNV	Heterozygous	19	38	50
SL3.0ch00	2324206	SNV	Heterozygous	31	46	67.3913
SL3.0ch00	2324206	SNV	Heterozygous	15	46	32.6087
SL3.0ch00	2324345	SNV	Heterozygous	26	38	68.4211
SL3.0ch00	2324345	SNV	Heterozygous	12	38	31.5789
SL3.0ch00	2324378	SNV	Heterozygous	35	48	72.9167
SL3.0ch00	2324378	SNV	Heterozygous	13	48	27.0833
SL3.0ch00	2324506	SNV	Heterozygous	13	47	27.6596
SL3.0ch00	2324506	SNV	Heterozygous	34	47	72.3404
SL3.0ch00	2324523	SNV	Heterozygous	13	41	31.7073
SL3.0ch00	2324523	SNV	Heterozygous	28	41	68.2927
SL3.0ch00	2324536	SNV	Heterozygous	10	37	27.027
SL3.0ch00	2324536	SNV	Heterozygous	27	37	72.973
SL3.0ch00	2324538	SNV	Heterozygous	10	37	27.027
SL3.0ch00	2324538	SNV	Heterozygous	27	37	72.973
SL3.0ch00	2324544	SNV	Heterozygous	10	37	27.027
SL3.0ch00	2324544	SNV	Heterozygous	27	37	72.973
SL3.0ch00	2324722	SNV	Heterozygous	27	41	65.8537
SL3.0ch00	2324722	SNV	Heterozygous	14	41	34.1463
SL3.0ch00	2324731	SNV	Heterozygous	19	40	47.5
SL3.0ch00	2324731	SNV	Heterozygous	21	40	52.5
SL3.0ch00	2324755	SNV	Heterozygous	15	33	45.4545
SL3.0ch00	2324755	SNV	Heterozygous	15	33	45.4545
SL3.0ch00	2324906	SNV	Heterozygous	12	42	28.5714
SL3.0ch00	2324906	SNV	Heterozygous	30	42	71.4286
SL3.0ch00	2325225	SNV	Heterozygous	19	36	52.7778
SL3.0ch00	2325225	SNV	Heterozygous	17	36	47.2222
SL3.0ch00	2325286	SNV	Heterozygous	33	43	76.7442
SL3.0ch00	2325286	SNV	Heterozygous	10	43	23.2558
SL3.0ch00	2325304	SNV	Homozygous	30	36	83.3333
SL3.0ch00	2325508	SNV	Homozygous	40	50	80
SL3.0ch00	2325710	SNV	Heterozygous	33	43	76.7442
SL3.0ch00	2325710	SNV	Heterozygous	10	43	23.2558
SL3.0ch00	2325800	SNV	Heterozygous	21	30	70
SL3.0ch00	2325800	SNV	Heterozygous	9	30	30
SL3.0ch00	2326075	SNV	Homozygous	33	41	80.4878
SL3.0ch00	2326224	SNV	Heterozygous	20	34	58.8235
SL3.0ch00	2326224	SNV	Heterozygous	14	34	41.1765
SL3.0ch00	2326250	SNV	Heterozygous	14	33	42.4242
SL3.0ch00	2326250	SNV	Heterozygous	19	33	57.5758
SL3.0ch00	2326329	SNV	Heterozygous	12	31	38.7097
SL3.0ch00	2326329	SNV	Heterozygous	19	31	61.2903
SL3.0ch00	2327008	SNV	Heterozygous	24	33	72.7273
SL3.0ch00	2327008	SNV	Heterozygous	9	33	27.2727
SL3.0ch00	2327156	SNV	Heterozygous	19	33	57.5758
SL3.0ch00	2327156	SNV	Heterozygous	14	33	42.4242
SL3.0ch00	2327161	SNV	Heterozygous	23	32	71.875
SL3.0ch00	2327161	SNV	Heterozygous	9	32	28.125
SL3.0ch00	2327272	SNV	Heterozygous	25	32	78.125
SL3.0ch00	2327272	SNV	Heterozygous	7	32	21.875
SL3.0ch00	2327511	SNV	Heterozygous	17	33	51.5152
SL3.0ch00	2327511	SNV	Heterozygous	16	33	48.4848
SL3.0ch00	2327542	SNV	Heterozygous	25	35	71.4286
SL3.0ch00	2327542	SNV	Heterozygous	10	35	28.5714
SL3.0ch00	2327652..2327653	MNV	Heterozygous	22	46	47.8261
SL3.0ch00	2327652..2327653	MNV	Heterozygous	13	46	28.2609
SL3.0ch00	2327676	SNV	Heterozygous	33	51	64.7059
SL3.0ch00	2327676	SNV	Heterozygous	18	51	35.2941
SL3.0ch00	2327702	SNV	Heterozygous	21	51	41.1765
SL3.0ch00	2327702	SNV	Heterozygous	30	51	58.8235
SL3.0ch00	2327785	SNV	Heterozygous	16	41	39.0244
SL3.0ch00	2327785	SNV	Heterozygous	25	41	60.9756
SL3.0ch00	2327890	SNV	Heterozygous	22	36	61.1111
SL3.0ch00	2327890	SNV	Heterozygous	14	36	38.8889
SL3.0ch00	2327933..2327934	MNV	Heterozygous	30	52	57.6923
SL3.0ch00	2327933..2327934	MNV	Heterozygous	17	52	32.6923
SL3.0ch00	2327964	SNV	Heterozygous	35	50	70
SL3.0ch00	2327964	SNV	Heterozygous	15	50	30
SL3.0ch00	2327993	SNV	Heterozygous	34	46	73.913
SL3.0ch00	2327993	SNV	Heterozygous	12	46	26.087
SL3.0ch00	2328042	SNV	Heterozygous	18	28	64.2857
SL3.0ch00	2328042	SNV	Heterozygous	10	28	35.7143
SL3.0ch00	2328123	SNV	Heterozygous	26	41	63.4146
SL3.0ch00	2328123	SNV	Heterozygous	15	41	36.5854
SL3.0ch00	2328186	SNV	Heterozygous	32	44	72.7273
SL3.0ch00	2328186	SNV	Heterozygous	12	44	27.2727
SL3.0ch00	2328227	Deletion	Heterozygous	32	46	69.5652
SL3.0ch00	2328227	SNV	Heterozygous	14	46	30.4348
SL3.0ch00	2328345	SNV	Heterozygous	41	57	71.9298
SL3.0ch00	2328345	SNV	Heterozygous	16	57	28.0702
SL3.0ch00	2328431	SNV	Heterozygous	29	45	64.4444
SL3.0ch00	2328431	SNV	Heterozygous	16	45	35.5556
SL3.0ch00	2328632	SNV	Heterozygous	14	34	41.1765
SL3.0ch00	2328632	SNV	Heterozygous	20	34	58.8235
SL3.0ch00	2328748	SNV	Heterozygous	18	47	38.2979
SL3.0ch00	2329058	SNV	Heterozygous	15	43	34.8837
SL3.0ch00	2329058	SNV	Heterozygous	28	43	65.1163
SL3.0ch00	2329087	SNV	Heterozygous	17	47	36.1702
SL3.0ch00	2329087	SNV	Heterozygous	29	47	61.7021
SL3.0ch00	2329141	SNV	Heterozygous	31	44	70.4545
SL3.0ch00	2329141	SNV	Heterozygous	13	44	29.5455
SL3.0ch00	2329245	SNV	Heterozygous	35	53	66.0377
SL3.0ch00	2329245	SNV	Heterozygous	18	53	33.9623
SL3.0ch00	2329486	SNV	Heterozygous	6	20	30
SL3.0ch00	2329486	SNV	Heterozygous	14	20	70
SL3.0ch00	2329491	SNV	Heterozygous	6	20	30
SL3.0ch00	2329491	SNV	Heterozygous	14	20	70
SL3.0ch00	2330020	SNV	Heterozygous	8	32	25
SL3.0ch00	2330020	SNV	Heterozygous	24	32	75
SL3.0ch00	2330101	SNV	Heterozygous	8	22	36.3636
SL3.0ch00	2330101	SNV	Heterozygous	14	22	63.6364
SL3.0ch00	2330492	SNV	Heterozygous	7	17	41.1765
SL3.0ch00	2330492	SNV	Heterozygous	10	17	58.8235
SL3.0ch00	2331611	SNV	Heterozygous	25	33	75.7576
SL3.0ch00	2331611	SNV	Heterozygous	8	33	24.2424
SL3.0ch00	2331683	SNV	Heterozygous	12	21	57.1429
SL3.0ch00	2331683	SNV	Heterozygous	9	21	42.8571
SL3.0ch00	2333111	SNV	Heterozygous	7	14	50
SL3.0ch00	2333111	SNV	Heterozygous	7	14	50
SL3.0ch00	2333988	SNV	Heterozygous	31	45	68.8889
SL3.0ch00	2333988	SNV	Heterozygous	14	45	31.1111
SL3.0ch00	2334004	SNV	Heterozygous	21	41	51.2195
SL3.0ch00	2334004	SNV	Heterozygous	13	41	31.7073
SL3.0ch00	2334123	SNV	Heterozygous	45	62	72.5806
SL3.0ch00	2334123	SNV	Heterozygous	17	62	27.4194
SL3.0ch00	2337375	SNV	Heterozygous	18	29	62.069
SL3.0ch00	2337375	SNV	Heterozygous	11	29	37.931
SL3.0ch00	2337549	SNV	Heterozygous	14	28	50
SL3.0ch00	2337549	SNV	Heterozygous	14	28	50
SL3.0ch00	2337554	SNV	Heterozygous	14	26	53.8462
SL3.0ch00	2337554	SNV	Heterozygous	12	26	46.1538
SL3.0ch00	2337590	SNV	Heterozygous	15	26	57.6923
SL3.0ch00	2337590	SNV	Heterozygous	11	26	42.3077
SL3.0ch00	2337809	SNV	Heterozygous	6	18	33.3333
SL3.0ch00	2337809	SNV	Heterozygous	12	18	66.6667
SL3.0ch00	2337833	SNV	Heterozygous	5	17	29.4118
SL3.0ch00	2337833	SNV	Heterozygous	12	17	70.5882
SL3.0ch00	2340336	SNV	Heterozygous	30	48	62.5
SL3.0ch00	2340336	SNV	Heterozygous	18	48	37.5
SL3.0ch00	2340567	SNV	Heterozygous	22	34	64.7059
SL3.0ch00	2340567	SNV	Heterozygous	12	34	35.2941
SL3.0ch00	2340582	SNV	Heterozygous	24	34	70.5882
SL3.0ch00	2340582	SNV	Heterozygous	10	34	29.4118
SL3.0ch00	2340624	SNV	Heterozygous	23	35	65.7143
SL3.0ch00	2340624	SNV	Heterozygous	12	35	34.2857
SL3.0ch00	2341021^2341022	Insertion	Heterozygous	12	37	32.4324
SL3.0ch00	2341021^2341022	Insertion	Heterozygous	25	37	67.5676
SL3.0ch00	2341029^2341030	Insertion	Heterozygous	12	39	30.7692
SL3.0ch00	2341029^2341030	Insertion	Heterozygous	27	39	69.2308
SL3.0ch00	2341033	SNV	Heterozygous	12	35	34.2857
SL3.0ch00	2341033	SNV	Heterozygous	23	35	65.7143
SL3.0ch00	2341045	Deletion	Heterozygous	11	34	32.3529
SL3.0ch00	2341045	SNV	Heterozygous	23	34	67.6471
SL3.0ch00	2341064	SNV	Heterozygous	9	27	33.3333
SL3.0ch00	2341064	SNV	Heterozygous	18	27	66.6667
SL3.0ch00	2341066	SNV	Heterozygous	9	27	33.3333
SL3.0ch00	2341066	SNV	Heterozygous	18	27	66.6667
SL3.0ch00	2341070	SNV	Heterozygous	9	26	34.6154
SL3.0ch00	2341070	SNV	Heterozygous	17	26	65.3846
SL3.0ch00	2341082	SNV	Heterozygous	10	27	37.037
SL3.0ch00	2341082	SNV	Heterozygous	17	27	62.963
SL3.0ch00	2341103..2341104	MNV	Heterozygous	6	23	26.087
SL3.0ch00	2341103..2341104	MNV	Heterozygous	17	23	73.913
SL3.0ch00	2341117..2341118	Deletion	Homozygous	19	22	86.3636
SL3.0ch00	2348493	SNV	Heterozygous	4	12	33.3333
SL3.0ch00	2348493	SNV	Heterozygous	8	12	66.6667
SL3.0ch00	2349722	SNV	Homozygous	34	43	79.0698
SL3.0ch00	2349963	SNV	Heterozygous	56	73	76.7123
SL3.0ch00	2349963	SNV	Heterozygous	17	73	23.2877
SL3.0ch00	2350012	SNV	Heterozygous	30	63	47.619
SL3.0ch00	2350012	SNV	Heterozygous	33	63	52.381
SL3.0ch00	2350090	SNV	Heterozygous	31	48	64.5833
SL3.0ch00	2350090	SNV	Heterozygous	17	48	35.4167
SL3.0ch00	2350128	SNV	Heterozygous	34	44	77.2727
SL3.0ch00	2350128	SNV	Heterozygous	10	44	22.7273
SL3.0ch00	2350156	SNV	Homozygous	51	59	86.4407
SL3.0ch00	2350394	SNV	Heterozygous	32	85	37.6471
SL3.0ch00	2350394	SNV	Heterozygous	53	85	62.3529
SL3.0ch00	2350416	SNV	Heterozygous	67	88	76.1364
SL3.0ch00	2350416	SNV	Heterozygous	21	88	23.8636
SL3.0ch00	2350419	SNV	Heterozygous	31	88	35.2273
SL3.0ch00	2350419	SNV	Heterozygous	57	88	64.7727
SL3.0ch00	2350515	SNV	Heterozygous	25	59	42.3729
SL3.0ch00	2350515	SNV	Heterozygous	34	59	57.6271
SL3.0ch00	2350545	SNV	Heterozygous	25	58	43.1034
SL3.0ch00	2350545	SNV	Heterozygous	33	58	56.8966
SL3.0ch00	2350573	SNV	Heterozygous	29	62	46.7742
SL3.0ch00	2350573	SNV	Heterozygous	33	62	53.2258
SL3.0ch00	2350608	SNV	Heterozygous	46	61	75.4098
SL3.0ch00	2350608	SNV	Heterozygous	15	61	24.5902
SL3.0ch00	2350802	SNV	Heterozygous	36	48	75
SL3.0ch00	2350802	SNV	Heterozygous	12	48	25
SL3.0ch00	2350806	SNV	Heterozygous	35	47	74.4681
SL3.0ch00	2350806	SNV	Heterozygous	12	47	25.5319
SL3.0ch00	2350870	SNV	Heterozygous	38	53	71.6981
SL3.0ch00	2350870	SNV	Heterozygous	15	53	28.3019
SL3.0ch00	2351175	SNV	Heterozygous	23	62	37.0968
SL3.0ch00	2351175	SNV	Heterozygous	39	62	62.9032
SL3.0ch00	2351191	SNV	Heterozygous	23	71	32.3944
SL3.0ch00	2351191	SNV	Heterozygous	48	71	67.6056
SL3.0ch00	2351206	SNV	Heterozygous	20	72	27.7778
SL3.0ch00	2351206	SNV	Heterozygous	52	72	72.2222
SL3.0ch00	2351239	SNV	Heterozygous	49	69	71.0145
SL3.0ch00	2351239	SNV	Heterozygous	20	69	28.9855
SL3.0ch00	2351264	SNV	Heterozygous	46	70	65.7143
SL3.0ch00	2351264	SNV	Heterozygous	24	70	34.2857
SL3.0ch00	2351267	SNV	Heterozygous	48	72	66.6667
SL3.0ch00	2351267	SNV	Heterozygous	24	72	33.3333
SL3.0ch00	2351343	SNV	Heterozygous	19	62	30.6452
SL3.0ch00	2351343	SNV	Heterozygous	43	62	69.3548
SL3.0ch00	2351346	SNV	Heterozygous	19	60	31.6667
SL3.0ch00	2351346	SNV	Heterozygous	41	60	68.3333
SL3.0ch00	2351352	SNV	Heterozygous	21	61	34.4262
SL3.0ch00	2351352	SNV	Heterozygous	40	61	65.5738
SL3.0ch00	2351399	SNV	Heterozygous	25	63	39.6825
SL3.0ch00	2351399	SNV	Heterozygous	38	63	60.3175
SL3.0ch00	2351402	SNV	Heterozygous	24	63	38.0952
SL3.0ch00	2351402	SNV	Heterozygous	39	63	61.9048
SL3.0ch00	2351640	SNV	Heterozygous	40	56	71.4286
SL3.0ch00	2351640	SNV	Heterozygous	16	56	28.5714
SL3.0ch00	2351744	SNV	Homozygous	44	54	81.4815
SL3.0ch00	2351792	SNV	Heterozygous	28	52	53.8462
SL3.0ch00	2351792	SNV	Heterozygous	24	52	46.1538
SL3.0ch00	2351862	SNV	Heterozygous	31	61	50.8197
SL3.0ch00	2351862	SNV	Heterozygous	30	61	49.1803
SL3.0ch00	2351873	SNV	Heterozygous	31	63	49.2063
SL3.0ch00	2351873	SNV	Heterozygous	32	63	50.7937
SL3.0ch00	2351875	SNV	Heterozygous	31	63	49.2063
SL3.0ch00	2351875	SNV	Heterozygous	32	63	50.7937
SL3.0ch00	2351892	SNV	Heterozygous	29	61	47.541
SL3.0ch00	2351892	SNV	Heterozygous	32	61	52.459
SL3.0ch00	2351895	SNV	Homozygous	52	58	89.6552
SL3.0ch00	2351930	SNV	Heterozygous	28	62	45.1613
SL3.0ch00	2351930	SNV	Heterozygous	34	62	54.8387
SL3.0ch00	2352092	SNV	Heterozygous	42	61	68.8525
SL3.0ch00	2352092	SNV	Heterozygous	17	61	27.8689
SL3.0ch00	2352143	SNV	Heterozygous	43	61	70.4918
SL3.0ch00	2352143	SNV	Heterozygous	18	61	29.5082
SL3.0ch00	2352355	SNV	Heterozygous	25	49	51.0204
SL3.0ch00	2352355	SNV	Heterozygous	24	49	48.9796
SL3.0ch00	2352383	SNV	Heterozygous	34	61	55.7377
SL3.0ch00	2352383	SNV	Heterozygous	27	61	44.2623
SL3.0ch00	2352408	SNV	Heterozygous	45	63	71.4286
SL3.0ch00	2352408	SNV	Heterozygous	18	63	28.5714
SL3.0ch00	2352446	SNV	Heterozygous	49	70	70
SL3.0ch00	2352446	SNV	Heterozygous	21	70	30
SL3.0ch00	2352472	SNV	Heterozygous	55	73	75.3425
SL3.0ch00	2352472	SNV	Heterozygous	18	73	24.6575
SL3.0ch00	2352513	SNV	Heterozygous	39	80	48.75
SL3.0ch00	2352513	SNV	Heterozygous	41	80	51.25
SL3.0ch00	2352520	SNV	Heterozygous	36	74	48.6486
SL3.0ch00	2352520	SNV	Heterozygous	38	74	51.3514
SL3.0ch00	2352527	SNV	Heterozygous	31	71	43.662
SL3.0ch00	2352527	SNV	Heterozygous	40	71	56.338
SL3.0ch00	2352529	SNV	Heterozygous	31	70	44.2857
SL3.0ch00	2352529	SNV	Heterozygous	39	70	55.7143
SL3.0ch00	2352547	SNV	Heterozygous	51	66	77.2727
SL3.0ch00	2352547	SNV	Heterozygous	15	66	22.7273
SL3.0ch00	2352569	SNV	Heterozygous	25	61	40.9836
SL3.0ch00	2352569	SNV	Heterozygous	36	61	59.0164
SL3.0ch00	2352614	SNV	Heterozygous	32	78	41.0256
SL3.0ch00	2352614	SNV	Heterozygous	46	78	58.9744
SL3.0ch00	2352617	SNV	Heterozygous	54	76	71.0526
SL3.0ch00	2352617	SNV	Heterozygous	22	76	28.9474
SL3.0ch00	2352641	SNV	Heterozygous	32	79	40.5063
SL3.0ch00	2352641	SNV	Heterozygous	47	79	59.4937
SL3.0ch00	2352672	SNV	Heterozygous	33	72	45.8333
SL3.0ch00	2352672	SNV	Heterozygous	39	72	54.1667
SL3.0ch00	2352710	SNV	Heterozygous	48	72	66.6667
SL3.0ch00	2352710	SNV	Heterozygous	24	72	33.3333
SL3.0ch00	2352736	SNV	Heterozygous	34	75	45.3333
SL3.0ch00	2352736	SNV	Heterozygous	41	75	54.6667
SL3.0ch00	2352753	SNV	Heterozygous	26	69	37.6812
SL3.0ch00	2352753	SNV	Heterozygous	43	69	62.3188
SL3.0ch00	2352756	SNV	Heterozygous	26	70	37.1429
SL3.0ch00	2352756	SNV	Heterozygous	44	70	62.8571
SL3.0ch00	2352761	SNV	Heterozygous	25	67	37.3134
SL3.0ch00	2352761	SNV	Heterozygous	42	67	62.6866
SL3.0ch00	2352778	SNV	Heterozygous	25	71	35.2113
SL3.0ch00	2352778	SNV	Heterozygous	46	71	64.7887
SL3.0ch00	2352802	SNV	Heterozygous	22	56	39.2857
SL3.0ch00	2352802	SNV	Heterozygous	34	56	60.7143
SL3.0ch00	2352816	SNV	Heterozygous	33	55	60
SL3.0ch00	2352816	SNV	Heterozygous	22	55	40
SL3.0ch00	2352829	SNV	Heterozygous	18	52	34.6154
SL3.0ch00	2352829	SNV	Heterozygous	34	52	65.3846
SL3.0ch00	2352877	SNV	Heterozygous	20	54	37.037
SL3.0ch00	2352877	SNV	Heterozygous	34	54	62.963
SL3.0ch00	2352909	SNV	Heterozygous	16	48	33.3333
SL3.0ch00	2352909	SNV	Heterozygous	32	48	66.6667
SL3.0ch00	2352912	SNV	Heterozygous	15	46	32.6087
SL3.0ch00	2352912	SNV	Heterozygous	31	46	67.3913
SL3.0ch00	2352927	SNV	Heterozygous	15	41	36.5854
SL3.0ch00	2352927	SNV	Heterozygous	26	41	63.4146
SL3.0ch00	2352929^2352930	Insertion	Heterozygous	12	40	30
SL3.0ch00	2352929^2352930	Insertion	Heterozygous	26	40	65
SL3.0ch00	2353056	SNV	Heterozygous	23	66	34.8485
SL3.0ch00	2353227	SNV	Heterozygous	16	37	43.2432
SL3.0ch00	2353227	SNV	Heterozygous	21	37	56.7568
SL3.0ch00	2356629	SNV	Heterozygous	16	28	57.1429
SL3.0ch00	2356629	SNV	Heterozygous	12	28	42.8571
SL3.0ch00	2356767	SNV	Heterozygous	14	31	45.1613
SL3.0ch00	2356767	SNV	Heterozygous	17	31	54.8387
SL3.0ch00	2357895	SNV	Heterozygous	11	20	55
SL3.0ch00	2357895	SNV	Heterozygous	9	20	45
SL3.0ch00	2358539	SNV	Heterozygous	10	24	41.6667
SL3.0ch00	2358539	SNV	Heterozygous	14	24	58.3333
SL3.0ch00	2358940..2358942	MNV	Heterozygous	15	33	45.4545
SL3.0ch00	2358940..2358942	MNV	Heterozygous	18	33	54.5455
SL3.0ch00	2358972	SNV	Heterozygous	17	37	45.9459
SL3.0ch00	2358972	SNV	Heterozygous	20	37	54.0541
SL3.0ch00	2358977	SNV	Heterozygous	16	35	45.7143
SL3.0ch00	2358977	SNV	Heterozygous	19	35	54.2857
SL3.0ch00	2358982	SNV	Heterozygous	18	36	50
SL3.0ch00	2358982	SNV	Heterozygous	18	36	50
SL3.0ch00	2359062	SNV	Heterozygous	43	57	75.4386
SL3.0ch00	2359062	SNV	Heterozygous	14	57	24.5614
SL3.0ch00	2359087	SNV	Heterozygous	45	60	75
SL3.0ch00	2359087	SNV	Heterozygous	14	60	23.3333
SL3.0ch00	2359470	SNV	Homozygous	43	50	86
SL3.0ch00	2359527	SNV	Homozygous	45	57	78.9474
SL3.0ch00	2359750	SNV	Heterozygous	38	50	76
SL3.0ch00	2359750	SNV	Heterozygous	12	50	24
SL3.0ch00	2359837	SNV	Heterozygous	38	58	65.5172
SL3.0ch00	2359837	SNV	Heterozygous	20	58	34.4828
SL3.0ch00	2359969	SNV	Heterozygous	24	39	61.5385
SL3.0ch00	2359969	SNV	Heterozygous	15	39	38.4615
SL3.0ch00	2360242	SNV	Heterozygous	10	30	33.3333
SL3.0ch00	2360242	SNV	Heterozygous	20	30	66.6667
SL3.0ch00	2360284	SNV	Heterozygous	16	31	51.6129
SL3.0ch00	2360284	SNV	Heterozygous	15	31	48.3871
SL3.0ch00	2360309..2360310	MNV	Heterozygous	13	32	40.625
SL3.0ch00	2360309..2360310	MNV	Heterozygous	9	32	28.125
SL3.0ch00	2360314	SNV	Heterozygous	25	33	75.7576
SL3.0ch00	2360314	SNV	Heterozygous	8	33	24.2424
SL3.0ch00	2360318	SNV	Heterozygous	16	34	47.0588
SL3.0ch00	2360343	SNV	Heterozygous	14	29	48.2759
SL3.0ch00	2360343	SNV	Heterozygous	15	29	51.7241
SL3.0ch00	2360366	SNV	Heterozygous	23	32	71.875
SL3.0ch00	2360366	SNV	Heterozygous	9	32	28.125
SL3.0ch00	2360386	SNV	Heterozygous	18	27	66.6667
SL3.0ch00	2360386	SNV	Heterozygous	9	27	33.3333
SL3.0ch00	2360430	SNV	Heterozygous	15	22	68.1818
SL3.0ch00	2360430	SNV	Heterozygous	7	22	31.8182
SL3.0ch00	2360434	SNV	Heterozygous	15	22	68.1818
SL3.0ch00	2360434	SNV	Heterozygous	7	22	31.8182
SL3.0ch00	2360477	SNV	Heterozygous	11	28	39.2857
SL3.0ch00	2360568	SNV	Heterozygous	17	28	60.7143
SL3.0ch00	2360568	SNV	Heterozygous	11	28	39.2857
SL3.0ch00	2360573	SNV	Heterozygous	7	31	22.5806
SL3.0ch00	2361064	SNV	Heterozygous	14	33	42.4242
SL3.0ch00	2361269	SNV	Heterozygous	31	42	73.8095
SL3.0ch00	2361269	SNV	Heterozygous	11	42	26.1905
SL3.0ch00	2361378	SNV	Homozygous	35	42	83.3333
SL3.0ch00	2361667	SNV	Heterozygous	33	44	75
SL3.0ch00	2361667	SNV	Heterozygous	11	44	25
SL3.0ch00	2361671	SNV	Heterozygous	20	47	42.5532
SL3.0ch00	2361671	SNV	Heterozygous	27	47	57.4468
SL3.0ch00	2361679..2361680	MNV	Heterozygous	21	46	45.6522
SL3.0ch00	2361679..2361680	MNV	Heterozygous	13	46	28.2609
SL3.0ch00	2361777	SNV	Heterozygous	11	40	27.5
SL3.0ch00	2361838	SNV	Heterozygous	10	35	28.5714
SL3.0ch00	2361886	SNV	Heterozygous	13	48	27.0833
SL3.0ch00	2361886	SNV	Heterozygous	35	48	72.9167
SL3.0ch00	2361905	SNV	Heterozygous	16	54	29.6296
SL3.0ch00	2361905	SNV	Heterozygous	38	54	70.3704
SL3.0ch00	2361915	SNV	Heterozygous	16	53	30.1887
SL3.0ch00	2361915	SNV	Heterozygous	37	53	69.8113
SL3.0ch00	2361926	SNV	Heterozygous	20	57	35.0877
SL3.0ch00	2361926	SNV	Heterozygous	37	57	64.9123
SL3.0ch00	2361930	SNV	Heterozygous	20	59	33.8983
SL3.0ch00	2361930	SNV	Heterozygous	39	59	66.1017
SL3.0ch00	2362032	SNV	Heterozygous	17	47	36.1702
SL3.0ch00	2362032	SNV	Heterozygous	30	47	63.8298
SL3.0ch00	2362097	SNV	Heterozygous	34	49	69.3878
SL3.0ch00	2362097	SNV	Heterozygous	15	49	30.6122
SL3.0ch00	2362157	SNV	Heterozygous	16	50	32
SL3.0ch00	2362157	SNV	Heterozygous	34	50	68
SL3.0ch00	2362203	SNV	Heterozygous	33	46	71.7391
SL3.0ch00	2362203	SNV	Heterozygous	13	46	28.2609
SL3.0ch00	2362902	SNV	Heterozygous	30	39	76.9231
SL3.0ch00	2362902	SNV	Heterozygous	9	39	23.0769
SL3.0ch00	2363230	SNV	Homozygous	25	30	83.3333
SL3.0ch00	2363270	SNV	Heterozygous	13	35	37.1429
SL3.0ch00	2363736	SNV	Heterozygous	25	42	59.5238
SL3.0ch00	2363736	SNV	Heterozygous	17	42	40.4762
SL3.0ch00	2364041	SNV	Heterozygous	12	40	30
SL3.0ch00	2364041	SNV	Heterozygous	28	40	70
SL3.0ch00	2364049	SNV	Heterozygous	30	40	75
SL3.0ch00	2364049	SNV	Heterozygous	10	40	25
SL3.0ch00	2364166	SNV	Heterozygous	36	46	78.2609
SL3.0ch00	2364166	SNV	Heterozygous	10	46	21.7391
SL3.0ch00	2364362	SNV	Heterozygous	19	38	50
SL3.0ch00	2364422	SNV	Homozygous	41	50	82
SL3.0ch00	2364505	SNV	Heterozygous	22	45	48.8889
SL3.0ch00	2364507	SNV	Heterozygous	22	44	50
SL3.0ch00	2364597	SNV	Heterozygous	23	59	38.9831
SL3.0ch00	2364597	SNV	Heterozygous	36	59	61.0169
SL3.0ch00	2364849	SNV	Heterozygous	21	44	47.7273
SL3.0ch00	2365108	SNV	Heterozygous	18	29	62.069
SL3.0ch00	2365108	SNV	Heterozygous	11	29	37.931
SL3.0ch00	2365184	SNV	Heterozygous	30	39	76.9231
SL3.0ch00	2365184	SNV	Heterozygous	8	39	20.5128
SL3.0ch00	2365253	SNV	Heterozygous	20	30	66.6667
SL3.0ch00	2365253	SNV	Heterozygous	10	30	33.3333
SL3.0ch00	2365331	SNV	Heterozygous	19	35	54.2857
SL3.0ch00	2365331	SNV	Heterozygous	16	35	45.7143
SL3.0ch00	2365367	SNV	Heterozygous	13	26	50
SL3.0ch00	2365367	SNV	Heterozygous	13	26	50
SL3.0ch00	2365457	SNV	Heterozygous	15	32	46.875
SL3.0ch00	2365505	SNV	Heterozygous	28	37	75.6757
SL3.0ch00	2365505	SNV	Heterozygous	9	37	24.3243
SL3.0ch00	2365527	SNV	Homozygous	34	42	80.9524
SL3.0ch00	2365536	SNV	Heterozygous	21	43	48.8372
SL3.0ch00	2365536	SNV	Heterozygous	22	43	51.1628
SL3.0ch00	2365781	SNV	Heterozygous	28	48	58.3333
SL3.0ch00	2365781	SNV	Heterozygous	20	48	41.6667
SL3.0ch00	2366044	SNV	Heterozygous	34	50	68
SL3.0ch00	2366044	SNV	Heterozygous	16	50	32
SL3.0ch00	2366147	SNV	Heterozygous	17	37	45.9459
SL3.0ch00	2366147	SNV	Heterozygous	20	37	54.0541
SL3.0ch00	2366196	SNV	Heterozygous	17	30	56.6667
SL3.0ch00	2366196	SNV	Heterozygous	13	30	43.3333
SL3.0ch00	2366258	SNV	Heterozygous	22	35	62.8571
SL3.0ch00	2366258	SNV	Heterozygous	13	35	37.1429
SL3.0ch00	2366290	SNV	Heterozygous	19	35	54.2857
SL3.0ch00	2366290	SNV	Heterozygous	16	35	45.7143
SL3.0ch00	2366368	SNV	Heterozygous	25	35	71.4286
SL3.0ch00	2366368	SNV	Heterozygous	10	35	28.5714
SL3.0ch00	2366390	SNV	Heterozygous	23	39	58.9744
SL3.0ch00	2366390	SNV	Heterozygous	16	39	41.0256
SL3.0ch00	2366517	SNV	Heterozygous	21	32	65.625
SL3.0ch00	2366517	SNV	Heterozygous	11	32	34.375
SL3.0ch00	2366565	SNV	Heterozygous	25	43	58.1395
SL3.0ch00	2366565	SNV	Heterozygous	18	43	41.8605
SL3.0ch00	2366636	SNV	Heterozygous	21	34	61.7647
SL3.0ch00	2366636	SNV	Heterozygous	13	34	38.2353
SL3.0ch00	2366640	SNV	Heterozygous	23	35	65.7143
SL3.0ch00	2366640	SNV	Heterozygous	12	35	34.2857
SL3.0ch00	2366811	SNV	Heterozygous	7	28	25
SL3.0ch00	2366811	SNV	Heterozygous	21	28	75
SL3.0ch00	2366879	SNV	Heterozygous	20	35	57.1429
SL3.0ch00	2366879	SNV	Heterozygous	15	35	42.8571
SL3.0ch00	2366892	SNV	Heterozygous	21	40	52.5
SL3.0ch00	2366892	SNV	Heterozygous	19	40	47.5
SL3.0ch00	2366980	SNV	Heterozygous	24	46	52.1739
SL3.0ch00	2366980	SNV	Heterozygous	22	46	47.8261
SL3.0ch00	2366990	SNV	Heterozygous	19	43	44.186
SL3.0ch00	2366990	SNV	Heterozygous	24	43	55.814
SL3.0ch00	2367079	SNV	Heterozygous	29	43	67.4419
SL3.0ch00	2367079	SNV	Heterozygous	14	43	32.5581
SL3.0ch00	2367106	SNV	Heterozygous	28	42	66.6667
SL3.0ch00	2367106	SNV	Heterozygous	14	42	33.3333
SL3.0ch00	2367169	SNV	Heterozygous	16	36	44.4444
SL3.0ch00	2367169	SNV	Heterozygous	20	36	55.5556
SL3.0ch00	2367232	SNV	Heterozygous	13	22	59.0909
SL3.0ch00	2367232	SNV	Heterozygous	9	22	40.9091
SL3.0ch00	2367319	SNV	Heterozygous	19	41	46.3415
SL3.0ch00	2367319	SNV	Heterozygous	22	41	53.6585
SL3.0ch00	2367463	SNV	Heterozygous	18	40	45
SL3.0ch00	2367463	SNV	Heterozygous	22	40	55
SL3.0ch00	2367505	SNV	Heterozygous	21	35	60
SL3.0ch00	2367505	SNV	Heterozygous	14	35	40
SL3.0ch00	2367523	SNV	Heterozygous	24	39	61.5385
SL3.0ch00	2367523	SNV	Heterozygous	15	39	38.4615
SL3.0ch00	2367524^2367525	Insertion	Heterozygous	24	39	61.5385
SL3.0ch00	2367524^2367525	Insertion	Heterozygous	15	39	38.4615
SL3.0ch00	2367566	SNV	Heterozygous	17	26	65.3846
SL3.0ch00	2367566	SNV	Heterozygous	9	26	34.6154
SL3.0ch00	2367647	SNV	Heterozygous	15	40	37.5
SL3.0ch00	2367647	SNV	Heterozygous	14	40	35
SL3.0ch00	2367806	SNV	Heterozygous	15	42	35.7143
SL3.0ch00	2367806	SNV	Heterozygous	27	42	64.2857
SL3.0ch00	2367915	SNV	Heterozygous	18	30	60
SL3.0ch00	2367915	SNV	Heterozygous	11	30	36.6667
SL3.0ch00	2368114	SNV	Heterozygous	23	38	60.5263
SL3.0ch00	2368114	SNV	Heterozygous	15	38	39.4737
SL3.0ch00	2368303	SNV	Heterozygous	15	32	46.875
SL3.0ch00	2368303	SNV	Heterozygous	17	32	53.125
SL3.0ch00	2368321	SNV	Heterozygous	11	30	36.6667
SL3.0ch00	2368321	SNV	Heterozygous	16	30	53.3333
SL3.0ch00	2368335	SNV	Heterozygous	9	24	37.5
SL3.0ch00	2368335	SNV	Heterozygous	15	24	62.5
SL3.0ch00	2368364	SNV	Heterozygous	11	19	57.8947
SL3.0ch00	2368364	SNV	Heterozygous	8	19	42.1053
SL3.0ch00	2368593	Deletion	Heterozygous	17	26	65.3846
SL3.0ch00	2368593	SNV	Heterozygous	9	26	34.6154
SL3.0ch00	2369081	SNV	Heterozygous	16	23	69.5652
SL3.0ch00	2369081	SNV	Heterozygous	7	23	30.4348
SL3.0ch00	2369177	SNV	Heterozygous	15	24	62.5
SL3.0ch00	2369177	SNV	Heterozygous	8	24	33.3333
SL3.0ch00	2369584	SNV	Heterozygous	18	29	62.069
SL3.0ch00	2369584	SNV	Heterozygous	11	29	37.931
SL3.0ch00	2369587	SNV	Heterozygous	18	29	62.069
SL3.0ch00	2369587	SNV	Heterozygous	11	29	37.931
SL3.0ch00	2369754	SNV	Heterozygous	21	32	65.625
SL3.0ch00	2369754	SNV	Heterozygous	11	32	34.375
SL3.0ch00	2369824	SNV	Heterozygous	12	20	60
SL3.0ch00	2369824	SNV	Heterozygous	8	20	40
SL3.0ch00	2369901	SNV	Heterozygous	25	37	67.5676
SL3.0ch00	2369901	SNV	Heterozygous	12	37	32.4324
SL3.0ch00	2369911	SNV	Heterozygous	25	38	65.7895
SL3.0ch00	2369911	SNV	Heterozygous	13	38	34.2105
SL3.0ch00	2370114	SNV	Heterozygous	22	34	64.7059
SL3.0ch00	2370114	SNV	Heterozygous	12	34	35.2941
SL3.0ch00	2370215	SNV	Heterozygous	21	34	61.7647
SL3.0ch00	2370215	SNV	Heterozygous	13	34	38.2353
SL3.0ch00	2370289	SNV	Heterozygous	27	41	65.8537
SL3.0ch00	2370289	SNV	Heterozygous	14	41	34.1463
SL3.0ch00	2370748	SNV	Heterozygous	25	37	67.5676
SL3.0ch00	2370748	SNV	Heterozygous	12	37	32.4324
SL3.0ch00	2370903	SNV	Heterozygous	25	36	69.4444
SL3.0ch00	2370903	SNV	Heterozygous	11	36	30.5556
SL3.0ch00	2370969	SNV	Heterozygous	17	24	70.8333
SL3.0ch00	2370969	SNV	Heterozygous	7	24	29.1667
SL3.0ch00	2371082	SNV	Heterozygous	27	36	75
SL3.0ch00	2371082	SNV	Heterozygous	9	36	25
SL3.0ch00	2371085	SNV	Heterozygous	31	40	77.5
SL3.0ch00	2371085	SNV	Heterozygous	9	40	22.5
SL3.0ch00	2371159..2371160	MNV	Heterozygous	16	27	59.2593
SL3.0ch00	2371159..2371160	MNV	Heterozygous	11	27	40.7407
SL3.0ch00	2371185	SNV	Heterozygous	13	24	54.1667
SL3.0ch00	2371185	SNV	Heterozygous	11	24	45.8333
SL3.0ch00	2371192	SNV	Heterozygous	11	21	52.381
SL3.0ch00	2371192	SNV	Heterozygous	9	21	42.8571
SL3.0ch00	2371238	SNV	Heterozygous	13	21	61.9048
SL3.0ch00	2371238	SNV	Heterozygous	8	21	38.0952
SL3.0ch00	2371254	SNV	Heterozygous	12	19	63.1579
SL3.0ch00	2371254	SNV	Heterozygous	7	19	36.8421
SL3.0ch00	2371300	SNV	Heterozygous	11	16	68.75
SL3.0ch00	2371300	SNV	Heterozygous	5	16	31.25
SL3.0ch00	2371333	SNV	Heterozygous	16	20	80
SL3.0ch00	2371333	SNV	Heterozygous	4	20	20
SL3.0ch00	2371364	SNV	Heterozygous	12	18	66.6667
SL3.0ch00	2371364	SNV	Heterozygous	6	18	33.3333
SL3.0ch00	2371585	SNV	Heterozygous	14	37	37.8378
SL3.0ch00	2371585	SNV	Heterozygous	23	37	62.1622
SL3.0ch00	2371639	SNV	Heterozygous	18	37	48.6486
SL3.0ch00	2371639	SNV	Heterozygous	19	37	51.3514
SL3.0ch00	2371641	SNV	Heterozygous	25	36	69.4444
SL3.0ch00	2371641	SNV	Heterozygous	11	36	30.5556
SL3.0ch00	2371657	SNV	Heterozygous	21	36	58.3333
SL3.0ch00	2371657	SNV	Heterozygous	15	36	41.6667
SL3.0ch00	2372047	SNV	Heterozygous	17	25	68
SL3.0ch00	2372047	SNV	Heterozygous	8	25	32
SL3.0ch00	2372187	SNV	Heterozygous	22	35	62.8571
SL3.0ch00	2372187	SNV	Heterozygous	13	35	37.1429
SL3.0ch00	2372203	SNV	Heterozygous	21	32	65.625
SL3.0ch00	2372203	SNV	Heterozygous	11	32	34.375
SL3.0ch00	2372340	SNV	Heterozygous	15	30	50
SL3.0ch00	2372340	SNV	Heterozygous	15	30	50
SL3.0ch00	2372424	SNV	Homozygous	21	26	80.7692
SL3.0ch00	2372452	SNV	Heterozygous	20	28	71.4286
SL3.0ch00	2372452	SNV	Heterozygous	8	28	28.5714
SL3.0ch00	2373732	SNV	Heterozygous	27	34	79.4118
SL3.0ch00	2373732	SNV	Heterozygous	7	34	20.5882
SL3.0ch00	2374347	SNV	Heterozygous	22	33	66.6667
SL3.0ch00	2374347	SNV	Heterozygous	11	33	33.3333
SL3.0ch00	2374367	SNV	Heterozygous	23	33	69.697
SL3.0ch00	2374367	SNV	Heterozygous	8	33	24.2424
SL3.0ch00	2374563	SNV	Heterozygous	14	19	73.6842
SL3.0ch00	2374563	SNV	Heterozygous	5	19	26.3158
SL3.0ch00	2374666	SNV	Heterozygous	5	20	25
SL3.0ch00	2374666	SNV	Heterozygous	15	20	75
SL3.0ch00	2374779	SNV	Heterozygous	15	26	57.6923
SL3.0ch00	2374779	SNV	Heterozygous	11	26	42.3077
SL3.0ch00	2374795	SNV	Heterozygous	13	23	56.5217
SL3.0ch00	2374795	SNV	Heterozygous	10	23	43.4783
SL3.0ch00	2374801	SNV	Heterozygous	13	23	56.5217
SL3.0ch00	2374801	SNV	Heterozygous	10	23	43.4783
SL3.0ch00	2374807	SNV	Heterozygous	12	23	52.1739
SL3.0ch00	2374807	SNV	Heterozygous	11	23	47.8261
SL3.0ch00	2374824	SNV	Heterozygous	15	27	55.5556
SL3.0ch00	2374824	SNV	Heterozygous	12	27	44.4444
SL3.0ch00	2374842	SNV	Heterozygous	14	27	51.8519
SL3.0ch00	2374842	SNV	Heterozygous	13	27	48.1481
SL3.0ch00	2375058	SNV	Heterozygous	7	12	58.3333
SL3.0ch00	2375058	SNV	Heterozygous	5	12	41.6667
SL3.0ch00	2375099..2375100	MNV	Heterozygous	8	16	50
SL3.0ch00	2375099..2375100	MNV	Heterozygous	8	16	50
SL3.0ch00	2375103	SNV	Heterozygous	8	15	53.3333
SL3.0ch00	2375103	SNV	Heterozygous	7	15	46.6667
SL3.0ch00	2375525	SNV	Heterozygous	16	30	53.3333
SL3.0ch00	2375525	SNV	Heterozygous	14	30	46.6667
SL3.0ch00	2376992	SNV	Heterozygous	15	26	57.6923
SL3.0ch00	2376992	SNV	Heterozygous	11	26	42.3077
SL3.0ch00	2377322	SNV	Heterozygous	18	27	66.6667
SL3.0ch00	2377322	SNV	Heterozygous	9	27	33.3333
SL3.0ch00	2377326	SNV	Heterozygous	18	25	72
SL3.0ch00	2377326	SNV	Heterozygous	7	25	28
SL3.0ch00	2377787	SNV	Heterozygous	16	24	66.6667
SL3.0ch00	2377787	SNV	Heterozygous	8	24	33.3333
SL3.0ch00	2377843	SNV	Heterozygous	18	32	56.25
SL3.0ch00	2377843	SNV	Heterozygous	14	32	43.75
SL3.0ch00	2378159..2378160	MNV	Heterozygous	11	20	55
SL3.0ch00	2378159..2378160	MNV	Heterozygous	9	20	45
SL3.0ch00	2378194	SNV	Heterozygous	6	19	31.5789
SL3.0ch00	2378194	SNV	Heterozygous	13	19	68.4211
SL3.0ch00	2378200	SNV	Heterozygous	6	19	31.5789
SL3.0ch00	2378200	SNV	Heterozygous	13	19	68.4211
SL3.0ch00	2378403	SNV	Heterozygous	4	13	30.7692
SL3.0ch00	2378403	SNV	Heterozygous	9	13	69.2308
SL3.0ch00	2378448	SNV	Heterozygous	11	19	57.8947
SL3.0ch00	2378448	SNV	Heterozygous	8	19	42.1053
SL3.0ch00	2378592	SNV	Heterozygous	15	29	51.7241
SL3.0ch00	2378592	SNV	Heterozygous	14	29	48.2759
SL3.0ch00	2378649	SNV	Heterozygous	15	27	55.5556
SL3.0ch00	2378649	SNV	Heterozygous	12	27	44.4444
SL3.0ch00	2378774	SNV	Heterozygous	13	29	44.8276
SL3.0ch00	2378774	SNV	Heterozygous	16	29	55.1724
SL3.0ch00	2379564	SNV	Heterozygous	6	12	50
SL3.0ch00	2379564	SNV	Heterozygous	6	12	50
SL3.0ch00	2379590	SNV	Heterozygous	9	16	56.25
SL3.0ch00	2379590	SNV	Heterozygous	7	16	43.75
SL3.0ch00	2379601	SNV	Heterozygous	11	20	55
SL3.0ch00	2379601	SNV	Heterozygous	9	20	45
SL3.0ch00	2379692	SNV	Heterozygous	5	11	45.4545
SL3.0ch00	2379692	SNV	Heterozygous	6	11	54.5455
SL3.0ch00	2379886	SNV	Heterozygous	13	25	52
SL3.0ch00	2379886	SNV	Heterozygous	12	25	48
SL3.0ch00	2379911	SNV	Heterozygous	15	26	57.6923
SL3.0ch00	2379911	SNV	Heterozygous	11	26	42.3077
SL3.0ch00	2380171	SNV	Heterozygous	26	35	74.2857
SL3.0ch00	2380171	SNV	Heterozygous	9	35	25.7143
SL3.0ch00	2380237	SNV	Heterozygous	9	14	64.2857
SL3.0ch00	2380237	SNV	Heterozygous	5	14	35.7143
SL3.0ch00	2380248	SNV	Heterozygous	9	14	64.2857
SL3.0ch00	2380248	SNV	Heterozygous	5	14	35.7143
SL3.0ch00	2380335	Deletion	Heterozygous	17	23	73.913
SL3.0ch00	2380335	SNV	Heterozygous	6	23	26.087
SL3.0ch00	2380513	SNV	Heterozygous	17	24	70.8333
SL3.0ch00	2380513	SNV	Heterozygous	7	24	29.1667
SL3.0ch00	2381045	SNV	Heterozygous	13	22	59.0909
SL3.0ch00	2381045	SNV	Heterozygous	9	22	40.9091
SL3.0ch00	2381072	SNV	Heterozygous	13	20	65
SL3.0ch00	2381072	SNV	Heterozygous	7	20	35
SL3.0ch00	2381741	SNV	Heterozygous	15	27	55.5556
SL3.0ch00	2381741	SNV	Heterozygous	12	27	44.4444
SL3.0ch00	2381960	SNV	Heterozygous	13	24	54.1667
SL3.0ch00	2381960	SNV	Heterozygous	11	24	45.8333
SL3.0ch00	2381981	SNV	Heterozygous	13	23	56.5217
SL3.0ch00	2381981	SNV	Heterozygous	10	23	43.4783
SL3.0ch00	2382069	SNV	Heterozygous	17	26	65.3846
SL3.0ch00	2382069	SNV	Heterozygous	9	26	34.6154
SL3.0ch00	2382076	SNV	Heterozygous	16	24	66.6667
SL3.0ch00	2382076	SNV	Heterozygous	8	24	33.3333
SL3.0ch00	2382082	SNV	Heterozygous	19	28	67.8571
SL3.0ch00	2382082	SNV	Heterozygous	9	28	32.1429
SL3.0ch00	2382090	SNV	Heterozygous	20	29	68.9655
SL3.0ch00	2382090	SNV	Heterozygous	9	29	31.0345
SL3.0ch00	2382286	SNV	Heterozygous	12	16	75
SL3.0ch00	2382286	SNV	Heterozygous	4	16	25
SL3.0ch00	2382299	SNV	Heterozygous	12	16	75
SL3.0ch00	2382299	SNV	Heterozygous	4	16	25
SL3.0ch00	2382343	SNV	Heterozygous	11	17	64.7059
SL3.0ch00	2382343	SNV	Heterozygous	6	17	35.2941
SL3.0ch00	2382582	SNV	Heterozygous	8	19	42.1053
SL3.0ch00	2382582	SNV	Heterozygous	11	19	57.8947
SL3.0ch00	2383345	SNV	Heterozygous	14	22	63.6364
SL3.0ch00	2383345	SNV	Heterozygous	8	22	36.3636
SL3.0ch00	2383566	SNV	Heterozygous	18	31	58.0645
SL3.0ch00	2383566	SNV	Heterozygous	13	31	41.9355
SL3.0ch00	2383598	SNV	Heterozygous	13	23	56.5217
SL3.0ch00	2383598	SNV	Heterozygous	10	23	43.4783
SL3.0ch00	2383611	SNV	Heterozygous	17	23	73.913
SL3.0ch00	2383611	SNV	Heterozygous	6	23	26.087
SL3.0ch00	2384393	SNV	Homozygous	25	29	86.2069
SL3.0ch00	2384410	SNV	Heterozygous	13	24	54.1667
SL3.0ch00	2384410	SNV	Heterozygous	11	24	45.8333
SL3.0ch00	2384505	SNV	Heterozygous	19	27	70.3704
SL3.0ch00	2384505	SNV	Heterozygous	8	27	29.6296
SL3.0ch00	2384543	SNV	Heterozygous	10	22	45.4545
SL3.0ch00	2384543	SNV	Heterozygous	11	22	50
SL3.0ch00	2384643	SNV	Heterozygous	21	38	55.2632
SL3.0ch00	2384643	SNV	Heterozygous	17	38	44.7368
SL3.0ch00	2384649	SNV	Heterozygous	23	40	57.5
SL3.0ch00	2384687	SNV	Homozygous	24	28	85.7143
SL3.0ch00	2384694	SNV	Heterozygous	16	26	61.5385
SL3.0ch00	2384694	SNV	Heterozygous	10	26	38.4615
SL3.0ch00	2384765	SNV	Homozygous	28	35	80
SL3.0ch00	2384824	SNV	Heterozygous	24	35	68.5714
SL3.0ch00	2384824	SNV	Heterozygous	11	35	31.4286
SL3.0ch00	2384840	SNV	Homozygous	31	38	81.5789
SL3.0ch00	2384998	SNV	Heterozygous	17	22	77.2727
SL3.0ch00	2384998	SNV	Heterozygous	5	22	22.7273
SL3.0ch00	2385136	SNV	Heterozygous	18	26	69.2308
SL3.0ch00	2385136	SNV	Heterozygous	8	26	30.7692
SL3.0ch00	2385181	SNV	Heterozygous	12	19	63.1579
SL3.0ch00	2385181	SNV	Heterozygous	7	19	36.8421
SL3.0ch00	2386094	SNV	Heterozygous	16	26	61.5385
SL3.0ch00	2386094	SNV	Heterozygous	10	26	38.4615
SL3.0ch00	2386168	SNV	Heterozygous	15	24	62.5
SL3.0ch00	2386168	SNV	Heterozygous	9	24	37.5
SL3.0ch00	2386249	SNV	Homozygous	17	21	80.9524
SL3.0ch00	2386273..2386274	MNV	Heterozygous	13	21	61.9048
SL3.0ch00	2386273..2386274	MNV	Heterozygous	8	21	38.0952
SL3.0ch00	2386596..2386597	MNV	Heterozygous	11	18	61.1111
SL3.0ch00	2386596..2386597	MNV	Heterozygous	7	18	38.8889
SL3.0ch00	2386622	SNV	Heterozygous	10	19	52.6316
SL3.0ch00	2386622	SNV	Heterozygous	9	19	47.3684
SL3.0ch00	2386645	Deletion	Heterozygous	7	18	38.8889
SL3.0ch00	2386645	SNV	Heterozygous	11	18	61.1111
SL3.0ch00	2386713	SNV	Heterozygous	8	14	57.1429
SL3.0ch00	2386713	SNV	Heterozygous	6	14	42.8571
SL3.0ch00	2386765	SNV	Heterozygous	8	13	61.5385
SL3.0ch00	2386765	SNV	Heterozygous	5	13	38.4615
SL3.0ch00	2386887	SNV	Homozygous	10	11	90.9091
SL3.0ch00	2386923	SNV	Homozygous	20	22	90.9091
SL3.0ch00	2387026	SNV	Heterozygous	10	14	71.4286
SL3.0ch00	2387026	SNV	Heterozygous	4	14	28.5714
SL3.0ch00	2387315	SNV	Heterozygous	16	34	47.0588
SL3.0ch00	2387315	SNV	Heterozygous	18	34	52.9412
SL3.0ch00	2387426	SNV	Heterozygous	19	25	76
SL3.0ch00	2387426	SNV	Heterozygous	6	25	24
SL3.0ch00	2387483	SNV	Heterozygous	12	22	54.5455
SL3.0ch00	2387483	SNV	Heterozygous	10	22	45.4545
SL3.0ch00	2387516	SNV	Heterozygous	14	28	50
SL3.0ch00	2387516	SNV	Heterozygous	12	28	42.8571
SL3.0ch00	2387532	SNV	Heterozygous	16	27	59.2593
SL3.0ch00	2387532	SNV	Heterozygous	11	27	40.7407
SL3.0ch00	2387692	SNV	Heterozygous	5	12	41.6667
SL3.0ch00	2387692	SNV	Heterozygous	7	12	58.3333
SL3.0ch00	2387712	SNV	Heterozygous	5	10	50
SL3.0ch00	2387712	SNV	Heterozygous	5	10	50
SL3.0ch00	2388134	SNV	Heterozygous	24	30	80
SL3.0ch00	2388134	SNV	Heterozygous	6	30	20
SL3.0ch00	2388142	SNV	Heterozygous	15	30	50
SL3.0ch00	2388172	SNV	Heterozygous	18	27	66.6667
SL3.0ch00	2388172	SNV	Heterozygous	9	27	33.3333
SL3.0ch00	2388177	SNV	Heterozygous	17	24	70.8333
SL3.0ch00	2388177	SNV	Heterozygous	7	24	29.1667
SL3.0ch00	2388385	SNV	Heterozygous	27	40	67.5
SL3.0ch00	2388385	SNV	Heterozygous	13	40	32.5
SL3.0ch00	2388527^2388528	Insertion	Heterozygous	26	43	60.4651
SL3.0ch00	2388527^2388528	Insertion	Heterozygous	17	43	39.5349
SL3.0ch00	2389268	SNV	Heterozygous	18	32	56.25
SL3.0ch00	2389268	SNV	Heterozygous	14	32	43.75
SL3.0ch00	2389305..2389308	Deletion	Heterozygous	18	28	64.2857
SL3.0ch00	2389305..2389308	MNV	Heterozygous	10	28	35.7143
SL3.0ch00	2389329	SNV	Heterozygous	16	22	72.7273
SL3.0ch00	2389329	SNV	Heterozygous	6	22	27.2727
SL3.0ch00	2389415	SNV	Heterozygous	27	37	72.973
SL3.0ch00	2389415	SNV	Heterozygous	10	37	27.027
SL3.0ch00	2389588	SNV	Heterozygous	20	31	64.5161
SL3.0ch00	2389588	SNV	Heterozygous	10	31	32.2581
SL3.0ch00	2390191	SNV	Heterozygous	18	29	62.069
SL3.0ch00	2390191	SNV	Heterozygous	11	29	37.931
SL3.0ch00	2390409	SNV	Heterozygous	4	12	33.3333
SL3.0ch00	2390409	SNV	Heterozygous	8	12	66.6667
SL3.0ch00	2390938	SNV	Heterozygous	23	34	67.6471
SL3.0ch00	2390938	SNV	Heterozygous	11	34	32.3529
SL3.0ch00	2391107	SNV	Heterozygous	22	33	66.6667
SL3.0ch00	2391107	SNV	Heterozygous	11	33	33.3333
SL3.0ch00	2391216	SNV	Heterozygous	24	39	61.5385
SL3.0ch00	2391216	SNV	Heterozygous	15	39	38.4615
SL3.0ch00	2391232	SNV	Heterozygous	23	37	62.1622
SL3.0ch00	2391232	SNV	Heterozygous	14	37	37.8378
SL3.0ch00	2391281	SNV	Heterozygous	28	38	73.6842
SL3.0ch00	2391281	SNV	Heterozygous	10	38	26.3158
SL3.0ch00	2391298	SNV	Heterozygous	27	37	72.973
SL3.0ch00	2391298	SNV	Heterozygous	10	37	27.027
SL3.0ch00	2391310	SNV	Heterozygous	20	38	52.6316
SL3.0ch00	2391310	SNV	Heterozygous	18	38	47.3684
SL3.0ch00	2391315	SNV	Heterozygous	20	39	51.2821
SL3.0ch00	2391315	SNV	Heterozygous	19	39	48.7179
SL3.0ch00	2391364	SNV	Heterozygous	17	32	53.125
SL3.0ch00	2391364	SNV	Heterozygous	15	32	46.875
SL3.0ch00	2391379	Deletion	Heterozygous	15	28	53.5714
SL3.0ch00	2391379	SNV	Heterozygous	13	28	46.4286
SL3.0ch00	2391409	SNV	Heterozygous	19	30	63.3333
SL3.0ch00	2391409	SNV	Heterozygous	11	30	36.6667
SL3.0ch00	2391511	SNV	Heterozygous	29	47	61.7021
SL3.0ch00	2391511	SNV	Heterozygous	18	47	38.2979
SL3.0ch00	2391721	SNV	Heterozygous	30	49	61.2245
SL3.0ch00	2391721	SNV	Heterozygous	19	49	38.7755
SL3.0ch00	2391734	SNV	Heterozygous	32	53	60.3774
SL3.0ch00	2391734	SNV	Heterozygous	21	53	39.6226
SL3.0ch00	2391788	SNV	Heterozygous	21	35	60
SL3.0ch00	2391788	SNV	Heterozygous	14	35	40
SL3.0ch00	2391887..2391888	Deletion	Heterozygous	20	25	80
SL3.0ch00	2391887..2391888	MNV	Heterozygous	5	25	20
SL3.0ch00	2391890	SNV	Heterozygous	18	25	72
SL3.0ch00	2391890	SNV	Heterozygous	7	25	28
SL3.0ch00	2392508	SNV	Heterozygous	7	12	58.3333
SL3.0ch00	2392508	SNV	Heterozygous	5	12	41.6667
SL3.0ch00	2392583	SNV	Heterozygous	15	25	60
SL3.0ch00	2392583	SNV	Heterozygous	10	25	40
SL3.0ch00	2392617	SNV	Heterozygous	24	36	66.6667
SL3.0ch00	2392617	SNV	Heterozygous	12	36	33.3333
SL3.0ch00	2392761	SNV	Heterozygous	30	42	71.4286
SL3.0ch00	2392761	SNV	Heterozygous	12	42	28.5714
SL3.0ch00	2392817	SNV	Heterozygous	25	33	75.7576
SL3.0ch00	2392817	SNV	Heterozygous	8	33	24.2424
SL3.0ch00	2392862	SNV	Heterozygous	11	28	39.2857
SL3.0ch00	2392887	SNV	Heterozygous	23	33	69.697
SL3.0ch00	2392887	SNV	Heterozygous	10	33	30.303
SL3.0ch00	2392934	Deletion	Heterozygous	7	19	36.8421
SL3.0ch00	2392934	SNV	Heterozygous	12	19	63.1579
SL3.0ch00	2393077	SNV	Heterozygous	11	38	28.9474
SL3.0ch00	2393077	SNV	Heterozygous	27	38	71.0526
SL3.0ch00	2393119	SNV	Heterozygous	15	38	39.4737
SL3.0ch00	2393119	SNV	Heterozygous	23	38	60.5263
SL3.0ch00	2393382	SNV	Heterozygous	12	32	37.5
SL3.0ch00	2393382	SNV	Heterozygous	20	32	62.5
SL3.0ch00	2393390	SNV	Heterozygous	12	30	40
SL3.0ch00	2393390	SNV	Heterozygous	18	30	60
SL3.0ch00	2393540	SNV	Heterozygous	12	26	46.1538
SL3.0ch00	2393540	SNV	Heterozygous	14	26	53.8462
SL3.0ch00	2393733	SNV	Heterozygous	6	24	25
SL3.0ch00	2393733	SNV	Heterozygous	18	24	75
SL3.0ch00	2393763	SNV	Heterozygous	21	28	75
SL3.0ch00	2393763	SNV	Heterozygous	7	28	25
SL3.0ch00	2393817	SNV	Heterozygous	18	27	66.6667
SL3.0ch00	2393817	SNV	Heterozygous	9	27	33.3333
SL3.0ch00	2393832	SNV	Heterozygous	8	26	30.7692
SL3.0ch00	2393929	SNV	Homozygous	26	32	81.25
SL3.0ch00	2393979	SNV	Heterozygous	11	27	40.7407
SL3.0ch00	2393979	SNV	Heterozygous	16	27	59.2593
SL3.0ch00	2394035	SNV	Heterozygous	11	26	42.3077
SL3.0ch00	2394035	SNV	Heterozygous	10	26	38.4615
SL3.0ch00	2394211	SNV	Heterozygous	13	34	38.2353
SL3.0ch00	2394211	SNV	Heterozygous	21	34	61.7647
SL3.0ch00	2394292	SNV	Heterozygous	26	35	74.2857
SL3.0ch00	2394292	SNV	Heterozygous	9	35	25.7143
SL3.0ch00	2394338	SNV	Heterozygous	22	28	78.5714
SL3.0ch00	2394338	SNV	Heterozygous	6	28	21.4286
SL3.0ch00	2394788	SNV	Heterozygous	19	30	63.3333
SL3.0ch00	2394788	SNV	Heterozygous	11	30	36.6667
SL3.0ch00	2394873	SNV	Homozygous	13	16	81.25
SL3.0ch00	2394904	SNV	Heterozygous	11	15	73.3333
SL3.0ch00	2394904	SNV	Heterozygous	4	15	26.6667
SL3.0ch00	2394914	SNV	Heterozygous	11	16	68.75
SL3.0ch00	2394914	SNV	Heterozygous	5	16	31.25
SL3.0ch00	2395009	SNV	Homozygous	19	23	82.6087
SL3.0ch00	2395142	SNV	Heterozygous	18	25	72
SL3.0ch00	2395142	SNV	Heterozygous	7	25	28
SL3.0ch00	2395150	SNV	Heterozygous	14	21	66.6667
SL3.0ch00	2395150	SNV	Heterozygous	7	21	33.3333
SL3.0ch00	2395155	SNV	Heterozygous	15	23	65.2174
SL3.0ch00	2395155	SNV	Heterozygous	8	23	34.7826
SL3.0ch00	2395199	SNV	Heterozygous	13	26	50
SL3.0ch00	2395199	SNV	Heterozygous	13	26	50
SL3.0ch00	2395256	SNV	Heterozygous	9	27	33.3333
SL3.0ch00	2395256	SNV	Heterozygous	18	27	66.6667
SL3.0ch00	2395287	SNV	Heterozygous	29	39	74.359
SL3.0ch00	2395287	SNV	Heterozygous	10	39	25.641
SL3.0ch00	2396006	SNV	Heterozygous	23	31	74.1935
SL3.0ch00	2396006	SNV	Heterozygous	8	31	25.8065
SL3.0ch00	2396154^2396155	Insertion	Heterozygous	16	21	76.1905
SL3.0ch00	2396154^2396155	Insertion	Heterozygous	5	21	23.8095
SL3.0ch00	2396213	SNV	Heterozygous	15	22	68.1818
SL3.0ch00	2396213	SNV	Heterozygous	7	22	31.8182
SL3.0ch00	2396273	Deletion	Heterozygous	15	24	62.5
SL3.0ch00	2396273	SNV	Heterozygous	9	24	37.5
SL3.0ch00	2396303	SNV	Heterozygous	16	23	69.5652
SL3.0ch00	2396303	SNV	Heterozygous	7	23	30.4348
SL3.0ch00	2396325	SNV	Heterozygous	20	27	74.0741
SL3.0ch00	2396325	SNV	Heterozygous	7	27	25.9259
SL3.0ch00	2396329	SNV	Heterozygous	23	32	71.875
SL3.0ch00	2396329	SNV	Heterozygous	9	32	28.125
SL3.0ch00	2396342	SNV	Heterozygous	22	29	75.8621
SL3.0ch00	2396342	SNV	Heterozygous	7	29	24.1379
SL3.0ch00	2396604	SNV	Heterozygous	12	23	52.1739
SL3.0ch00	2396604	SNV	Heterozygous	11	23	47.8261
SL3.0ch00	2396932	SNV	Heterozygous	10	20	50
SL3.0ch00	2396932	SNV	Heterozygous	10	20	50
SL3.0ch00	2396997	SNV	Heterozygous	9	13	69.2308
SL3.0ch00	2396997	SNV	Heterozygous	4	13	30.7692
SL3.0ch00	2397005	SNV	Heterozygous	10	13	76.9231
SL3.0ch00	2397005	SNV	Heterozygous	3	13	23.0769
SL3.0ch00	2397034	SNV	Homozygous	17	20	85
SL3.0ch00	2397049	SNV	Homozygous	17	20	85
SL3.0ch00	2397064	SNV	Homozygous	18	22	81.8182
SL3.0ch00	2397164	SNV	Heterozygous	9	13	69.2308
SL3.0ch00	2397164	SNV	Heterozygous	4	13	30.7692
SL3.0ch00	2397323	SNV	Heterozygous	20	26	76.9231
SL3.0ch00	2397323	SNV	Heterozygous	6	26	23.0769
[truncated: 651,723+ more rows]

## Sheet: Data Set S6
Supplemental Data Set S6. Resistant specific SNPs in LIF1 promoter region.
Notes for abbreviations: SNV indicates a Single Nucleotide Variant. MNV represents Multiple Nucleotide Variants, two or more SNVs in the region.
Chromosome	Region	Type	Reference	Allele	Reference allele	Length	Zygosity	Count	Coverage	Frequency	Probability	Forward read count	Reverse read count	Forward/reverse balance	Average quality	Read count	Read coverage	# unique start positions	# unique end positions	BaseQRankSum	Read position test probability	Read direction test probability	Hyper-allelic	Genotype	Homopolymer	Homopolymer length	QUAL
SL3.0ch02	44205326	SNV	A	G	No	1	Heterozygous	30	49	61.2245	1	20	13	0.393939	36.5333	33	53	22	24	-0.35	0.998111	0.99945	no	A/G	No	1	111.052
SL3.0ch02	44205326	SNV	A	A	Yes	1	Heterozygous	19	49	38.7755	1	10	10	0.5	37.3684	20	53	17	18		0.992007	0.978326	no	A/G	No	1	111.052
SL3.0ch02	44205819^44205820	Insertion	-	A	No	1	Heterozygous	28	36	77.7778	0.821996	17	13	0.433333	39.75	30	38	25	25	-0.13	0.993668	1	no	-/A	Yes	8	7.49571
SL3.0ch02	44205819^44205820	Insertion	-	-	Yes	0	Heterozygous	8	36	22.2222	0.821996	5	3	0.375	37.375	8	38	8	8		0.730956	0.996562	no	-/A	Yes	8	7.49571
SL3.0ch02	44205835	SNV	A	T	No	1	Heterozygous	26	39	66.6667	0.999999	17	11	0.392857	40.8462	28	41	23	24	0.98	0.950955	0.998629	no	A/T	No	1	62.6525
SL3.0ch02	44205835	SNV	A	A	Yes	1	Heterozygous	13	39	33.3333	0.999999	6	7	0.461538	39.6923	13	41	13	13		0.961088	0.935057	no	A/T	No	1	62.6525
SL3.0ch02	44205908	SNV	T	A	No	1	Heterozygous	37	51	72.549	0.999939	24	17	0.414634	40.0811	41	56	29	29	-0.15	0.919087	0.998023	no	A/T	No	1	42.1573
SL3.0ch02	44205908	SNV	T	T	Yes	1	Heterozygous	14	51	27.451	0.999939	6	9	0.4	40.4286	15	56	13	13		0.339834	0.81585	no	A/T	No	1	42.1573
SL3.0ch02	44205937	SNV	A	G	No	1	Heterozygous	32	46	69.5652	0.999998	11	22	0.333333	39.9688	33	47	25	25	0.05	0.951493	0.967647	no	A/G	No	1	56.6866
SL3.0ch02	44205937	SNV	A	A	Yes	1	Heterozygous	14	46	30.4348	0.999998	8	6	0.428571	40	14	47	13	13		0.485655	0.721401	no	A/G	No	1	56.6866
SL3.0ch02	44206013	SNV	T	C	No	1	Heterozygous	18	32	56.25	1	12	8	0.4	40.7778	20	34	15	16	0.08	0.709179	0.999497	no	C/T	No	1	95.607
SL3.0ch02	44206013	SNV	T	T	Yes	1	Heterozygous	14	32	43.75	1	7	7	0.5	40.7143	14	34	13	14		0.510132	0.991915	no	C/T	No	1	95.607
SL3.0ch02	44206195	SNV	C	T	No	1	Heterozygous	23	35	65.7143	0.999999	10	15	0.4	40.4348	25	38	21	21	0.38	0.958473	0.998513	no	C/T	No	1	62.7978
SL3.0ch02	44206195	SNV	C	C	Yes	1	Heterozygous	12	35	34.2857	0.999999	7	6	0.461538	39.9167	13	38	10	10		0.779821	0.952936	no	C/T	No	1	62.7978
SL3.0ch02	44206207	SNV	C	T	No	1	Homozygous	28	35	80	0.559216	11	17	0.392857	39.8214	28	36	25	25	-0.29	0.998257	0.997825	no	T/T	No	1	3.55774
SL3.0ch02	44206310	SNV	T	C	No	1	Heterozygous	25	34	73.5294	0.997583	13	13	0.5	40.68	26	35	20	21	0.62	0.989228	0.999982	no	C/T	No	1	26.1666
SL3.0ch02	44206310	SNV	T	T	Yes	1	Heterozygous	9	34	26.4706	0.997583	3	6	0.333333	40.1111	9	35	6	6		0.759913	0.903867	no	C/T	No	1	26.1666
SL3.0ch02	44206366	SNV	G	T	No	1	Heterozygous	36	49	73.4694	0.99978	20	17	0.459459	40.8889	37	50	28	28	-0.15	0.994623	1	no	G/T	No	1	36.573
SL3.0ch02	44206366	SNV	G	G	Yes	1	Heterozygous	13	49	26.5306	0.99978	6	7	0.461538	41	13	50	10	10		0.846815	0.988152	no	G/T	No	1	36.573
SL3.0ch02	44206643..44206654	Deletion	ACACATATATAT	-	No	12	Heterozygous	13	18	72.2222	1	7	6	0.461538	39.2774	13	18	12	14	-1.55	0.980986	0.992784	no	complex	No	1	200
SL3.0ch02	44206643..44206654	MNV	ACACATATATAT	ACACATATATAT	Yes	12	Heterozygous	5	18	27.7778	1	1	4	0.2	40.5357	5	18	4	4		0.900389	0.803746	no	complex	No	1	200
SL3.0ch02	44206894	SNV	T	C	No	1	Heterozygous	24	38	63.1579	1	12	12	0.5	38.4583	24	39	18	18	-0.53	0.954123	0.869585	no	C/T	No	1	79.0389
SL3.0ch02	44206894	SNV	T	T	Yes	1	Heterozygous	14	38	36.8421	1	12	3	0.2	40.7143	15	39	12	12		0.80693	0.607581	no	C/T	No	1	79.0389
SL3.0ch02	44206904	SNV	A	G	No	1	Heterozygous	25	39	64.1026	1	13	12	0.48	41	25	40	21	21	0	0.854767	0.898161	no	A/G	No	1	76.0852
SL3.0ch02	44206904	SNV	A	A	Yes	1	Heterozygous	14	39	35.8974	1	12	3	0.2	41	15	40	12	12		0.535375	0.640402	no	A/G	No	1	76.0852
SL3.0ch02	44206930	SNV	T	A	No	1	Heterozygous	25	38	65.7895	1	13	14	0.481481	40.68	27	41	20	21	-0.02	0.934994	0.967887	no	A/T	No	1	65.6068
SL3.0ch02	44206930	SNV	T	T	Yes	1	Heterozygous	13	38	34.2105	1	10	4	0.285714	40.6923	14	41	11	11		0.749632	0.771218	no	A/T	No	1	65.6068
SL3.0ch02	44206934	SNV	G	A	No	1	Heterozygous	27	40	67.5	0.999999	12	16	0.428571	39.4815	28	42	21	22	-0.03	0.981015	0.930056	no	A/G	No	1	61.6688
SL3.0ch02	44206934	SNV	G	G	Yes	1	Heterozygous	13	40	32.5	0.999999	10	4	0.285714	40	14	42	11	11		0.778442	0.639047	no	A/G	No	1	61.6688
SL3.0ch02	44206938	SNV	A	T	No	1	Heterozygous	26	40	65	1	12	15	0.444444	40.3462	27	43	20	21	-0.6	0.991024	0.942879	no	A/T	No	1	72.6533
SL3.0ch02	44206938	SNV	A	A	Yes	1	Heterozygous	14	40	35	1	11	5	0.3125	41	16	43	12	12		0.940322	0.760355	no	A/T	No	1	72.6533
SL3.0ch02	44206952	SNV	T	C	No	1	Heterozygous	30	44	68.1818	0.999999	11	21	0.34375	39.5667	32	47	23	24	-0.88	0.975349	0.947067	no	C/T	No	1	62.1814
SL3.0ch02	44206952	SNV	T	T	Yes	1	Heterozygous	14	44	31.8182	0.999999	9	6	0.4	40.7143	15	47	12	12		0.871095	0.686696	no	C/T	No	1	62.1814
SL3.0ch02	44206979	SNV	T	C	No	1	Heterozygous	34	43	79.0698	0.560801	7	28	0.2	37.5588	35	44	23	24	-0.13	0.911427	0.82176	no	C/T	No	1	3.57339
SL3.0ch02	44206979	SNV	T	T	Yes	1	Heterozygous	9	43	20.9302	0.560801	6	3	0.333333	38	9	44	9	9		0.235083	0.173772	no	C/T	No	1	3.57339
SL3.0ch02	44207055	SNV	A	G	No	1	Heterozygous	32	54	59.2593	1	13	19	0.40625	39.875	32	56	22	22	-0.11	0.734571	0.989799	no	A/G	No	1	124.049
SL3.0ch02	44207055	SNV	A	A	Yes	1	Heterozygous	21	54	38.8889	1	13	10	0.434783	38.2381	23	56	18	18		0.697511	0.903147	no	A/G	No	1	124.049
SL3.0ch02	44207067	SNV	T	C	No	1	Heterozygous	26	51	50.9804	1	13	13	0.5	38.3077	26	52	22	22	0.56	0.986225	0.999899	no	C/T	No	1	200
SL3.0ch02	44207067	SNV	T	T	Yes	1	Heterozygous	25	51	49.0196	1	15	11	0.423077	37.08	26	52	22	22		0.984386	0.999702	no	C/T	No	1	200
SL3.0ch02	44207140	SNV	G	C	No	1	Heterozygous	23	45	51.1111	1	9	14	0.391304	40.6522	23	46	19	19	0.05	0.984034	0.998263	no	C/G	No	1	200
SL3.0ch02	44207140	SNV	G	G	Yes	1	Heterozygous	22	45	48.8889	1	11	12	0.478261	39.9545	23	46	18	17		0.914566	0.998868	no	C/G	No	1	200
SL3.0ch02	44207145	SNV	T	C	No	1	Heterozygous	23	43	53.4884	1	8	15	0.347826	40.0435	23	44	19	19	0.07	0.984396	0.985354	no	C/T	No	1	141.622
SL3.0ch02	44207145	SNV	T	T	Yes	1	Heterozygous	20	43	46.5116	1	10	11	0.47619	40.4	21	44	16	15		0.920405	0.980974	no	C/T	No	1	141.622
SL3.0ch02	44207231	SNV	C	T	No	1	Heterozygous	8	23	34.7826	0.999961	6	3	0.333333	40.5	9	25	8	8	-0.19	0.980362	0.871897	no	C/T	No	1	44.045
SL3.0ch02	44207231	SNV	C	C	Yes	1	Heterozygous	15	23	65.2174	0.999961	7	9	0.4375	40.0667	16	25	12	12		0.95355	0.977108	no	C/T	No	1	44.045
SL3.0ch02	44207300^44207301	Insertion	-	ATATATGTACTATGGACATTAATTAATTAAATATAAAAGTTATAAAATCTTAAAACTAACATAT	No	64	Homozygous	38	40	95	1	17	24	0.414634	39.5447	41	43	24	22	5.41	0.99981	1	no	ATATATGTACTATGGACATTAATTAATTAAATATAAAAGTTATAAAATCTTAAAACTAACATAT/ATATATGTACTATGGACATTAATTAATTAAATATAAAAGTTATAAAATCTTAAAACTAACATAT	No	1	200
SL3.0ch02	44207472	SNV	T	C	No	1	Heterozygous	19	37	51.3514	1	10	11	0.47619	40.7895	21	39	17	17	0.3	0.776121	0.760163	no	C/T	No	1	132.609
SL3.0ch02	44207472	SNV	T	T	Yes	1	Heterozygous	18	37	48.6486	1	3	15	0.166667	40.5556	18	39	14	14		0.803039	0.601756	no	C/T	No	1	132.609
SL3.0ch02	44207633	SNV	C	T	No	1	Heterozygous	11	17	64.7059	0.999765	9	2	0.181818	39.8182	11	17	9	9	0.5	0.487104	0.751584	no	C/T	No	1	36.285
SL3.0ch02	44207633	SNV	C	C	Yes	1	Heterozygous	6	17	35.2941	0.999765	2	4	0.333333	38.8333	6	17	6	6		0.307292	0.528045	no	C/T	No	1	36.285
SL3.0ch02	44207709	SNV	T	C	No	1	Heterozygous	17	22	77.2727	0.793114	12	6	0.333333	41	18	24	13	14	1.33	0.917607	0.997763	no	C/T	No	1	6.84268
SL3.0ch02	44207709	SNV	T	T	Yes	1	Heterozygous	5	22	22.7273	0.793114	5	1	0.166667	33.4	6	24	4	4		0.144948	0.898495	no	C/T	No	1	6.84268
SL3.0ch02	44207719	SNV	C	T	No	1	Heterozygous	16	22	72.7273	0.994227	11	7	0.388889	40.1875	18	25	14	14	0.66	0.893379	0.981554	no	C/T	No	1	22.3862
SL3.0ch02	44207719	SNV	C	C	Yes	1	Heterozygous	6	22	27.2727	0.994227	6	1	0.142857	39.6667	7	25	5	5		0.433733	0.762839	no	C/T	No	1	22.3862
SL3.0ch02	44207896	SNV	T	C	No	1	Heterozygous	38	58	65.5172	1	20	18	0.473684	38.8158	38	58	27	27	-0.19	0.92698	0.898252	no	C/T	No	1	88.9429
SL3.0ch02	44207896	SNV	T	T	Yes	1	Heterozygous	19	58	32.7586	1	16	3	0.157895	39.8421	19	58	17	18		0.466188	0.345602	no	C/T	No	1	88.9429
SL3.0ch02	44208317	SNV	G	A	No	1	Heterozygous	32	49	65.3061	1	17	15	0.46875	36.9688	32	51	22	23	-0.56	0.77418	0.961703	no	A/G	No	1	87.5957
SL3.0ch02	44208317	SNV	G	G	Yes	1	Heterozygous	17	49	34.6939	1	14	5	0.263158	38	19	51	13	13		0.464856	0.79293	no	A/G	No	1	87.5957

## Sheet: Data Set S7
Supplemental Data Set S7. Predicted transcription factor binding sites in LIF1 promoter region.
Matrix ID	Family	Position	Strand	Similar Score	Hit Sequence	TF ID or Motif name
TFmatrixID_0001	AT-Hook	614	+	0.99	gAATTAatta	AT1G63480
TFmatrixID_0001	AT-Hook	614	-	0.99	gaatTAATTa	AT1G63480
TFmatrixID_0001	AT-Hook	1131	+	1	tAATTAatta	AT1G63480
TFmatrixID_0001	AT-Hook	1131	-	1	taatTAATTa	AT1G63480
TFmatrixID_0001	AT-Hook	1411	-	1	aaaaTAATTa	AT1G63480
TFmatrixID_0001	AT-Hook	2414	+	0.99	gAATTAattt	AT1G63480
TFmatrixID_0001	AT-Hook	2414	-	0.99	gaatTAATTt	AT1G63480
TFmatrixID_0001	AT-Hook	2894	-	0.98	caaaTAATTc	AT1G63480
TFmatrixID_0002	AT-Hook	471	+	0.97	caTAATTaat	AT1G63480
TFmatrixID_0002	AT-Hook	616	-	0.95	attAATTAag	AT1G63480
TFmatrixID_0002	AT-Hook	854	-	0.96	aaaAATTAta	AT1G63480
TFmatrixID_0002	AT-Hook	1129	+	0.95	ttTAATTaat	AT1G63480
TFmatrixID_0002	AT-Hook	1133	+	0.96	atTAATTaat	AT1G63480
TFmatrixID_0002	AT-Hook	1133	-	0.96	attAATTAat	AT1G63480
TFmatrixID_0002	AT-Hook	1413	-	0.99	aatAATTAta	AT1G63480
TFmatrixID_0002	AT-Hook	1459	+	0.96	taTAATTttt	AT1G63480
TFmatrixID_0002	AT-Hook	2125	+	0.93	ggTAATTatt	AT1G63480
TFmatrixID_0002	AT-Hook	2178	-	0.93	ataAATTAac	AT1G63480
TFmatrixID_0002	AT-Hook	2428	+	0.92	ttTAATTtat	AT1G63480
TFmatrixID_0002	AT-Hook	2548	-	0.96	aaaAATTAta	AT1G63480
TFmatrixID_0002	AT-Hook	2661	-	0.96	aaaAATTAta	AT1G63480
TFmatrixID_0002	AT-Hook	2749	+	0.94	ttTAATTttt	AT1G63480
TFmatrixID_0002	AT-Hook	2896	+	0.92	aaTAATTctt	AT1G63480
TFmatrixID_0002	AT-Hook	2991	+	0.94	ttTAATTttt	AT1G63480
TFmatrixID_0003	AT-Hook	890	+	0.98	aATATAtata	AT1G63480
TFmatrixID_0003	AT-Hook	890	-	1	aataTATATa	AT1G63480
TFmatrixID_0003	AT-Hook	892	+	0.98	tATATAtata	AT1G63480
TFmatrixID_0003	AT-Hook	892	-	0.98	tataTATATa	AT1G63480
TFmatrixID_0003	AT-Hook	1570	+	0.98	aATATAtata	AT1G63480
TFmatrixID_0003	AT-Hook	1570	-	1	aataTATATa	AT1G63480
TFmatrixID_0003	AT-Hook	1572	+	0.98	tATATAtata	AT1G63480
TFmatrixID_0003	AT-Hook	1572	-	0.98	tataTATATa	AT1G63480
TFmatrixID_0003	AT-Hook	1789	+	0.98	tATATAtata	AT1G63480
TFmatrixID_0003	AT-Hook	1789	-	0.98	tataTATATa	AT1G63480
TFmatrixID_0003	AT-Hook	1791	+	0.98	tATATAtata	AT1G63480
TFmatrixID_0003	AT-Hook	1791	-	0.98	tataTATATa	AT1G63480
TFmatrixID_0003	AT-Hook	1793	+	0.98	tATATAtata	AT1G63480
TFmatrixID_0003	AT-Hook	1793	-	0.98	tataTATATa	AT1G63480
TFmatrixID_0003	AT-Hook	1795	+	0.98	tATATAtata	AT1G63480
TFmatrixID_0003	AT-Hook	1795	-	0.98	tataTATATa	AT1G63480
TFmatrixID_0003	AT-Hook	1797	+	0.98	tATATAtata	AT1G63480
TFmatrixID_0003	AT-Hook	1797	-	0.98	tataTATATa	AT1G63480
TFmatrixID_0003	AT-Hook	1799	+	0.98	tATATAtata	AT1G63480
TFmatrixID_0003	AT-Hook	1799	-	0.98	tataTATATa	AT1G63480
TFmatrixID_0003	AT-Hook	1801	+	0.98	tATATAtata	AT1G63480
TFmatrixID_0003	AT-Hook	1801	-	0.98	tataTATATa	AT1G63480
TFmatrixID_0003	AT-Hook	1803	+	0.98	tATATAtata	AT1G63480
TFmatrixID_0003	AT-Hook	1803	-	0.98	tataTATATa	AT1G63480
TFmatrixID_0003	AT-Hook	2469	+	0.98	aATATAtata	AT1G63480
TFmatrixID_0003	AT-Hook	2469	-	1	aataTATATa	AT1G63480
TFmatrixID_0003	AT-Hook	2672	-	0.98	aaaaTATATa	AT1G63480
TFmatrixID_0003	AT-Hook	2674	+	1	aATATAtatt	AT1G63480
TFmatrixID_0003	AT-Hook	2674	-	1	aataTATATt	AT1G63480
TFmatrixID_0003	AT-Hook	3147	-	0.98	aaaaTATATa	AT1G63480
TFmatrixID_0003	AT-Hook	3149	+	0.98	aATATAtata	AT1G63480
TFmatrixID_0003	AT-Hook	3149	-	1	aataTATATa	AT1G63480
TFmatrixID_0003	AT-Hook	3151	+	1	tATATAtatt	AT1G63480
TFmatrixID_0003	AT-Hook	3151	-	0.98	tataTATATt	AT1G63480
TFmatrixID_0004	AT-Hook	857	-	0.9	aattATATTa	AT4G14465
TFmatrixID_0004	AT-Hook	1456	+	0.89	gAATATaatt	AT4G14465
TFmatrixID_0004	AT-Hook	1564	+	0.9	tAATATaata	AT4G14465
TFmatrixID_0004	AT-Hook	2136	-	0.9	aattATATTa	AT4G14465
TFmatrixID_0004	AT-Hook	2162	-	0.9	tattATATTa	AT4G14465
TFmatrixID_0005	AT-Hook	614	+	0.96	gaATTAAtta	AT4G14465
TFmatrixID_0005	AT-Hook	614	-	0.93	gaaTTAATta	AT4G14465
TFmatrixID_0005	AT-Hook	884	+	0.92	ttATTAAata	AT4G14465
TFmatrixID_0005	AT-Hook	1127	-	1	tatTTAATta	AT4G14465
TFmatrixID_0005	AT-Hook	1131	+	0.96	taATTAAtta	AT4G14465
TFmatrixID_0005	AT-Hook	1131	-	0.96	taaTTAATta	AT4G14465
TFmatrixID_0005	AT-Hook	1257	+	0.98	taATTAAatt	AT4G14465
TFmatrixID_0005	AT-Hook	1965	-	0.92	tacTTAATtg	AT4G14465
TFmatrixID_0005	AT-Hook	2414	+	0.93	gaATTAAttt	AT4G14465
TFmatrixID_0005	AT-Hook	2414	-	0.93	gaaTTAATtt	AT4G14465
TFmatrixID_0005	AT-Hook	3085	-	0.92	tagTTAATta	AT4G14465
TFmatrixID_0005	AT-Hook	3097	-	0.92	tatTTAATaa	AT4G14465
TFmatrixID_0006	AT-Hook	857	+	0.97	aATTATatta	AT4G14465
TFmatrixID_0006	AT-Hook	1456	-	0.96	gaatATAATt	AT4G14465
TFmatrixID_0006	AT-Hook	1564	-	0.97	taatATAATa	AT4G14465
TFmatrixID_0006	AT-Hook	2008	-	0.95	aataATAATa	AT4G14465
TFmatrixID_0006	AT-Hook	2136	+	0.97	aATTATatta	AT4G14465
TFmatrixID_0006	AT-Hook	2162	+	0.97	tATTATatta	AT4G14465
TFmatrixID_0007	AT-Hook	614	+	1	gAATTAatta	AT4G35390
TFmatrixID_0007	AT-Hook	614	-	0.99	gaatTAATTa	AT4G35390
TFmatrixID_0007	AT-Hook	1127	-	0.97	tattTAATTa	AT4G35390
TFmatrixID_0007	AT-Hook	1131	+	1	tAATTAatta	AT4G35390
TFmatrixID_0007	AT-Hook	1131	-	1	taatTAATTa	AT4G35390
TFmatrixID_0007	AT-Hook	1257	+	0.97	tAATTAaatt	AT4G35390
TFmatrixID_0007	AT-Hook	2414	+	1	gAATTAattt	AT4G35390
TFmatrixID_0007	AT-Hook	2414	-	0.99	gaatTAATTt	AT4G35390
TFmatrixID_0007	AT-Hook	3085	-	0.92	tagtTAATTa	AT4G35390
TFmatrixID_0008	AT-Hook	857	-	0.94	aattATATTa	AT4G35390
TFmatrixID_0008	AT-Hook	901	-	0.94	aaaaATATTg	AT4G35390
TFmatrixID_0008	AT-Hook	1456	+	0.94	gAATATaatt	AT4G35390
TFmatrixID_0008	AT-Hook	1564	+	0.94	tAATATaata	AT4G35390
TFmatrixID_0008	AT-Hook	2136	-	0.94	aattATATTa	AT4G35390
TFmatrixID_0008	AT-Hook	2162	-	0.94	tattATATTa	AT4G35390
TFmatrixID_0008	AT-Hook	2848	+	0.96	aAATATtttt	AT4G35390
TFmatrixID_0009	AT-Hook	1055	+	0.97	tcatTTATTt	AT4G35390
TFmatrixID_0009	AT-Hook	1765	-	0.98	aAATAAataa	AT4G35390
TFmatrixID_0009	AT-Hook	2277	+	1	aaatTTATTt	AT4G35390
TFmatrixID_0009	AT-Hook	2374	-	0.98	aAATAAatat	AT4G35390
TFmatrixID_0009	AT-Hook	2430	+	0.96	taatTTATTc	AT4G35390
TFmatrixID_0009	AT-Hook	2486	+	0.98	atatTTATTt	AT4G35390
TFmatrixID_0009	AT-Hook	2602	+	0.98	atatTTATTt	AT4G35390
TFmatrixID_0009	AT-Hook	2715	+	0.98	atatTTATTt	AT4G35390
TFmatrixID_0009	AT-Hook	2957	+	0.98	atatTTATTt	AT4G35390
TFmatrixID_0009	AT-Hook	3023	-	1	aAATAAattt	AT4G35390
TFmatrixID_0012	NAC; NAM	106	-	0.91	ataACGTAac	AT3G15500
TFmatrixID_0012	NAC; NAM	580	+	0.86	tgTACGTagc	AT3G15500
TFmatrixID_0016	MYB; ARR-B	3038	+	0.95	aaAGATCtat	AT1G67710
TFmatrixID_0016	MYB; ARR-B	3038	-	0.95	aaaGATCTat	AT1G67710
TFmatrixID_0019	Myb/SANT; MYB; ARR-B	3038	+	0.91	aaAGATCtat	AT2G01760
TFmatrixID_0019	Myb/SANT; MYB; ARR-B	3038	-	0.91	aaaGATCTat	AT2G01760
TFmatrixID_0021	C2H2	823	+	0.93	ctCAGCTaaa	AT4G35610
TFmatrixID_0022	Trihelix	463	+	0.94	tacGGTAAca	AT5G28300
TFmatrixID_0025	Homeodomain; bZIP; HD-ZIP	436	-	0.98	gcAATCAttc	AT3G61890
TFmatrixID_0025	Homeodomain; bZIP; HD-ZIP	1479	-	0.96	gcAATCAtat	AT3G61890
TFmatrixID_0026	bZIP; Homeodomain; HD-ZIP	881	+	0.94	aaATTATtaa	AT5G03790
TFmatrixID_0026	bZIP; Homeodomain; HD-ZIP	1411	-	0.94	aaaATAATta	AT5G03790
TFmatrixID_0026	bZIP; Homeodomain; HD-ZIP	2894	-	0.94	caaATAATtc	AT5G03790
TFmatrixID_0029	MYB-related	573	-	0.89	taGATATtgt	AT2G46830
TFmatrixID_0029	MYB-related	643	+	0.9	taaATATCac	AT2G46830
TFmatrixID_0029	MYB-related	1291	-	0.87	gaGATATatt	AT2G46830
TFmatrixID_0029	MYB-related	2290	+	0.98	caaATATCtt	AT2G46830
TFmatrixID_0029	MYB-related	2377	+	0.99	taaATATCtt	AT2G46830
TFmatrixID_0029	MYB-related	2404	+	1	aaaATATCtt	AT2G46830
TFmatrixID_0029	MYB-related	2615	-	0.99	caGATATttt	AT2G46830
TFmatrixID_0029	MYB-related	2728	-	0.99	caGATATttt	AT2G46830
TFmatrixID_0029	MYB-related	3093	-	0.98	taGATATtta	AT2G46830
TFmatrixID_0030	MYB-related	787	+	0.99	gAGATAtata	AT2G46830
TFmatrixID_0030	MYB-related	1291	+	0.99	gAGATAtatt	AT2G46830
TFmatrixID_0030	MYB-related	2345	+	0.96	cAGATAcaaa	AT2G46830
TFmatrixID_0030	MYB-related	2539	+	0.96	cAGATAcaaa	AT2G46830
TFmatrixID_0030	MYB-related	2652	+	0.96	cAGATAcaaa	AT2G46830
TFmatrixID_0031	Dof	293	-	1	acaCTTTTtg	AT2G46590
TFmatrixID_0031	Dof	353	-	0.98	gtaCTTTTtt	AT2G46590
TFmatrixID_0031	Dof	746	+	0.98	gaAAAAGttt	AT2G46590
TFmatrixID_0041	B3; ARF	1553	-	0.86	cttTCGACat	AT2G33860
TFmatrixID_0042	GATA; tify	3038	+	0.99	aaAGATCtat	AT5G25830
TFmatrixID_0042	GATA; tify	3038	-	0.99	aaaGATCTat	AT5G25830
TFmatrixID_0043	MYB; G2-like	1820	+	0.92	gtGATATcta	AT2G20570
TFmatrixID_0044	MYB; G2-like	14	-	0.91	ttAGATTttt	AT2G20570
TFmatrixID_0044	MYB; G2-like	807	-	0.98	taAGATTctt	AT2G20570
TFmatrixID_0047	bZIP; Homeodomain; HD-ZIP	880	+	0.92	aaaATTATta	AT1G52150
TFmatrixID_0047	bZIP; Homeodomain; HD-ZIP	1412	-	0.92	aaATAATtat	AT1G52150
TFmatrixID_0047	bZIP; Homeodomain; HD-ZIP	2126	+	0.95	gtaATTATtc	AT1G52150
TFmatrixID_0048	Myb/SANT; MYB; G2-like	1926	-	0.97	gGAATAtgat	AT5G16560
TFmatrixID_0048	Myb/SANT; MYB; G2-like	1992	-	0.98	aGAATAtacc	AT5G16560
TFmatrixID_0048	Myb/SANT; MYB; G2-like	2189	+	0.99	ctaaTATTCg	AT5G16560
TFmatrixID_0048	Myb/SANT; MYB; G2-like	2599	-	1	cGAATAttta	AT5G16560
TFmatrixID_0049	Myb/SANT; MYB; G2-like	315	+	0.89	aGAATAatca	AT5G42630
TFmatrixID_0050	Myb/SANT; MYB; G2-like	314	-	0.95	aaGAATAatc	AT5G42630
TFmatrixID_0050	Myb/SANT; MYB; G2-like	1704	-	0.91	tgGAATAagc	AT5G42630
TFmatrixID_0050	Myb/SANT; MYB; G2-like	1991	-	0.93	gaGAATAtac	AT5G42630
TFmatrixID_0057	AP2; RAV	1040	-	0.95	taTGTTGa	AT1G25560
TFmatrixID_0057	AP2; RAV	2206	+	0.96	aCAACAta	AT1G25560
TFmatrixID_0058	Homeodomain; bZIP; HD-ZIP	878	+	0.96	ttaaaATTATtaaa	AT3G01470
TFmatrixID_0058	Homeodomain; bZIP; HD-ZIP	1410	-	0.94	aaaaATAATtatac	AT3G01470
TFmatrixID_0058	Homeodomain; bZIP; HD-ZIP	2124	+	0.94	aggtaATTATtcaa	AT3G01470
TFmatrixID_0058	Homeodomain; bZIP; HD-ZIP	2893	-	0.93	ccaaATAATtcttt	AT3G01470
TFmatrixID_0063	AP2; RAV	1040	-	0.95	taTGTTGa	AT1G68840
TFmatrixID_0063	AP2; RAV	2206	+	0.96	aCAACAta	AT1G68840
TFmatrixID_0089	AP2; B3; RAV	2204	+	0.97	acaCAACAtaaa	AT1G13260
TFmatrixID_0108	bZIP; Homeodomain; HD-ZIP	432	-	0.82	tgtagcaATCATtctccca	AT1G30490
TFmatrixID_0116	Homeodomain; bZIP; HD-ZIP	1412	-	0.92	aAATAAtta	AT5G65310
TFmatrixID_0116	Homeodomain; bZIP; HD-ZIP	2895	-	0.92	aAATAAttc	AT5G65310
TFmatrixID_0123	AP2; B3; RAV	1040	+	0.99	taTGTTGact	AT1G13260
TFmatrixID_0123	AP2; B3; RAV	2204	-	1	acaCAACAta	AT1G13260
TFmatrixID_0125	AP2; B3	106	+	0.93	atAACGTaac	AT1G50680;AT1G51120
TFmatrixID_0125	AP2; B3	111	+	0.98	gtAACGTtgt	AT1G50680;AT1G51120
TFmatrixID_0125	AP2; B3	111	-	0.98	gtaACGTTgt	AT1G50680;AT1G51120
TFmatrixID_0125	AP2; B3	1321	+	0.95	aaAACGTttt	AT1G50680;AT1G51120
TFmatrixID_0125	AP2; B3	1321	-	0.95	aaaACGTTtt	AT1G50680;AT1G51120
TFmatrixID_0126	AP2; B3; RAV	1040	+	0.99	taTGTTGa	AT3G25730
TFmatrixID_0126	AP2; B3; RAV	2206	-	1	aCAACAta	AT3G25730
TFmatrixID_0127	AP2; B3; RAV	1040	-	0.95	taTGTTGa	AT3G25730
TFmatrixID_0127	AP2; B3; RAV	2206	+	0.99	aCAACAta	AT3G25730
TFmatrixID_0129	AT-Hook	705	+	1	acaaAAATT	AT1G14900;AT1G48610
TFmatrixID_0129	AT-Hook	852	+	1	tgaaAAATT	AT1G14900;AT1G48610
TFmatrixID_0129	AT-Hook	1187	+	1	ctaaAAATT	AT1G14900;AT1G48610
TFmatrixID_0129	AT-Hook	1401	-	1	AATTTttca	AT1G14900;AT1G48610
TFmatrixID_0129	AT-Hook	1462	-	1	AATTTtttt	AT1G14900;AT1G48610
TFmatrixID_0129	AT-Hook	1519	-	1	AATTTttca	AT1G14900;AT1G48610
TFmatrixID_0129	AT-Hook	2018	+	1	taaaAAATT	AT1G14900;AT1G48610
TFmatrixID_0129	AT-Hook	2308	+	1	ttaaAAATT	AT1G14900;AT1G48610
TFmatrixID_0129	AT-Hook	2386	+	1	tcaaAAATT	AT1G14900;AT1G48610
TFmatrixID_0129	AT-Hook	2546	+	1	aaaaAAATT	AT1G14900;AT1G48610
TFmatrixID_0129	AT-Hook	2643	-	1	AATTTttac	AT1G14900;AT1G48610
TFmatrixID_0129	AT-Hook	2659	+	1	aaaaAAATT	AT1G14900;AT1G48610
TFmatrixID_0129	AT-Hook	2752	-	1	AATTTtttt	AT1G14900;AT1G48610
TFmatrixID_0129	AT-Hook	2874	-	1	AATTTtttt	AT1G14900;AT1G48610
TFmatrixID_0129	AT-Hook	2885	-	1	AATTTttac	AT1G14900;AT1G48610
TFmatrixID_0129	AT-Hook	2994	-	1	AATTTtttt	AT1G14900;AT1G48610
TFmatrixID_0129	AT-Hook	3060	+	1	ttaaAAATT	AT1G14900;AT1G48610
TFmatrixID_0130	AT-Hook	856	-	1	aaatTATATt	AT1G19485;AT1G48610;AT4G17950
TFmatrixID_0130	AT-Hook	865	-	0.94	tattTATATa	AT1G19485;AT1G48610;AT4G17950
TFmatrixID_0130	AT-Hook	871	+	1	tATATAatta	AT1G19485;AT1G48610;AT4G17950
TFmatrixID_0130	AT-Hook	888	-	0.94	taaaTATATa	AT1G19485;AT1G48610;AT4G17950
TFmatrixID_0130	AT-Hook	1293	+	0.94	gATATAttta	AT1G19485;AT1G48610;AT4G17950
TFmatrixID_0130	AT-Hook	1457	+	1	aATATAattt	AT1G19485;AT1G48610;AT4G17950
TFmatrixID_0130	AT-Hook	1565	+	0.98	aATATAatat	AT1G19485;AT1G48610;AT4G17950
TFmatrixID_0130	AT-Hook	1619	+	0.94	aATATAaata	AT1G19485;AT1G48610;AT4G17950
TFmatrixID_0130	AT-Hook	1760	+	0.94	aATATAaata	AT1G19485;AT1G48610;AT4G17950
TFmatrixID_0130	AT-Hook	1849	+	0.94	tATATAaata	AT1G19485;AT1G48610;AT4G17950
TFmatrixID_0130	AT-Hook	2135	-	1	caatTATATt	AT1G19485;AT1G48610;AT4G17950
TFmatrixID_0130	AT-Hook	2161	-	0.98	atatTATATt	AT1G19485;AT1G48610;AT4G17950
TFmatrixID_0130	AT-Hook	2467	-	0.94	caaaTATATa	AT1G19485;AT1G48610;AT4G17950
TFmatrixID_0130	AT-Hook	2672	-	0.94	aaaaTATATa	AT1G19485;AT1G48610;AT4G17950
TFmatrixID_0130	AT-Hook	2676	+	0.94	tATATAttta	AT1G19485;AT1G48610;AT4G17950
TFmatrixID_0130	AT-Hook	2806	+	1	tATATAattt	AT1G19485;AT1G48610;AT4G17950
TFmatrixID_0130	AT-Hook	2970	+	0.94	cATATAtttt	AT1G19485;AT1G48610;AT4G17950
TFmatrixID_0130	AT-Hook	3147	-	0.94	aaaaTATATa	AT1G19485;AT1G48610;AT4G17950
TFmatrixID_0131	AT-Hook	70	-	1	TTTATacaa	AT1G19485;AT1G48610
TFmatrixID_0131	AT-Hook	960	+	1	agtaATAAA	AT1G19485;AT1G48610
TFmatrixID_0131	AT-Hook	1058	-	1	TTTATttgt	AT1G19485;AT1G48610
TFmatrixID_0131	AT-Hook	1622	+	1	ataaATAAA	AT1G19485;AT1G48610
TFmatrixID_0131	AT-Hook	1724	+	1	accaATAAA	AT1G19485;AT1G48610
TFmatrixID_0131	AT-Hook	1763	+	1	ataaATAAA	AT1G19485;AT1G48610
TFmatrixID_0131	AT-Hook	1767	+	1	ataaATAAA	AT1G19485;AT1G48610
TFmatrixID_0131	AT-Hook	1842	-	1	TTTATttta	AT1G19485;AT1G48610
TFmatrixID_0131	AT-Hook	1886	+	1	ccaaATAAA	AT1G19485;AT1G48610
TFmatrixID_0131	AT-Hook	2118	-	1	TTTATtagg	AT1G19485;AT1G48610
TFmatrixID_0131	AT-Hook	2235	-	1	TTTATcttt	AT1G19485;AT1G48610
TFmatrixID_0131	AT-Hook	2327	-	1	TTTATttca	AT1G19485;AT1G48610
TFmatrixID_0131	AT-Hook	2357	-	1	TTTATtatt	AT1G19485;AT1G48610
TFmatrixID_0131	AT-Hook	2372	+	1	ataaATAAA	AT1G19485;AT1G48610
TFmatrixID_0131	AT-Hook	2422	-	1	TTTATcttt	AT1G19485;AT1G48610
TFmatrixID_0131	AT-Hook	2433	-	1	TTTATtcca	AT1G19485;AT1G48610
TFmatrixID_0131	AT-Hook	2489	-	1	TTTATttga	AT1G19485;AT1G48610
TFmatrixID_0131	AT-Hook	2605	-	1	TTTATttga	AT1G19485;AT1G48610
TFmatrixID_0131	AT-Hook	2960	-	1	TTTATttca	AT1G19485;AT1G48610
TFmatrixID_0131	AT-Hook	3021	+	1	caaaATAAA	AT1G19485;AT1G48610
TFmatrixID_0131	AT-Hook	3030	-	1	TTTATacaa	AT1G19485;AT1G48610
TFmatrixID_0131	AT-Hook	3138	+	1	caaaATAAA	AT1G19485;AT1G48610
TFmatrixID_0132	AT-Hook	1680	+	1	gaaaAATAA	AT4G21895;AT5G62260
TFmatrixID_0132	AT-Hook	1843	-	1	TTATTttat	AT4G21895;AT5G62260
TFmatrixID_0132	AT-Hook	2004	+	1	gaaaAATAA	AT4G21895;AT5G62260
TFmatrixID_0132	AT-Hook	3020	+	1	acaaAATAA	AT4G21895;AT5G62260
TFmatrixID_0132	AT-Hook	3137	+	1	acaaAATAA	AT4G21895;AT5G62260
TFmatrixID_0134	AT-Hook	210	+	0.97	gaacaAAAAA	AT4G21895;AT5G62260
TFmatrixID_0134	AT-Hook	702	+	0.99	gagacAAAAA	AT4G21895;AT5G62260
TFmatrixID_0134	AT-Hook	2519	-	0.97	TTTTTttttc	AT4G21895;AT5G62260
TFmatrixID_0134	AT-Hook	2541	+	0.98	gatacAAAAA	AT4G21895;AT5G62260
TFmatrixID_0134	AT-Hook	2654	+	0.98	gatacAAAAA	AT4G21895;AT5G62260
TFmatrixID_0134	AT-Hook	2755	-	0.97	TTTTTttttc	AT4G21895;AT5G62260
TFmatrixID_0135	AT-Hook	899	+	1	ataAAAAT	AT4G21895;AT5G62260
TFmatrixID_0136	AT-Hook	1842	-	1	TTTATttt	AT4G21895;AT5G62260
TFmatrixID_0136	AT-Hook	2357	-	1	TTTATtat	AT4G21895;AT5G62260
TFmatrixID_0136	AT-Hook	3022	+	1	aaaATAAA	AT4G21895;AT5G62260
TFmatrixID_0136	AT-Hook	3139	+	1	aaaATAAA	AT4G21895;AT5G62260
TFmatrixID_0137	AT-Hook	901	+	1	aaaAATAT	AT4G21895;AT5G62260
TFmatrixID_0137	AT-Hook	1691	-	1	ATATTttt	AT4G21895;AT5G62260
TFmatrixID_0137	AT-Hook	2456	-	1	ATATTttt	AT4G21895;AT5G62260
TFmatrixID_0137	AT-Hook	2515	-	1	ATATTttt	AT4G21895;AT5G62260
TFmatrixID_0137	AT-Hook	2618	-	1	ATATTttt	AT4G21895;AT5G62260
TFmatrixID_0137	AT-Hook	2850	-	1	ATATTttt	AT4G21895;AT5G62260
TFmatrixID_0137	AT-Hook	3146	+	1	aaaAATAT	AT4G21895;AT5G62260
TFmatrixID_0138	AT-Hook	1842	-	1	ttTATTTt	AT4G21895;AT5G62260
TFmatrixID_0138	AT-Hook	3022	+	1	aAAATAaa	AT4G21895;AT5G62260
TFmatrixID_0138	AT-Hook	3139	+	1	aAAATAaa	AT4G21895;AT5G62260
TFmatrixID_0139	AT-Hook	1564	-	0.98	TAATAtaata	AT4G21895;AT5G62260
TFmatrixID_0139	AT-Hook	2162	+	0.98	tattaTATTA	AT4G21895;AT5G62260
TFmatrixID_0140	AT-Hook	775	+	1	aaaAAAAT	AT4G21895;AT5G62260
TFmatrixID_0140	AT-Hook	1463	-	1	ATTTTttt	AT4G21895;AT5G62260
TFmatrixID_0140	AT-Hook	2517	-	1	ATTTTttt	AT4G21895;AT5G62260
TFmatrixID_0140	AT-Hook	2546	+	1	aaaAAAAT	AT4G21895;AT5G62260
TFmatrixID_0140	AT-Hook	2632	-	1	ATTTTttt	AT4G21895;AT5G62260
TFmatrixID_0140	AT-Hook	2659	+	1	aaaAAAAT	AT4G21895;AT5G62260
TFmatrixID_0140	AT-Hook	2753	-	1	ATTTTttt	AT4G21895;AT5G62260
TFmatrixID_0140	AT-Hook	2875	-	1	ATTTTttt	AT4G21895;AT5G62260
TFmatrixID_0140	AT-Hook	2995	-	1	ATTTTttt	AT4G21895;AT5G62260
TFmatrixID_0140	AT-Hook	3144	+	1	aaaAAAAT	AT4G21895;AT5G62260
TFmatrixID_0142	AT-Hook	1057	-	1	attTATTT	AT4G21895;AT5G62260
TFmatrixID_0142	AT-Hook	1765	+	1	AAATAaat	AT4G21895;AT5G62260
TFmatrixID_0142	AT-Hook	2279	-	1	attTATTT	AT4G21895;AT5G62260
TFmatrixID_0142	AT-Hook	2374	+	1	AAATAaat	AT4G21895;AT5G62260
TFmatrixID_0142	AT-Hook	2488	-	1	attTATTT	AT4G21895;AT5G62260
TFmatrixID_0142	AT-Hook	2604	-	1	attTATTT	AT4G21895;AT5G62260
TFmatrixID_0142	AT-Hook	2717	-	1	attTATTT	AT4G21895;AT5G62260
TFmatrixID_0142	AT-Hook	2959	-	1	attTATTT	AT4G21895;AT5G62260
TFmatrixID_0142	AT-Hook	3023	+	1	AAATAaat	AT4G21895;AT5G62260
TFmatrixID_0144	AT-Hook	474	-	0.91	aatTAATAgtgt	AT4G21895;AT5G62260
TFmatrixID_0144	AT-Hook	985	+	0.92	ttcaTATTAaaa	AT4G21895;AT5G62260
TFmatrixID_0144	AT-Hook	1068	-	0.93	attTAATAtagt	AT4G21895;AT5G62260
TFmatrixID_0144	AT-Hook	1437	-	1	aatTAATAttac	AT4G21895;AT5G62260
TFmatrixID_0146	AT-Hook	393	-	1	ATTATttct	AT4G21895;AT5G62260
TFmatrixID_0146	AT-Hook	468	+	0.99	taacATAAT	AT4G21895;AT5G62260
TFmatrixID_0146	AT-Hook	858	-	0.99	ATTATatta	AT4G21895;AT5G62260
TFmatrixID_0146	AT-Hook	863	-	1	ATTATttat	AT4G21895;AT5G62260
TFmatrixID_0146	AT-Hook	870	+	1	atatATAAT	AT4G21895;AT5G62260
TFmatrixID_0146	AT-Hook	1410	+	1	aaaaATAAT	AT4G21895;AT5G62260
TFmatrixID_0146	AT-Hook	1456	+	0.99	gaatATAAT	AT4G21895;AT5G62260
TFmatrixID_0146	AT-Hook	1564	+	0.99	taatATAAT	AT4G21895;AT5G62260
TFmatrixID_0146	AT-Hook	1835	-	1	ATTATtttt	AT4G21895;AT5G62260
TFmatrixID_0146	AT-Hook	1934	-	1	ATTATttta	AT4G21895;AT5G62260
TFmatrixID_0146	AT-Hook	2005	+	1	aaaaATAAT	AT4G21895;AT5G62260
TFmatrixID_0146	AT-Hook	2059	-	1	ATTATttag	AT4G21895;AT5G62260
TFmatrixID_0146	AT-Hook	2137	-	0.99	ATTATatta	AT4G21895;AT5G62260
TFmatrixID_0146	AT-Hook	2163	-	0.99	ATTATatta	AT4G21895;AT5G62260
TFmatrixID_0146	AT-Hook	2267	-	0.99	ATTATcttt	AT4G21895;AT5G62260
TFmatrixID_0146	AT-Hook	2360	-	1	ATTATtttt	AT4G21895;AT5G62260
TFmatrixID_0146	AT-Hook	2685	+	0.99	agacATAAT	AT4G21895;AT5G62260
TFmatrixID_0146	AT-Hook	2805	+	1	atatATAAT	AT4G21895;AT5G62260
TFmatrixID_0146	AT-Hook	2893	+	0.99	ccaaATAAT	AT4G21895;AT5G62260
TFmatrixID_0146	AT-Hook	2927	+	0.99	agacATAAT	AT4G21895;AT5G62260
TFmatrixID_0146	AT-Hook	3050	+	0.99	agacATAAT	AT4G21895;AT5G62260
TFmatrixID_0146	AT-Hook	3166	-	1	ATTATttta	AT4G21895;AT5G62260
TFmatrixID_0148	AT-Hook	17	-	0.99	gATTTTtt	AT1G19485;AT1G48610
TFmatrixID_0148	AT-Hook	82	+	0.99	aaAAAATg	AT1G19485;AT1G48610
TFmatrixID_0148	AT-Hook	283	+	0.99	atAAAATa	AT1G19485;AT1G48610
TFmatrixID_0148	AT-Hook	659	+	0.99	aaAAAATg	AT1G19485;AT1G48610
TFmatrixID_0148	AT-Hook	776	+	0.99	aaAAAATg	AT1G19485;AT1G48610
TFmatrixID_0148	AT-Hook	1409	+	1	aaAAAATa	AT1G19485;AT1G48610
TFmatrixID_0148	AT-Hook	1462	-	1	aATTTTtt	AT1G19485;AT1G48610
TFmatrixID_0148	AT-Hook	1692	-	1	tATTTTtt	AT1G19485;AT1G48610
TFmatrixID_0148	AT-Hook	1837	-	1	tATTTTtt	AT1G19485;AT1G48610
TFmatrixID_0148	AT-Hook	1844	-	0.99	tATTTTat	AT1G19485;AT1G48610
TFmatrixID_0148	AT-Hook	1890	+	0.99	atAAAATt	AT1G19485;AT1G48610
TFmatrixID_0148	AT-Hook	2019	+	1	aaAAAATt	AT1G19485;AT1G48610
TFmatrixID_0148	AT-Hook	2256	-	0.99	tATTTTat	AT1G19485;AT1G48610
TFmatrixID_0148	AT-Hook	2419	-	0.99	aATTTTat	AT1G19485;AT1G48610
TFmatrixID_0148	AT-Hook	2457	-	1	tATTTTtt	AT1G19485;AT1G48610
TFmatrixID_0148	AT-Hook	2516	-	1	tATTTTtt	AT1G19485;AT1G48610
TFmatrixID_0148	AT-Hook	2547	+	1	aaAAAATt	AT1G19485;AT1G48610
TFmatrixID_0148	AT-Hook	2631	-	0.99	gATTTTtt	AT1G19485;AT1G48610
TFmatrixID_0148	AT-Hook	2660	+	1	aaAAAATt	AT1G19485;AT1G48610
TFmatrixID_0148	AT-Hook	2752	-	1	aATTTTtt	AT1G19485;AT1G48610
TFmatrixID_0148	AT-Hook	2851	-	1	tATTTTtt	AT1G19485;AT1G48610
TFmatrixID_0148	AT-Hook	2874	-	1	aATTTTtt	AT1G19485;AT1G48610
TFmatrixID_0148	AT-Hook	2994	-	1	aATTTTtt	AT1G19485;AT1G48610
TFmatrixID_0148	AT-Hook	3145	+	1	aaAAAATa	AT1G19485;AT1G48610
TFmatrixID_0152	AT-Hook	707	+	1	aaAAATT	AT1G19485;AT1G48610
TFmatrixID_0152	AT-Hook	854	+	1	aaAAATT	AT1G19485;AT1G48610
TFmatrixID_0152	AT-Hook	1189	+	1	aaAAATT	AT1G19485;AT1G48610
TFmatrixID_0152	AT-Hook	1401	-	1	AATTTtt	AT1G19485;AT1G48610
TFmatrixID_0152	AT-Hook	1462	-	1	AATTTtt	AT1G19485;AT1G48610
TFmatrixID_0152	AT-Hook	1519	-	1	AATTTtt	AT1G19485;AT1G48610
TFmatrixID_0152	AT-Hook	2020	+	1	aaAAATT	AT1G19485;AT1G48610
TFmatrixID_0152	AT-Hook	2310	+	1	aaAAATT	AT1G19485;AT1G48610
TFmatrixID_0152	AT-Hook	2388	+	1	aaAAATT	AT1G19485;AT1G48610
TFmatrixID_0152	AT-Hook	2548	+	1	aaAAATT	AT1G19485;AT1G48610
TFmatrixID_0152	AT-Hook	2643	-	1	AATTTtt	AT1G19485;AT1G48610
TFmatrixID_0152	AT-Hook	2661	+	1	aaAAATT	AT1G19485;AT1G48610
TFmatrixID_0152	AT-Hook	2752	-	1	AATTTtt	AT1G19485;AT1G48610
TFmatrixID_0152	AT-Hook	2874	-	1	AATTTtt	AT1G19485;AT1G48610
TFmatrixID_0152	AT-Hook	2885	-	1	AATTTtt	AT1G19485;AT1G48610
TFmatrixID_0152	AT-Hook	2994	-	1	AATTTtt	AT1G19485;AT1G48610
TFmatrixID_0152	AT-Hook	3062	+	1	aaAAATT	AT1G19485;AT1G48610
TFmatrixID_0152	AT-Hook	3183	-	1	AATTTtt	AT1G19485;AT1G48610
TFmatrixID_0153	AT-Hook	899	+	1	ataAAAAT	AT4G21895;AT5G62260
TFmatrixID_0154	AT-Hook	902	+	0.93	aAAATAtt	AT4G21895;AT5G62260
TFmatrixID_0154	AT-Hook	1411	+	1	aAAATAat	AT4G21895;AT5G62260
TFmatrixID_0154	AT-Hook	1835	-	1	atTATTTt	AT4G21895;AT5G62260
TFmatrixID_0154	AT-Hook	1934	-	1	atTATTTt	AT4G21895;AT5G62260
TFmatrixID_0154	AT-Hook	2006	+	1	aAAATAat	AT4G21895;AT5G62260
TFmatrixID_0154	AT-Hook	2360	-	1	atTATTTt	AT4G21895;AT5G62260
TFmatrixID_0154	AT-Hook	2849	-	0.93	aaTATTTt	AT4G21895;AT5G62260
TFmatrixID_0154	AT-Hook	3166	-	1	atTATTTt	AT4G21895;AT5G62260
TFmatrixID_0174	bHLH	1082	+	0.75	GGACGtac	AT1G10120;AT1G18400;AT1G25330;AT1G26260;AT1G68920;AT1G73830;AT2G24260;AT3G07340;AT3G23690;AT4G30980;AT4G34530;AT5G48560;AT5G50915;AT5G58010;AT5G62610;AT2G42300;AT3G57800
TFmatrixID_0174	bHLH	1082	-	0.75	ggaCGTAC	AT1G10120;AT1G18400;AT1G25330;AT1G26260;AT1G68920;AT1G73830;AT2G24260;AT3G07340;AT3G23690;AT4G30980;AT4G34530;AT5G48560;AT5G50915;AT5G58010;AT5G62610;AT2G42300;AT3G57800
TFmatrixID_0185	bZIP	1014	-	0.89	ggTGACGcac	AT1G08320;AT1G68640;AT1G77920;AT5G06839
TFmatrixID_0193	bZIP	293	+	0.75	ACACTttt	AT3G19290;AT4G34000
TFmatrixID_0193	bZIP	832	+	0.75	ACAGGtat	AT3G19290;AT4G34000
TFmatrixID_0193	bZIP	1164	+	0.75	ACACAttt	AT3G19290;AT4G34000
TFmatrixID_0193	bZIP	1322	+	0.75	AAACGttt	AT3G19290;AT4G34000
TFmatrixID_0193	bZIP	1322	-	0.75	aaaCGTTT	AT3G19290;AT4G34000
TFmatrixID_0193	bZIP	1810	-	0.75	ataTGTGT	AT3G19290;AT4G34000
TFmatrixID_0193	bZIP	2145	+	0.75	ACAAGagt	AT3G19290;AT4G34000
TFmatrixID_0195	bZIP	1014	-	0.93	ggTGACGcac	AT1G08320;AT1G68640;AT5G06839;AT5G06950
TFmatrixID_0196	bZIP	1015	-	0.88	gTGACGca	AT1G08320;AT1G68640;AT5G06839;AT5G06960
TFmatrixID_0197	bZIP	1014	-	0.92	ggTGACGcac	AT1G08320;AT1G68640;AT5G06839;AT5G10030
TFmatrixID_0199	bZIP	1014	-	0.97	ggTGACGcac	AT1G08320;AT1G68640;AT5G06839;AT5G65210
TFmatrixID_0199	bZIP	1507	-	0.97	caTGACGaac	AT1G08320;AT1G68640;AT5G06839;AT5G65210
TFmatrixID_0211	C2H2	159	-	1	tAGTGTa	AT1G27730;AT3G49930;AT3G60580;AT5G04340;AT5G43170
TFmatrixID_0211	C2H2	292	+	1	aACACTt	AT1G27730;AT3G49930;AT3G60580;AT5G04340;AT5G43170
TFmatrixID_0211	C2H2	480	-	1	tAGTGTt	AT1G27730;AT3G49930;AT3G60580;AT5G04340;AT5G43170
TFmatrixID_0213	C2H2	159	-	1	tAGTGTa	AT1G02030;AT2G45120;AT3G19580;AT3G49930;AT3G60580;AT5G04340;AT5G43170
TFmatrixID_0213	C2H2	292	+	1	aACACTt	AT1G02030;AT2G45120;AT3G19580;AT3G49930;AT3G60580;AT5G04340;AT5G43170
TFmatrixID_0213	C2H2	480	-	1	tAGTGTt	AT1G02030;AT2G45120;AT3G19580;AT3G49930;AT3G60580;AT5G04340;AT5G43170
TFmatrixID_0214	C2H2	156	-	0.99	tagtAGTGTattt	AT2G28710;AT2G37430;AT3G46070;AT3G46080;AT3G46090
TFmatrixID_0214	C2H2	289	+	0.97	tataACACTtttt	AT2G28710;AT2G37430;AT3G46070;AT3G46080;AT3G46090
TFmatrixID_0214	C2H2	477	-	0.97	taatAGTGTtatt	AT2G28710;AT2G37430;AT3G46070;AT3G46080;AT3G46090
TFmatrixID_0217	C2H2	555	+	1	aTAACTc	AT5G06070
TFmatrixID_0217	C2H2	1428	-	1	gAGTTAt	AT5G06070
TFmatrixID_0222	CSD	358	-	1	ttTTTATt	AT2G21060;AT4G38680
TFmatrixID_0222	CSD	1625	+	1	aATAAAaa	AT2G21060;AT4G38680
TFmatrixID_0222	CSD	1770	+	1	aATAAAaa	AT2G21060;AT4G38680
TFmatrixID_0222	CSD	1840	-	1	ttTTTATt	AT2G21060;AT4G38680
TFmatrixID_0222	CSD	2904	-	1	ttTTTATt	AT2G21060;AT4G38680
TFmatrixID_0222	CSD	3141	+	1	aATAAAaa	AT2G21060;AT4G38680
TFmatrixID_0223	TCR; CPP	663	-	0.97	aatgaAAATTtac	AT4G14770
TFmatrixID_0223	TCR; CPP	1298	-	1	atttaAAATTtaa	AT4G14770
TFmatrixID_0223	TCR; CPP	1301	+	0.97	taaAATTTaactt	AT4G14770
TFmatrixID_0223	TCR; CPP	1334	+	0.98	ataAATTTtactt	AT4G14770
TFmatrixID_0223	TCR; CPP	1395	-	0.98	atcttAAATTttt	AT4G14770
TFmatrixID_0223	TCR; CPP	1888	-	0.98	aaataAAATTtgg	AT4G14770
TFmatrixID_0223	TCR; CPP	1891	+	0.96	taaAATTTggaaa	AT4G14770
TFmatrixID_0223	TCR; CPP	2079	+	0.97	caaAATTTcattt	AT4G14770
TFmatrixID_0223	TCR; CPP	2272	-	1	ctttaAAATTtat	AT4G14770
TFmatrixID_0223	TCR; CPP	2575	+	0.96	catAATTTtaaaa	AT4G14770
TFmatrixID_0223	TCR; CPP	2688	+	0.96	catAATTTtaaaa	AT4G14770
TFmatrixID_0223	TCR; CPP	2819	-	0.97	aactcAAATTttc	AT4G14770
TFmatrixID_0223	TCR; CPP	2822	+	0.97	tcaAATTTtcaaa	AT4G14770
TFmatrixID_0223	TCR; CPP	2868	-	0.99	tctttAAATTttt	AT4G14770
TFmatrixID_0223	TCR; CPP	2930	+	0.96	catAATTTtaaaa	AT4G14770
TFmatrixID_0223	TCR; CPP	3025	+	0.96	ataAATTTataca	AT4G14770
TFmatrixID_0223	TCR; CPP	3053	+	0.96	catAATTTtaaaa	AT4G14770
TFmatrixID_0223	TCR; CPP	3066	-	0.97	attcaAAATTtca	AT4G14770
TFmatrixID_0223	TCR; CPP	3069	+	0.99	caaAATTTcaaat	AT4G14770
TFmatrixID_0223	TCR; CPP	3177	-	0.97	aactcAAATTttt	AT4G14770
TFmatrixID_0224	TCR; CPP	165	+	0.99	aTTTAAaa	AT2G20110
TFmatrixID_0224	TCR; CPP	165	-	0.99	atTTAAAa	AT2G20110
TFmatrixID_0224	TCR; CPP	1298	+	0.99	aTTTAAaa	AT2G20110
TFmatrixID_0224	TCR; CPP	1298	-	0.99	atTTAAAa	AT2G20110
TFmatrixID_0224	TCR; CPP	1696	+	0.99	tTTTAAat	AT2G20110
TFmatrixID_0224	TCR; CPP	1696	-	0.99	ttTTAAAt	AT2G20110
TFmatrixID_0224	TCR; CPP	2306	+	0.99	aTTTAAaa	AT2G20110
TFmatrixID_0224	TCR; CPP	2306	-	0.99	atTTAAAa	AT2G20110
TFmatrixID_0224	TCR; CPP	2443	+	0.99	gTTTAAat	AT2G20110
TFmatrixID_0224	TCR; CPP	2443	-	1	gtTTAAAt	AT2G20110
TFmatrixID_0225	TCR	164	+	0.96	tatTTAAAat	AT3G04850
TFmatrixID_0225	TCR	164	-	0.96	taTTTAAaat	AT3G04850
TFmatrixID_0225	TCR	1297	+	0.96	tatTTAAAat	AT3G04850
TFmatrixID_0225	TCR	1297	-	0.96	taTTTAAaat	AT3G04850
TFmatrixID_0225	TCR	1695	+	0.96	tttTTAAAtt	AT3G04850
TFmatrixID_0225	TCR	1695	-	0.96	ttTTTAAatt	AT3G04850
TFmatrixID_0225	TCR	2305	+	0.96	aatTTAAAaa	AT3G04850
TFmatrixID_0225	TCR	2305	-	0.96	aaTTTAAaaa	AT3G04850
TFmatrixID_0225	TCR	2442	+	0.95	agtTTAAAtc	AT3G04850
TFmatrixID_0225	TCR	2442	-	0.95	agTTTAAatc	AT3G04850
TFmatrixID_0226	TCR; CPP	3066	-	1	atTCAAAa	AT3G22760;AT3G22780;AT4G14770
TFmatrixID_0226	TCR; CPP	3158	-	1	atTCAAAc	AT3G22760;AT3G22780;AT4G14770
TFmatrixID_0227	TCR; CPP	2708	-	0.97	tctTCAAAta	AT4G29000
TFmatrixID_0227	TCR; CPP	2827	-	0.97	tttTCAAAta	AT4G29000
TFmatrixID_0227	TCR; CPP	2950	-	0.97	tctTCAAAta	AT4G29000
TFmatrixID_0227	TCR; CPP	3065	-	0.98	aatTCAAAat	AT4G29000
TFmatrixID_0227	TCR; CPP	3073	-	0.97	attTCAAAta	AT4G29000
TFmatrixID_0227	TCR; CPP	3130	+	0.95	atTTTGAaca	AT4G29000
TFmatrixID_0227	TCR; CPP	3157	-	0.98	tatTCAAAca	AT4G29000
TFmatrixID_0232	Dof	105	+	0.97	tatAACGT	AT1G29160
TFmatrixID_0233	Dof	35	+	1	atAAAAGttt	AT1G64620
TFmatrixID_0233	Dof	293	-	1	acaCTTTTtg	AT1G64620
TFmatrixID_0233	Dof	353	-	1	gtaCTTTTtt	AT1G64620
TFmatrixID_0233	Dof	511	+	1	ttAAAAGtat	AT1G64620
TFmatrixID_0233	Dof	746	+	1	gaAAAAGttt	AT1G64620
TFmatrixID_0233	Dof	955	+	1	tcAAAAGtaa	AT1G64620
TFmatrixID_0233	Dof	1118	-	1	taaCTTTTat	AT1G64620
TFmatrixID_0233	Dof	1497	-	1	taaCTTTTaa	AT1G64620
TFmatrixID_0233	Dof	2507	+	1	gtAAAAGtat	AT1G64620
TFmatrixID_0234	Dof	295	-	1	aCTTTTt	AT2G37590
TFmatrixID_0234	Dof	355	-	1	aCTTTTt	AT2G37590
TFmatrixID_0234	Dof	747	+	1	aAAAAGt	AT2G37590
TFmatrixID_0234	Dof	1975	+	1	aAAAAGc	AT2G37590
TFmatrixID_0235	Dof	35	+	1	atAAAAGt	AT3G21270
TFmatrixID_0235	Dof	295	-	1	aCTTTTtg	AT3G21270
TFmatrixID_0235	Dof	355	-	1	aCTTTTtt	AT3G21270
TFmatrixID_0235	Dof	511	+	1	ttAAAAGt	AT3G21270
TFmatrixID_0235	Dof	746	+	1	gaAAAAGt	AT3G21270
TFmatrixID_0235	Dof	955	+	1	tcAAAAGt	AT3G21270
TFmatrixID_0235	Dof	1120	-	1	aCTTTTat	AT3G21270
TFmatrixID_0235	Dof	1499	-	1	aCTTTTaa	AT3G21270
TFmatrixID_0235	Dof	2507	+	1	gtAAAAGt	AT3G21270
TFmatrixID_0235	Dof	2736	+	1	ttAAAAGt	AT3G21270
TFmatrixID_0235	Dof	2857	+	1	ttAAAAGt	AT3G21270
TFmatrixID_0235	Dof	2978	+	1	ttAAAAGt	AT3G21270
TFmatrixID_0236	Dof	105	+	1	taTAACGt	AT3G45610
TFmatrixID_0236	Dof	110	+	1	cgTAACGt	AT3G45610
TFmatrixID_0236	Dof	364	+	1	ttTAACGa	AT3G45610
TFmatrixID_0236	Dof	1382	-	1	tCGTTAtg	AT3G45610
TFmatrixID_0236	Dof	2243	-	1	tCGTTAtg	AT3G45610
TFmatrixID_0237	Dof	293	-	1	acaCTTTTt	AT3G47500
TFmatrixID_0237	Dof	353	-	0.99	gtaCTTTTt	AT3G47500
TFmatrixID_0237	Dof	512	+	0.99	tAAAAGtat	AT3G47500
TFmatrixID_0237	Dof	747	+	0.99	aAAAAGttt	AT3G47500
TFmatrixID_0237	Dof	2508	+	0.99	tAAAAGtat	AT3G47500
TFmatrixID_0238	Dof	34	+	1	tatAAAAGt	AT4G38000
TFmatrixID_0238	Dof	295	-	1	aCTTTTtgc	AT4G38000
TFmatrixID_0238	Dof	355	-	1	aCTTTTtta	AT4G38000
TFmatrixID_0238	Dof	510	+	1	attAAAAGt	AT4G38000
TFmatrixID_0238	Dof	745	+	1	agaAAAAGt	AT4G38000
TFmatrixID_0238	Dof	1022	+	1	acaTAAAGt	AT4G38000
TFmatrixID_0238	Dof	1120	-	1	aCTTTTata	AT4G38000
TFmatrixID_0238	Dof	1310	-	1	aCTTTAtat	AT4G38000
TFmatrixID_0238	Dof	1499	-	1	aCTTTTaac	AT4G38000
TFmatrixID_0238	Dof	2355	-	1	aCTTTAtta	AT4G38000
TFmatrixID_0238	Dof	2506	+	1	tgtAAAAGt	AT4G38000
TFmatrixID_0238	Dof	2735	+	1	tttAAAAGt	AT4G38000
TFmatrixID_0238	Dof	2856	+	1	tttAAAAGt	AT4G38000
TFmatrixID_0238	Dof	2977	+	1	tttAAAAGt	AT4G38000
TFmatrixID_0238	Dof	3113	+	1	cttTAAAGt	AT4G38000
TFmatrixID_0239	Dof	293	-	1	acaCTTTTtg	AT5G39660
TFmatrixID_0239	Dof	353	-	1	gtaCTTTTtt	AT5G39660
TFmatrixID_0239	Dof	746	+	0.99	gaAAAAGttt	AT5G39660
TFmatrixID_0239	Dof	1974	+	0.98	gaAAAAGctg	AT5G39660
TFmatrixID_0240	Dof	521	-	1	CTTTTtc	AT5G60200
TFmatrixID_0240	Dof	746	+	1	gaAAAAG	AT5G60200
TFmatrixID_0240	Dof	1974	+	1	gaAAAAG	AT5G60200
TFmatrixID_0241	Dof	104	+	0.95	ataTAACGta	AT5G60850
TFmatrixID_0241	Dof	363	+	0.94	attTAACGac	AT5G60850
TFmatrixID_0241	Dof	1381	-	0.95	ttCGTTAtgt	AT5G60850
TFmatrixID_0241	Dof	2242	-	0.95	ttCGTTAtgt	AT5G60850
TFmatrixID_0242	Dof	104	+	0.97	atatAACGTaa	AT5G60850
TFmatrixID_0242	Dof	109	+	0.99	acgtAACGTtg	AT5G60850
TFmatrixID_0242	Dof	112	-	0.97	taACGTTgttg	AT5G60850
TFmatrixID_0242	Dof	1319	+	0.98	ccaaAACGTtt	AT5G60850
TFmatrixID_0242	Dof	1322	-	0.98	aaACGTTttta	AT5G60850
TFmatrixID_0243	Dof	35	+	1	atAAAAGt	AT5G62940
TFmatrixID_0243	Dof	295	-	1	aCTTTTtg	AT5G62940
TFmatrixID_0243	Dof	355	-	1	aCTTTTtt	AT5G62940
TFmatrixID_0243	Dof	511	+	1	ttAAAAGt	AT5G62940
TFmatrixID_0243	Dof	746	+	1	gaAAAAGt	AT5G62940
TFmatrixID_0243	Dof	1120	-	1	aCTTTTat	AT5G62940
TFmatrixID_0243	Dof	1499	-	1	aCTTTTaa	AT5G62940
TFmatrixID_0243	Dof	2507	+	1	gtAAAAGt	AT5G62940
TFmatrixID_0243	Dof	2736	+	1	ttAAAAGt	AT5G62940
TFmatrixID_0243	Dof	2857	+	1	ttAAAAGt	AT5G62940
TFmatrixID_0243	Dof	2978	+	1	ttAAAAGt	AT5G62940
TFmatrixID_0255	EIN3; EIL	2345	-	0.98	cagATACAa	AT2G27050;AT5G21120;AT5G65100
TFmatrixID_0255	EIN3; EIL	2539	-	0.98	cagATACAa	AT2G27050;AT5G21120;AT5G65100
TFmatrixID_0255	EIN3; EIL	2559	-	0.97	aaaATACAt	AT2G27050;AT5G21120;AT5G65100
TFmatrixID_0255	EIN3; EIL	2652	-	0.98	cagATACAa	AT2G27050;AT5G21120;AT5G65100
TFmatrixID_0255	EIN3; EIL	2792	-	0.97	aaaATACAt	AT2G27050;AT5G21120;AT5G65100
TFmatrixID_0255	EIN3; EIL	2919	+	0.98	aTGTATtta	AT2G27050;AT5G21120;AT5G65100
TFmatrixID_0259	GATA; tify	3039	+	0.95	aaGATCTa	AT1G08000;AT2G28340;AT2G45050;AT5G25830;AT5G66320
TFmatrixID_0259	GATA; tify	3039	-	0.92	aAGATCta	AT1G08000;AT2G28340;AT2G45050;AT5G25830;AT5G66320
TFmatrixID_0260	GATA; tify	3039	+	0.97	aAGATCta	AT1G08010;AT2G28340;AT2G45050;AT5G25830;AT5G66320
TFmatrixID_0260	GATA; tify	3039	-	0.94	aaGATCTa	AT1G08010;AT2G28340;AT2G45050;AT5G25830;AT5G66320
TFmatrixID_0261	GATA	3040	-	1	aGATCTa	AT1G51600;AT4G24470
TFmatrixID_0262	GATA	651	-	1	acGATCAta	AT3G06740;AT3G16870;AT4G16141;AT4G26150;AT5G26930;AT5G49300;AT5G56860
TFmatrixID_0262	GATA	1267	-	1	ggGATCAta	AT3G06740;AT3G16870;AT4G16141;AT4G26150;AT5G26930;AT5G49300;AT5G56860
TFmatrixID_0262	GATA	2609	+	1	ttTGATCag	AT3G06740;AT3G16870;AT4G16141;AT4G26150;AT5G26930;AT5G49300;AT5G56860
TFmatrixID_0262	GATA	2610	-	1	ttGATCAga	AT3G06740;AT3G16870;AT4G16141;AT4G26150;AT5G26930;AT5G49300;AT5G56860
TFmatrixID_0264	GATA; tify	3038	+	1	aaAGATCtat	AT2G45050;AT3G24050;AT5G25830;AT5G66320
TFmatrixID_0264	GATA; tify	3038	-	1	aaaGATCTat	AT2G45050;AT3G24050;AT5G25830;AT5G66320
TFmatrixID_0265	GATA; tify	3037	-	0.98	aaaaGATCTa	AT2G45050;AT3G45170;AT3G51080;AT5G25830;AT5G66320
TFmatrixID_0265	GATA; tify	3039	+	1	aAGATCtatt	AT2G45050;AT3G45170;AT3G51080;AT5G25830;AT5G66320
TFmatrixID_0266	GATA; tify	3038	-	0.99	aaAGATCta	AT2G28340;AT2G45050;AT3G54810;AT5G25830;AT5G66320
TFmatrixID_0266	GATA; tify	3039	+	1	aaGATCTat	AT2G28340;AT2G45050;AT3G54810;AT5G25830;AT5G66320
TFmatrixID_0267	GATA; tify	3038	+	1	aaAGATCtat	AT2G28340;AT2G45050;AT3G60530;AT5G25830;AT5G66320
TFmatrixID_0267	GATA; tify	3038	-	1	aaaGATCTat	AT2G28340;AT2G45050;AT3G60530;AT5G25830;AT5G66320
TFmatrixID_0268	GATA	651	+	1	aCGATCataa	AT4G17570
TFmatrixID_0269	GATA; tify	3037	-	0.98	aaaAGATCtat	AT2G28340;AT2G45050;AT4G32890;AT5G25830;AT5G66320
TFmatrixID_0269	GATA; tify	3038	+	0.99	aaaGATCTatt	AT2G28340;AT2G45050;AT4G32890;AT5G25830;AT5G66320
TFmatrixID_0270	GATA; tify	3037	-	1	aaaaGATCTa	AT2G28340;AT2G45050;AT4G34680;AT5G25830;AT5G66320
TFmatrixID_0271	GATA; tify	3038	+	0.99	aaaGATCTat	AT2G45050;AT3G45170;AT4G36240;AT5G25830;AT5G66320
TFmatrixID_0271	GATA; tify	3038	-	0.99	aaAGATCtat	AT2G45050;AT3G45170;AT4G36240;AT5G25830;AT5G66320
TFmatrixID_0272	GATA	651	+	1	aCGATCata	AT5G47140
TFmatrixID_0277	GRAS	461	+	1	aGTACGgta	AT3G03450;AT5G17490
TFmatrixID_0277	GRAS	580	+	0.91	tGTACGtag	AT3G03450;AT5G17490
TFmatrixID_0279	Homeodomain	449	+	1	cATGAAct	AT1G28420;AT5G44180
TFmatrixID_0280	Homeodomain; HD-ZIP	420	-	0.97	ccATTAAttc	AT1G05230;AT1G17920;AT1G73360;AT1G79840;AT3G03260;AT3G61150;AT5G46880
TFmatrixID_0280	Homeodomain; HD-ZIP	547	-	0.95	gcATTAAaat	AT1G05230;AT1G17920;AT1G73360;AT1G79840;AT3G03260;AT3G61150;AT5G46880
TFmatrixID_0280	Homeodomain; HD-ZIP	1135	+	0.98	taaTTAATgt	AT1G05230;AT1G17920;AT1G73360;AT1G79840;AT3G03260;AT3G61150;AT5G46880
TFmatrixID_0281	Homeodomain; HD-ZIP	882	+	0.98	aaTTATTaa	AT1G26960;AT1G69780;AT2G22430;AT3G01220;AT5G15150
TFmatrixID_0282	Homeodomain	370	+	0.97	gacaaTATTAtag	AT2G36610
TFmatrixID_0282	Homeodomain	857	+	1	aattaTATTAttt	AT2G36610
TFmatrixID_0282	Homeodomain	1566	-	1	ataTAATAtatat	AT2G36610
TFmatrixID_0282	Homeodomain	2010	-	1	taaTAATAtaaaa	AT2G36610
TFmatrixID_0282	Homeodomain	2156	-	0.97	taaTAATAttata	AT2G36610
TFmatrixID_0282	Homeodomain	2157	+	0.97	aataaTATTAtat	AT2G36610
TFmatrixID_0283	Homeodomain; HD-ZIP	329	+	0.98	ttaTGATTaa	AT2G22800;AT2G44910;AT4G16780;AT4G37790;AT5G06710;AT5G47370
TFmatrixID_0283	Homeodomain; HD-ZIP	436	-	1	gcAATCAttc	AT2G22800;AT2G44910;AT4G16780;AT4G37790;AT5G06710;AT5G47370
TFmatrixID_0283	Homeodomain; HD-ZIP	1220	+	0.95	aatTGATTag	AT2G22800;AT2G44910;AT4G16780;AT4G37790;AT5G06710;AT5G47370
TFmatrixID_0283	Homeodomain; HD-ZIP	1479	-	1	gcAATCAtat	AT2G22800;AT2G44910;AT4G16780;AT4G37790;AT5G06710;AT5G47370
TFmatrixID_0283	Homeodomain; HD-ZIP	1657	-	0.98	ctAATCAtca	AT2G22800;AT2G44910;AT4G16780;AT4G37790;AT5G06710;AT5G47370
TFmatrixID_0283	Homeodomain; HD-ZIP	1782	-	0.98	atAATCAtat	AT2G22800;AT2G44910;AT4G16780;AT4G37790;AT5G06710;AT5G47370
TFmatrixID_0283	Homeodomain; HD-ZIP	1929	+	0.98	ataTGATTat	AT2G22800;AT2G44910;AT4G16780;AT4G37790;AT5G06710;AT5G47370
TFmatrixID_0284	Homeodomain; HD-ZIP	85	+	0.92	aaaTGATTca	AT2G46680
TFmatrixID_0284	Homeodomain; HD-ZIP	329	+	0.92	ttaTGATTaa	AT2G46680
TFmatrixID_0284	Homeodomain; HD-ZIP	436	-	1	gcAATCAttc	AT2G46680
TFmatrixID_0284	Homeodomain; HD-ZIP	1479	-	0.99	gcAATCAtat	AT2G46680
TFmatrixID_0286	Homeodomain; HD-ZIP	436	-	1	gcAATCAt	AT2G22800;AT3G60390;AT4G16780;AT4G37790;AT5G06710;AT5G47370
TFmatrixID_0286	Homeodomain; HD-ZIP	1222	+	0.98	tTGATTag	AT2G22800;AT3G60390;AT4G16780;AT4G37790;AT5G06710;AT5G47370
TFmatrixID_0286	Homeodomain; HD-ZIP	1479	-	1	gcAATCAt	AT2G22800;AT3G60390;AT4G16780;AT4G37790;AT5G06710;AT5G47370
TFmatrixID_0286	Homeodomain; HD-ZIP	1657	-	0.98	ctAATCAt	AT2G22800;AT3G60390;AT4G16780;AT4G37790;AT5G06710;AT5G47370
TFmatrixID_0287	Homeodomain; bZIP; HD-ZIP	420	+	0.94	ccaTTAATtc	AT3G61890
TFmatrixID_0287	Homeodomain; bZIP; HD-ZIP	420	-	0.94	ccATTAAttc	AT3G61890
TFmatrixID_0287	Homeodomain; bZIP; HD-ZIP	473	+	0.94	taaTTAATag	AT3G61890
TFmatrixID_0287	Homeodomain; bZIP; HD-ZIP	473	-	0.94	taATTAAtag	AT3G61890
TFmatrixID_0287	Homeodomain; bZIP; HD-ZIP	614	+	0.96	gaaTTAATta	AT3G61890
TFmatrixID_0287	Homeodomain; bZIP; HD-ZIP	614	-	0.96	gaATTAAtta	AT3G61890
TFmatrixID_0287	Homeodomain; bZIP; HD-ZIP	1131	+	0.94	taaTTAATta	AT3G61890
TFmatrixID_0287	Homeodomain; bZIP; HD-ZIP	1131	-	0.94	taATTAAtta	AT3G61890
TFmatrixID_0287	Homeodomain; bZIP; HD-ZIP	1436	+	0.96	gaaTTAATat	AT3G61890
TFmatrixID_0287	Homeodomain; bZIP; HD-ZIP	1436	-	0.96	gaATTAAtat	AT3G61890
TFmatrixID_0287	Homeodomain; bZIP; HD-ZIP	2414	+	0.95	gaaTTAATtt	AT3G61890
TFmatrixID_0287	Homeodomain; bZIP; HD-ZIP	2414	-	0.95	gaATTAAttt	AT3G61890
TFmatrixID_0288	Homeodomain; HD-ZIP	420	+	0.99	ccaTTAATtcc	AT1G05230;AT1G17920;AT3G61150;AT4G00730;AT5G46880
TFmatrixID_0288	Homeodomain; HD-ZIP	472	-	0.95	ataATTAAtag	AT1G05230;AT1G17920;AT3G61150;AT4G00730;AT5G46880
TFmatrixID_0288	Homeodomain; HD-ZIP	613	-	0.94	ggaATTAAtta	AT1G05230;AT1G17920;AT3G61150;AT4G00730;AT5G46880
TFmatrixID_0288	Homeodomain; HD-ZIP	614	+	0.95	gaaTTAATtaa	AT1G05230;AT1G17920;AT3G61150;AT4G00730;AT5G46880
TFmatrixID_0288	Homeodomain; HD-ZIP	1130	-	0.95	ttaATTAAtta	AT1G05230;AT1G17920;AT3G61150;AT4G00730;AT5G46880
TFmatrixID_0288	Homeodomain; HD-ZIP	1131	+	0.95	taaTTAATtaa	AT1G05230;AT1G17920;AT3G61150;AT4G00730;AT5G46880
TFmatrixID_0288	Homeodomain; HD-ZIP	1134	-	1	ttaATTAAtgt	AT1G05230;AT1G17920;AT3G61150;AT4G00730;AT5G46880
TFmatrixID_0288	Homeodomain; HD-ZIP	1435	-	0.94	agaATTAAtat	AT1G05230;AT1G17920;AT3G61150;AT4G00730;AT5G46880
TFmatrixID_0288	Homeodomain; HD-ZIP	2413	-	0.94	tgaATTAAttt	AT1G05230;AT1G17920;AT3G61150;AT4G00730;AT5G46880
TFmatrixID_0288	Homeodomain; HD-ZIP	2414	+	0.94	gaaTTAATttt	AT1G05230;AT1G17920;AT3G61150;AT4G00730;AT5G46880
TFmatrixID_0289	Homeodomain; HD-ZIP	85	+	0.98	aaaTGATTca	AT2G22800;AT4G16780;AT4G17460;AT4G37790;AT5G06710;AT5G47370
TFmatrixID_0289	Homeodomain; HD-ZIP	244	-	0.97	agAATCAtgt	AT2G22800;AT4G16780;AT4G17460;AT4G37790;AT5G06710;AT5G47370
TFmatrixID_0289	Homeodomain; HD-ZIP	329	+	0.98	ttaTGATTaa	AT2G22800;AT4G16780;AT4G17460;AT4G37790;AT5G06710;AT5G47370
TFmatrixID_0289	Homeodomain; HD-ZIP	436	-	1	gcAATCAttc	AT2G22800;AT4G16780;AT4G17460;AT4G37790;AT5G06710;AT5G47370
TFmatrixID_0289	Homeodomain; HD-ZIP	993	-	0.98	aaAATCAtga	AT2G22800;AT4G16780;AT4G17460;AT4G37790;AT5G06710;AT5G47370
TFmatrixID_0289	Homeodomain; HD-ZIP	1479	-	0.99	gcAATCAtat	AT2G22800;AT4G16780;AT4G17460;AT4G37790;AT5G06710;AT5G47370
TFmatrixID_0289	Homeodomain; HD-ZIP	1657	-	0.98	ctAATCAtca	AT2G22800;AT4G16780;AT4G17460;AT4G37790;AT5G06710;AT5G47370
TFmatrixID_0289	Homeodomain; HD-ZIP	1782	-	0.98	atAATCAtat	AT2G22800;AT4G16780;AT4G17460;AT4G37790;AT5G06710;AT5G47370
TFmatrixID_0289	Homeodomain; HD-ZIP	1929	+	0.98	ataTGATTat	AT2G22800;AT4G16780;AT4G17460;AT4G37790;AT5G06710;AT5G47370
TFmatrixID_0289	Homeodomain; HD-ZIP	2096	-	0.98	aaAATCAttg	AT2G22800;AT4G16780;AT4G17460;AT4G37790;AT5G06710;AT5G47370
TFmatrixID_0289	Homeodomain; HD-ZIP	2627	+	0.98	aaaTGATTtt	AT2G22800;AT4G16780;AT4G17460;AT4G37790;AT5G06710;AT5G47370
TFmatrixID_0290	Homeodomain; HD-ZIP	419	-	0.98	tccATTAAtt	AT1G05230;AT1G17920;AT2G32370;AT3G61150;AT4G21750;AT5G46880
TFmatrixID_0290	Homeodomain; HD-ZIP	546	-	0.99	ggcATTAAaa	AT1G05230;AT1G17920;AT2G32370;AT3G61150;AT4G21750;AT5G46880
TFmatrixID_0290	Homeodomain; HD-ZIP	1136	+	0.99	aaTTAATgtc	AT1G05230;AT1G17920;AT2G32370;AT3G61150;AT4G21750;AT5G46880
TFmatrixID_0292	Homeodomain; HD-ZIP	882	+	1	aATTATta	AT1G26960;AT1G69780;AT3G01220;AT4G40060;AT5G15150
TFmatrixID_0292	Homeodomain; HD-ZIP	1412	-	0.95	aaATAATt	AT1G26960;AT1G69780;AT3G01220;AT4G40060;AT5G15150
TFmatrixID_0292	Homeodomain; HD-ZIP	2895	-	0.95	aaATAATt	AT1G26960;AT1G69780;AT3G01220;AT4G40060;AT5G15150
TFmatrixID_0298	Homeodomain; HD-ZIP	437	-	1	cAATCAttct	AT1G69780;AT2G18550;AT3G01220;AT5G15150
TFmatrixID_0298	Homeodomain; HD-ZIP	1480	-	1	cAATCAtatg	AT1G69780;AT2G18550;AT3G01220;AT5G15150
TFmatrixID_0299	Homeodomain; WOX	436	-	0.98	gcAATCAt	AT1G20700;AT1G20710
TFmatrixID_0299	Homeodomain; WOX	1479	-	0.98	gcAATCAt	AT1G20700;AT1G20710
TFmatrixID_0305	MADF; Trihelix	2284	-	0.97	ttTAACCa	AT1G13450
TFmatrixID_0305	MADF; Trihelix	2722	-	0.97	ttTAACCa	AT1G13450
TFmatrixID_0306	MADF; Trihelix	42	-	1	ttttGGTTAg	AT3G25990
TFmatrixID_0306	MADF; Trihelix	2285	+	1	tTAACCaaat	AT3G25990
TFmatrixID_0306	MADF; Trihelix	2723	+	1	tTAACCagat	AT3G25990
TFmatrixID_0307	MADF	464	+	0.96	aCGGTAac	AT5G47660
TFmatrixID_0320	Myb/SANT; MYB-related	573	+	0.97	taGATATtg	AT1G01520;AT3G09600;AT4G01280;AT5G02840;AT5G52660
TFmatrixID_0320	Myb/SANT; MYB-related	644	-	0.86	aaATATCac	AT1G01520;AT3G09600;AT4G01280;AT5G02840;AT5G52660
TFmatrixID_0320	Myb/SANT; MYB-related	2291	-	1	aaATATCtt	AT1G01520;AT3G09600;AT4G01280;AT5G02840;AT5G52660
TFmatrixID_0320	Myb/SANT; MYB-related	2378	-	1	aaATATCtt	AT1G01520;AT3G09600;AT4G01280;AT5G02840;AT5G52660
TFmatrixID_0320	Myb/SANT; MYB-related	2405	-	1	aaATATCtt	AT1G01520;AT3G09600;AT4G01280;AT5G02840;AT5G52660
TFmatrixID_0320	Myb/SANT; MYB-related	2615	+	1	caGATATtt	AT1G01520;AT3G09600;AT4G01280;AT5G02840;AT5G52660
TFmatrixID_0320	Myb/SANT; MYB-related	2728	+	1	caGATATtt	AT1G01520;AT3G09600;AT4G01280;AT5G02840;AT5G52660
TFmatrixID_0320	Myb/SANT; MYB-related	3093	+	1	taGATATtt	AT1G01520;AT3G09600;AT4G01280;AT5G02840;AT5G52660
TFmatrixID_0326	Myb/SANT	1313	+	0.96	ttaTATCCaa	AT1G70000
TFmatrixID_0332	Myb/SANT	809	-	0.99	aGATTCtt	AT1G13300
TFmatrixID_0333	Myb/SANT	379	+	0.96	aTAGGGcc	AT1G15720
TFmatrixID_0334	Myb/SANT; MYB-related	574	-	0.98	aGATATtgt	AT1G18330;AT3G10113
TFmatrixID_0334	Myb/SANT; MYB-related	643	+	0.99	taaATATCa	AT1G18330;AT3G10113
TFmatrixID_0334	Myb/SANT; MYB-related	788	-	0.95	aGATATata	AT1G18330;AT3G10113
TFmatrixID_0334	Myb/SANT; MYB-related	1292	-	0.95	aGATATatt	AT1G18330;AT3G10113
TFmatrixID_0334	Myb/SANT; MYB-related	2290	+	1	caaATATCt	AT1G18330;AT3G10113
TFmatrixID_0334	Myb/SANT; MYB-related	2377	+	1	taaATATCt	AT1G18330;AT3G10113
TFmatrixID_0334	Myb/SANT; MYB-related	2404	+	1	aaaATATCt	AT1G18330;AT3G10113
TFmatrixID_0334	Myb/SANT; MYB-related	2616	-	1	aGATATttt	AT1G18330;AT3G10113
TFmatrixID_0334	Myb/SANT; MYB-related	2729	-	1	aGATATttt	AT1G18330;AT3G10113
TFmatrixID_0334	Myb/SANT; MYB-related	3094	-	1	aGATATtta	AT1G18330;AT3G10113
TFmatrixID_0337	Myb/SANT	808	-	1	aaGATTCttg	AT1G25550;AT2G03500;AT3G25790
TFmatrixID_0337	Myb/SANT	907	+	0.99	attGAATCtc	AT1G25550;AT2G03500;AT3G25790
TFmatrixID_0337	Myb/SANT	938	+	0.99	attGAATCta	AT1G25550;AT2G03500;AT3G25790
TFmatrixID_0337	Myb/SANT	1612	-	0.99	aaGATTCaat	AT1G25550;AT2G03500;AT3G25790
TFmatrixID_0338	Myb/SANT	808	-	1	aaGATTCttg	AT1G68670;AT3G25790
TFmatrixID_0338	Myb/SANT	907	+	1	attGAATCtc	AT1G68670;AT3G25790
TFmatrixID_0338	Myb/SANT	938	+	1	attGAATCta	AT1G68670;AT3G25790
TFmatrixID_0338	Myb/SANT	1612	-	1	aaGATTCaat	AT1G68670;AT3G25790
TFmatrixID_0339	Myb/SANT	1313	-	0.91	ttaTATCCaaa	AT1G74840
TFmatrixID_0340	Myb/SANT	808	-	0.99	aaGATTCttg	AT2G01060
TFmatrixID_0341	Myb/SANT; MYB; ARR-B	808	-	0.99	aAGATTcttg	AT2G01760
TFmatrixID_0341	Myb/SANT; MYB; ARR-B	907	+	0.98	attgAATCTc	AT2G01760
TFmatrixID_0341	Myb/SANT; MYB; ARR-B	938	+	0.98	attgAATCTa	AT2G01760
TFmatrixID_0341	Myb/SANT; MYB; ARR-B	1612	-	0.98	aAGATTcaat	AT2G01760
TFmatrixID_0341	Myb/SANT; MYB; ARR-B	2589	+	0.98	ctcaAATCTt	AT2G01760
TFmatrixID_0341	Myb/SANT; MYB; ARR-B	2702	+	0.98	ctcaAATCTt	AT2G01760
TFmatrixID_0341	Myb/SANT; MYB; ARR-B	2944	+	0.98	ctcaAATCTt	AT2G01760
TFmatrixID_0343	Myb/SANT	807	-	1	taaGATTCtt	AT3G13040
TFmatrixID_0344	Myb/SANT; ARR-B	808	-	0.99	aaGATTCttg	AT3G16857
TFmatrixID_0344	Myb/SANT; ARR-B	907	+	0.98	attGAATCtc	AT3G16857
TFmatrixID_0344	Myb/SANT; ARR-B	938	+	0.98	attGAATCta	AT3G16857
TFmatrixID_0344	Myb/SANT; ARR-B	1612	-	0.98	aaGATTCaat	AT3G16857
TFmatrixID_0345	Myb/SANT; G2-like	808	-	1	aaGATTCttg	AT1G79430;AT3G12730;AT3G24120;AT4G13640
TFmatrixID_0348	Myb/SANT; ARR-B	55	+	0.98	gagtATCTTt	AT4G16110
TFmatrixID_0348	Myb/SANT; ARR-B	515	+	0.98	aagtATCTTt	AT4G16110
TFmatrixID_0348	Myb/SANT; ARR-B	807	-	0.98	tAAGATtctt	AT4G16110
TFmatrixID_0348	Myb/SANT; ARR-B	1611	-	0.97	tAAGATtcaa	AT4G16110
TFmatrixID_0350	Myb/SANT; MYB	104	-	0.91	ataTAACGtaa	AT4G18770
TFmatrixID_0350	Myb/SANT; MYB	109	-	0.98	acgTAACGttg	AT4G18770
TFmatrixID_0351	Myb/SANT	808	-	1	aaGATTCttg	AT4G28610
TFmatrixID_0352	Myb/SANT; MYB	1584	-	0.94	aACCTAct	AT2G16720;AT4G09460;AT4G34990;AT4G38620
TFmatrixID_0353	Myb/SANT	1913	-	0.96	ttGATAAgtt	AT5G04760
TFmatrixID_0357	Myb/SANT; G2-like; MYB	1992	+	0.97	agAATATacc	AT1G32240;AT4G17695;AT5G16560;AT5G42630
TFmatrixID_0357	Myb/SANT; G2-like; MYB	2158	+	0.96	atAATATtat	AT1G32240;AT4G17695;AT5G16560;AT5G42630
TFmatrixID_0357	Myb/SANT; G2-like; MYB	2158	-	0.96	ataATATTat	AT1G32240;AT4G17695;AT5G16560;AT5G42630
TFmatrixID_0357	Myb/SANT; G2-like; MYB	2512	-	0.97	agtATATTtt	AT1G32240;AT4G17695;AT5G16560;AT5G42630
TFmatrixID_0357	Myb/SANT; G2-like; MYB	2847	+	0.96	caAATATttt	AT1G32240;AT4G17695;AT5G16560;AT5G42630
TFmatrixID_0357	Myb/SANT; G2-like; MYB	2847	-	0.96	caaATATTtt	AT1G32240;AT4G17695;AT5G16560;AT5G42630
TFmatrixID_0359	Myb/SANT; G2-like	808	-	0.99	aaGATTCttg	AT3G04450;AT5G29000
TFmatrixID_0362	Myb/SANT; ARR-B	54	+	0.94	ggagTATCTttgt	AT5G58080
TFmatrixID_0362	Myb/SANT; ARR-B	514	+	0.94	aaagTATCTtttt	AT5G58080
TFmatrixID_0362	Myb/SANT; ARR-B	2342	-	0.95	gaccAGATAcaaa	AT5G58080
TFmatrixID_0362	Myb/SANT; ARR-B	2536	-	0.95	gaccAGATAcaaa	AT5G58080
TFmatrixID_0362	Myb/SANT; ARR-B	2649	-	0.95	taccAGATAcaaa	AT5G58080
TFmatrixID_0363	Myb/SANT; MYB-related	379	+	0.97	aTAGGGcc	AT3G49850;AT5G67580
TFmatrixID_0364	Myb/SANT; MYB-related	574	-	0.98	aGATATtg	AT3G09600;AT4G01280
TFmatrixID_0364	Myb/SANT; MYB-related	644	+	0.97	aaATATCa	AT3G09600;AT4G01280
TFmatrixID_0364	Myb/SANT; MYB-related	2291	+	1	aaATATCt	AT3G09600;AT4G01280
TFmatrixID_0364	Myb/SANT; MYB-related	2378	+	1	aaATATCt	AT3G09600;AT4G01280
TFmatrixID_0364	Myb/SANT; MYB-related	2405	+	1	aaATATCt	AT3G09600;AT4G01280
TFmatrixID_0364	Myb/SANT; MYB-related	2616	-	1	aGATATtt	AT3G09600;AT4G01280
TFmatrixID_0364	Myb/SANT; MYB-related	2729	-	1	aGATATtt	AT3G09600;AT4G01280
TFmatrixID_0364	Myb/SANT; MYB-related	3094	-	1	aGATATtt	AT3G09600;AT4G01280
TFmatrixID_0367	Myb/SANT	808	-	1	aaGATTCttg	AT2G03500
TFmatrixID_0369	Myb/SANT; MYB-related	573	-	0.99	taGATATtg	AT1G01060;AT5G37260
TFmatrixID_0369	Myb/SANT; MYB-related	644	+	0.98	aaATATCac	AT1G01060;AT5G37260
TFmatrixID_0369	Myb/SANT; MYB-related	787	-	0.98	gaGATATat	AT1G01060;AT5G37260
TFmatrixID_0369	Myb/SANT; MYB-related	1291	-	0.98	gaGATATat	AT1G01060;AT5G37260
TFmatrixID_0369	Myb/SANT; MYB-related	2291	+	1	aaATATCtt	AT1G01060;AT5G37260
TFmatrixID_0369	Myb/SANT; MYB-related	2378	+	1	aaATATCtt	AT1G01060;AT5G37260
[truncated: 3,467 more rows]

## Sheet: Data Set S8
Supplemental Data Set S8. DEG list of four different Heinz tomato cultivars response to C. campestris by ANOVA analysis.
[truncated: 10,941 more rows]

[truncated: 1 more sheets: Data Set S9]
